# Supplementary material for: Whole-genome sequencing identifies potential candidate genes for egg production traits in laying ducks (Anas platyrhynchos)
Source: Sci Rep. 2023 Feb 1;13:1821. doi: 10.1038/s41598-022-21237-w (PMC9892591; doi:10.1038/s41598-022-21237-w)
Supplement: Supplementary file 1 — Supplementary Information. [file 41598_2022_21237_MOESM1_ESM.xlsx]

## Sheet: Table S1
Table S1. Statistics results of egg number and egg weight traits at 71 weeks between high- and low-egg number ducks.
Group	Egg number	Egg weight (g)	Total egg weight (g)
HEN	342.67 ± 9.07	74.16 ± 2.93	25.40 ± 0.61
LEN	278.67±20.21	71.43 ±2.22	19.94 ± 2.05
P Value	0.007	0.267	0.011

## Sheet: Table S2
Table S2. Dada quality of whole genome resequencing.
Sample	Raw base (Gb)	Clean base (Gb)	Effective rate (%)	Error rate (%)	Q20 (%)	Q30 (%)	GC Content (%)
LEP1	14.79	14.71	99.45	0.02	96.01	90.66	43.94
LEP2	13.51	13.47	99.73	0.02	96.16	91.16	42.81
LEP3	12.46	12.42	99.69	0.02	96.41	91.2	43.14
HEP1	15.15	15.13	99.83	0.02	96.89	92.15	42.58
HEP2	13.15	13.13	99.81	0.02	97.56	93.97	43.11
HEP3	13.63	13.6	99.82	0.02	97.57	93.92	43.03

## Sheet: Table S3
Table S3. Statistical results of sequencing depth and coverage.
Sample	Mapped reads (bp)	Total reads (bp)	Mapping rate (%)	Average depth (×)	1× Coverage (%)	4× Coverage (%)
HEP1	97140509	100853776	96.32	10.68	99.13	94.95
HEP2	83999508	87529620	95.97	9.02	98.96	91.8
HEP3	87200309	90693590	96.15	9.39	99.02	92.82
LEP1	92259906	98079224	94.07	10.76	99.13	94.89
LEP2	86173843	89791670	95.97	10.48	99.1	94.82

## Sheet: Table S4
Table S4. Annotation of common differential SNPs.
Chromosome	Position	Ref	Alt	HEP1	HEP2	HEP3	LEP1	LEP2	LEP3	Variant_type	Annotation_information
NW_004676822.1	683816	A	G	AA	AA	AA	AG	AG	AG	intergenic	gene-A1CF(dist=4693);gene-PRKG1(dist=51142)
NW_004676548.1	509489	T	C	TT	TT	TT	TC	TC	TC	intronic	gene-AAK1
NW_004676882.1	151329	G	A	GA	GA	GA	GG	GG	GG	intergenic	gene-AAR2(dist=25542);gene-DLGAP4(dist=37506)
NW_004676882.1	151367	T	C	TC	TC	TC	TT	TT	TT	intergenic	gene-AAR2(dist=25580);gene-DLGAP4(dist=37468)
NW_004676882.1	151432	A	C	AC	AC	AC	AA	AA	AA	intergenic	gene-AAR2(dist=25645);gene-DLGAP4(dist=37403)
NW_004676882.1	152995	C	T	CT	CT	CT	CC	CC	CC	intergenic	gene-AAR2(dist=27208);gene-DLGAP4(dist=35840)
NW_004676882.1	152996	A	G	AG	AG	AG	AA	AA	AA	intergenic	gene-AAR2(dist=27209);gene-DLGAP4(dist=35839)
NW_004676882.1	153189	G	A	GA	GA	GA	GG	GG	GG	intergenic	gene-AAR2(dist=27402);gene-DLGAP4(dist=35646)
NW_004676882.1	155893	C	A	CA	CA	CA	CC	CC	CC	intergenic	gene-AAR2(dist=30106);gene-DLGAP4(dist=32942)
NW_004676882.1	157972	A	G	AG	AG	AG	AA	AA	AA	intergenic	gene-AAR2(dist=32185);gene-DLGAP4(dist=30863)
NW_004676882.1	158046	G	T	GT	GT	GT	GG	GG	GG	intergenic	gene-AAR2(dist=32259);gene-DLGAP4(dist=30789)
NW_004676882.1	179666	G	A	AA	AA	AA	GA	GA	GA	intergenic	gene-AAR2(dist=53879);gene-DLGAP4(dist=9169)
NW_004676882.1	179904	T	C	CC	CC	CC	TC	TC	TC	intergenic	gene-AAR2(dist=54117);gene-DLGAP4(dist=8931)
NW_004676882.1	179909	T	G	GG	GG	GG	TG	TG	TG	intergenic	gene-AAR2(dist=54122);gene-DLGAP4(dist=8926)
NW_004676882.1	183493	G	A	AA	AA	AA	GA	GA	GA	intergenic	gene-AAR2(dist=57706);gene-DLGAP4(dist=5342)
NW_004676534.1	1186722	G	A	AA	AA	AA	GA	GA	GA	intronic	gene-AASDH
NW_004676534.1	1186736	G	T	TT	TT	TT	GT	GT	GT	intronic	gene-AASDH
NW_004676534.1	1186744	G	C	CC	CC	CC	GC	GC	GC	intronic	gene-AASDH
NW_004676757.1	1780	G	A	GA	GA	GA	GG	GG	GG	downstream	gene-AASDHPPT
NW_004676757.1	2064	A	G	AG	AG	AG	AA	AA	AA	downstream	gene-AASDHPPT
NW_004676757.1	2964	A	G	AG	AG	AG	AA	AA	AA	UTR3	gene-AASDHPPT
NW_004676757.1	4631	A	T	AT	AT	AT	AA	AA	AA	intronic	gene-AASDHPPT
NW_004676757.1	7569	C	G	CG	CG	CG	CC	CC	CC	intronic	gene-AASDHPPT
NW_004676757.1	7618	A	G	AG	AG	AG	AA	AA	AA	intronic	gene-AASDHPPT
NW_004676757.1	9397	A	G	AG	AG	AG	AA	AA	AA	intronic	gene-AASDHPPT
NW_004676757.1	9452	G	A	GA	GA	GA	GG	GG	GG	intronic	gene-AASDHPPT
NW_004676757.1	9810	C	T	CT	CT	CT	CC	CC	CC	intronic	gene-AASDHPPT
NW_004676757.1	9861	G	C	GC	GC	GC	GG	GG	GG	intronic	gene-AASDHPPT
NW_004676757.1	10078	C	T	CT	CT	CT	CC	CC	CC	intronic	gene-AASDHPPT
NW_004676757.1	12197	A	G	AG	AG	AG	AA	AA	AA	intronic	gene-AASDHPPT
NW_004676757.1	12678	G	A	GA	GA	GA	GG	GG	GG	intronic	gene-AASDHPPT
NW_004676757.1	13555	T	C	TC	TC	TC	TT	TT	TT	intronic	gene-AASDHPPT
NW_004676757.1	15060	C	T	CT	CT	CT	CC	CC	CC	intronic	gene-AASDHPPT
NW_004676757.1	15355	C	T	CT	CT	CT	CC	CC	CC	intronic	gene-AASDHPPT
NW_004676757.1	15648	T	C	TC	TC	TC	TT	TT	TT	intronic	gene-AASDHPPT
NW_004676757.1	16049	T	C	TC	TC	TC	TT	TT	TT	intronic	gene-AASDHPPT
NW_004676757.1	17466	G	T	GT	GT	GT	GG	GG	GG	intronic	gene-AASDHPPT
NW_004676757.1	18784	G	A	GA	GA	GA	GG	GG	GG	intronic	gene-AASDHPPT
NW_004676757.1	19631	G	C	GC	GC	GC	GG	GG	GG	intronic	gene-AASDHPPT
NW_004676757.1	19762	T	C	TC	TC	TC	TT	TT	TT	intronic	gene-AASDHPPT
NW_004676757.1	19787	G	T	GT	GT	GT	GG	GG	GG	intronic	gene-AASDHPPT
NW_004676757.1	20039	A	G	AG	AG	AG	AA	AA	AA	intronic	gene-AASDHPPT
NW_004676757.1	20049	C	A	CA	CA	CA	CC	CC	CC	intronic	gene-AASDHPPT
NW_004676757.1	20169	C	T	CT	CT	CT	CC	CC	CC	intronic	gene-AASDHPPT
NW_004676757.1	23226	C	G	CG	CG	CG	CC	CC	CC	intronic	gene-AASDHPPT
NW_004676757.1	25536	A	G	AG	AG	AG	AA	AA	AA	intronic	gene-AASDHPPT
NW_004676757.1	26193	A	G	AG	AG	AG	AA	AA	AA	intronic	gene-AASDHPPT
NW_004676757.1	26312	A	C	AC	AC	AC	AA	AA	AA	intronic	gene-AASDHPPT
NW_004676757.1	26405	A	G	AG	AG	AG	AA	AA	AA	intronic	gene-AASDHPPT
NW_004676757.1	26437	C	A	CA	CA	CA	CC	CC	CC	intronic	gene-AASDHPPT
NW_004676757.1	26609	T	C	TC	TC	TC	TT	TT	TT	intronic	gene-AASDHPPT
NW_004676757.1	26621	G	A	GA	GA	GA	GG	GG	GG	intronic	gene-AASDHPPT
NW_004676757.1	26679	A	G	AG	AG	AG	AA	AA	AA	intronic	gene-AASDHPPT
NW_004676757.1	27088	T	C	TC	TC	TC	TT	TT	TT	intronic	gene-AASDHPPT
NW_004676757.1	27278	G	A	GA	GA	GA	GG	GG	GG	intronic	gene-AASDHPPT
NW_004676757.1	27375	G	A	GA	GA	GA	GG	GG	GG	intronic	gene-AASDHPPT
NW_004676757.1	28261	C	T	CT	CT	CT	CC	CC	CC	intronic	gene-AASDHPPT
NW_004676757.1	28418	A	C	AC	AC	AC	AA	AA	AA	intronic	gene-AASDHPPT
NW_004676757.1	28979	A	G	AG	AG	AG	AA	AA	AA	upstream	gene-AASDHPPT
NW_004676757.1	29284	G	A	GA	GA	GA	GG	GG	GG	upstream	gene-AASDHPPT
NW_004676757.1	33495	T	G	TG	TG	TG	TT	TT	TT	intergenic	gene-AASDHPPT(dist=4521);gene-KBTBD3(dist=2926)
NW_004676757.1	34026	T	A	TA	TA	TA	TT	TT	TT	intergenic	gene-AASDHPPT(dist=5052);gene-KBTBD3(dist=2395)
NW_004676757.1	34570	A	C	AC	AC	AC	AA	AA	AA	intergenic	gene-AASDHPPT(dist=5596);gene-KBTBD3(dist=1851)
NW_004676757.1	34658	G	A	GA	GA	GA	GG	GG	GG	intergenic	gene-AASDHPPT(dist=5684);gene-KBTBD3(dist=1763)
NW_004676757.1	35081	G	A	GA	GA	GA	GG	GG	GG	intergenic	gene-AASDHPPT(dist=6107);gene-KBTBD3(dist=1340)
NW_004676757.1	35248	G	A	GA	GA	GA	GG	GG	GG	intergenic	gene-AASDHPPT(dist=6274);gene-KBTBD3(dist=1173)
NW_004676319.1	171794	C	G	CC	CC	CC	CG	CG	CG	intronic	gene-ABAT
NW_004676319.1	216603	C	A	CC	CC	CC	CA	CA	CA	intergenic	gene-ABAT(dist=2795);gene-METTL22(dist=15841)
NW_004676534.1	3598118	G	A	GG	GG	GG	GA	GA	GA	intergenic	gene-ABCG2(dist=1610);gene-PKD2(dist=5652)
NW_004676716.1	2553766	A	C	CC	CC	CC	AC	AC	AC	intergenic	gene-ABHD18(dist=8484);gene-LARP1B(dist=10738)
NW_004676852.1	1029159	C	T	CT	CT	CT	TT	TT	TT	intergenic	gene-ABRACL(dist=21093);gene-HECA(dist=18562)
NW_004676852.1	1029360	T	C	TC	TC	TC	CC	CC	CC	intergenic	gene-ABRACL(dist=21294);gene-HECA(dist=18361)
NW_004676748.1	4713601	G	A	GA	GA	GA	AA	AA	AA	intronic	gene-ACOX3
NW_004676474.1	380724	G	A	GA	GA	GA	GG	GG	GG	UTR3	gene-ACSS2
NW_004676474.1	470302	A	G	GG	GG	GG	AG	AG	AG	intergenic	gene-ACSS2(dist=34699);gene-PTPRT(dist=31378)
NW_004677378.1	21829	C	G	CC	CC	CC	CG	CG	CG	intergenic	gene-ACVR1B(dist=1875);gene-LOC101799198(dist=8466)
NW_004677378.1	28749	G	A	GG	GG	GG	GA	GA	GA	intergenic	gene-ACVR1B(dist=8795);gene-LOC101799198(dist=1546)
NW_004676534.1	1845719	G	A	GG	GG	GG	GA	GA	GA	intronic	gene-ADAMTS3
NW_004676534.1	1906611	G	C	GG	GG	GG	GC	GC	GC	intronic	gene-ADAMTS3
NW_004676458.1	356784	T	C	TC	TC	TC	CC	CC	CC	intronic	gene-ADAMTS5
NW_004677021.1	1847741	C	T	CT	CT	CT	CC	CC	CC	intergenic	gene-ADAMTS8(dist=13109);gene-ADAMTS15(dist=4431)
NW_004676635.1	573806	T	C	TC	TC	TC	CC	CC	CC	intergenic	gene-ADCY1;NONE(dist=NONE)
NW_004676398.1	3163145	G	A	GA	GA	GA	GG	GG	GG	intronic	gene-ADCY8
NW_004676398.1	3165839	T	A	TA	TA	TA	TT	TT	TT	intronic	gene-ADCY8
NW_004676398.1	3185792	T	C	TC	TC	TC	CC	CC	CC	intronic	gene-ADCY8
NW_004676398.1	3191241	T	C	TC	TC	TC	TT	TT	TT	intronic	gene-ADCY8
NW_004676398.1	3193008	C	A	CA	CA	CA	CC	CC	CC	intronic	gene-ADCY8
NW_004676398.1	3210256	T	C	TC	TC	TC	TT	TT	TT	intronic	gene-ADCY8
NW_004676398.1	3240942	C	T	CT	CT	CT	CC	CC	CC	intronic	gene-ADCY8
NW_004676398.1	3240991	C	T	CT	CT	CT	CC	CC	CC	intronic	gene-ADCY8
NW_004676398.1	3268024	G	A	GA	GA	GA	GG	GG	GG	intronic	gene-ADCY8
NW_004676398.1	3279569	C	T	CT	CT	CT	CC	CC	CC	synonymous SNV	gene-ADCY8:mRNA-XM_021277472.1:exon16:c.C2475T:p.S825S;
NW_004676615.1	46419	G	C	GC	GC	GC	CC	CC	CC	intronic	gene-ADCY9
NW_004676615.1	46437	T	C	TC	TC	TC	CC	CC	CC	intronic	gene-ADCY9
NW_004676615.1	46495	G	A	GA	GA	GA	AA	AA	AA	intronic	gene-ADCY9
NW_004676615.1	46506	C	A	CA	CA	CA	AA	AA	AA	intronic	gene-ADCY9
NW_004676615.1	46535	T	C	TC	TC	TC	CC	CC	CC	intronic	gene-ADCY9
NW_004676615.1	46566	T	C	TC	TC	TC	CC	CC	CC	intronic	gene-ADCY9
NW_004676615.1	46568	T	C	TC	TC	TC	CC	CC	CC	intronic	gene-ADCY9
NW_004676615.1	46575	G	A	GA	GA	GA	GG	GG	GG	intronic	gene-ADCY9
NW_004676615.1	46654	C	T	CT	CT	CT	CC	CC	CC	intronic	gene-ADCY9
NW_004676615.1	47700	C	G	CG	CG	CG	CC	CC	CC	intronic	gene-ADCY9
NW_004676615.1	47944	C	G	CG	CG	CG	GG	GG	GG	intronic	gene-ADCY9
NW_004676615.1	48386	T	C	TC	TC	TC	TT	TT	TT	intronic	gene-ADCY9
NW_004676615.1	48454	G	A	GA	GA	GA	GG	GG	GG	intronic	gene-ADCY9
NW_004676615.1	48561	T	G	TG	TG	TG	TT	TT	TT	intronic	gene-ADCY9
NW_004676615.1	48566	G	A	GA	GA	GA	GG	GG	GG	intronic	gene-ADCY9
NW_004676615.1	48605	G	C	GC	GC	GC	GG	GG	GG	intronic	gene-ADCY9
NW_004676615.1	48623	G	A	GA	GA	GA	AA	AA	AA	intronic	gene-ADCY9
NW_004676615.1	48635	G	T	GT	GT	GT	GG	GG	GG	intronic	gene-ADCY9
NW_004676615.1	48642	T	G	TG	TG	TG	TT	TT	TT	intronic	gene-ADCY9
NW_004676615.1	48644	G	A	GA	GA	GA	GG	GG	GG	intronic	gene-ADCY9
NW_004676615.1	48667	C	T	CT	CT	CT	CC	CC	CC	intronic	gene-ADCY9
NW_004676615.1	48747	T	C	TC	TC	TC	TT	TT	TT	intronic	gene-ADCY9
NW_004676615.1	49552	C	T	CT	CT	CT	TT	TT	TT	intronic	gene-ADCY9
NW_004676615.1	49779	C	G	CC	CC	CC	CG	CG	CG	intronic	gene-ADCY9
NW_004676615.1	49911	C	A	CC	CC	CC	CA	CA	CA	intronic	gene-ADCY9
NW_004676615.1	49962	T	C	TT	TT	TT	TC	TC	TC	intronic	gene-ADCY9
NW_004676615.1	50246	T	G	TT	TT	TT	TG	TG	TG	intronic	gene-ADCY9
NW_004676615.1	51289	T	C	CC	CC	CC	TC	TC	TC	intronic	gene-ADCY9
NW_004676615.1	51307	T	C	CC	CC	CC	TC	TC	TC	intronic	gene-ADCY9
NW_004676615.1	51308	A	G	GG	GG	GG	AG	AG	AG	intronic	gene-ADCY9
NW_004676615.1	51333	T	C	CC	CC	CC	TC	TC	TC	intronic	gene-ADCY9
NW_004676615.1	52851	C	G	CC	CC	CC	CG	CG	CG	intronic	gene-ADCY9
NW_004676615.1	52879	G	A	GG	GG	GG	GA	GA	GA	intronic	gene-ADCY9
NW_004676615.1	52941	A	G	AA	AA	AA	AG	AG	AG	intronic	gene-ADCY9
NW_004676615.1	52956	T	G	TT	TT	TT	TG	TG	TG	intronic	gene-ADCY9
NW_004676615.1	52976	G	A	GG	GG	GG	GA	GA	GA	intronic	gene-ADCY9
NW_004676615.1	52981	G	T	GG	GG	GG	GT	GT	GT	intronic	gene-ADCY9
NW_004676615.1	52995	A	G	AA	AA	AA	AG	AG	AG	intronic	gene-ADCY9
NW_004676615.1	53001	A	G	AA	AA	AA	AG	AG	AG	intronic	gene-ADCY9
NW_004676615.1	53068	T	C	TT	TT	TT	TC	TC	TC	intronic	gene-ADCY9
NW_004676615.1	53069	G	A	GG	GG	GG	GA	GA	GA	intronic	gene-ADCY9
NW_004676615.1	53087	A	T	AA	AA	AA	AT	AT	AT	intronic	gene-ADCY9
NW_004676615.1	53991	T	G	TT	TT	TT	TG	TG	TG	intronic	gene-ADCY9
NW_004676615.1	54010	G	T	GG	GG	GG	GT	GT	GT	intronic	gene-ADCY9
NW_004676615.1	54012	G	A	GG	GG	GG	GA	GA	GA	intronic	gene-ADCY9
NW_004676615.1	54014	C	T	CC	CC	CC	CT	CT	CT	intronic	gene-ADCY9
NW_004676615.1	54017	G	C	GG	GG	GG	GC	GC	GC	intronic	gene-ADCY9
NW_004676615.1	54052	C	T	CC	CC	CC	CT	CT	CT	intronic	gene-ADCY9
NW_004676615.1	54084	T	C	CC	CC	CC	TC	TC	TC	intronic	gene-ADCY9
NW_004676615.1	54588	T	C	CC	CC	CC	TC	TC	TC	intronic	gene-ADCY9
NW_004676615.1	54758	C	T	TT	TT	TT	CT	CT	CT	intronic	gene-ADCY9
NW_004676615.1	54814	C	A	AA	AA	AA	CA	CA	CA	intronic	gene-ADCY9
NW_004676615.1	54818	G	A	GG	GG	GG	GA	GA	GA	intronic	gene-ADCY9
NW_004676615.1	54825	A	G	GG	GG	GG	AG	AG	AG	intronic	gene-ADCY9
NW_004676615.1	54852	C	T	CC	CC	CC	CT	CT	CT	intronic	gene-ADCY9
NW_004676615.1	55299	A	G	AA	AA	AA	AG	AG	AG	intronic	gene-ADCY9
NW_004676615.1	55378	A	T	AA	AA	AA	AT	AT	AT	intronic	gene-ADCY9
NW_004676615.1	55458	A	G	AA	AA	AA	AG	AG	AG	intronic	gene-ADCY9
NW_004676615.1	56144	G	T	GG	GG	GG	GT	GT	GT	intronic	gene-ADCY9
NW_004676615.1	57746	A	G	AA	AA	AA	AG	AG	AG	intronic	gene-ADCY9
NW_004676615.1	57960	A	G	AA	AA	AA	AG	AG	AG	intronic	gene-ADCY9
NW_004676615.1	57963	C	T	CC	CC	CC	CT	CT	CT	intronic	gene-ADCY9
NW_004676615.1	58461	C	T	CC	CC	CC	CT	CT	CT	intronic	gene-ADCY9
NW_004676615.1	60351	G	A	GG	GG	GG	GA	GA	GA	intronic	gene-ADCY9
NW_004676615.1	60387	T	C	TT	TT	TT	TC	TC	TC	intronic	gene-ADCY9
NW_004676615.1	60402	T	A	TT	TT	TT	TA	TA	TA	intronic	gene-ADCY9
NW_004676615.1	60702	A	T	AA	AA	AA	AT	AT	AT	intronic	gene-ADCY9
NW_004676615.1	61170	C	G	CC	CC	CC	CG	CG	CG	intronic	gene-ADCY9
NW_004676615.1	61209	T	C	CC	CC	CC	TC	TC	TC	intronic	gene-ADCY9
NW_004676615.1	61234	G	A	AA	AA	AA	GA	GA	GA	intronic	gene-ADCY9
NW_004676615.1	61263	C	G	CC	CC	CC	CG	CG	CG	intronic	gene-ADCY9
NW_004676615.1	61264	A	G	AA	AA	AA	AG	AG	AG	intronic	gene-ADCY9
NW_004676615.1	61311	G	A	GG	GG	GG	GA	GA	GA	intronic	gene-ADCY9
NW_004676615.1	61351	A	C	AA	AA	AA	AC	AC	AC	intronic	gene-ADCY9
NW_004676615.1	61394	A	G	AA	AA	AA	AG	AG	AG	intronic	gene-ADCY9
NW_004676615.1	61540	G	A	GG	GG	GG	GA	GA	GA	intronic	gene-ADCY9
NW_004676615.1	61576	T	C	TT	TT	TT	TC	TC	TC	intronic	gene-ADCY9
NW_004676615.1	61758	A	G	GG	GG	GG	AG	AG	AG	intronic	gene-ADCY9
NW_004676615.1	61787	C	T	CC	CC	CC	CT	CT	CT	intronic	gene-ADCY9
NW_004676615.1	61790	T	C	TT	TT	TT	TC	TC	TC	intronic	gene-ADCY9
NW_004676615.1	61890	T	A	AA	AA	AA	TA	TA	TA	intronic	gene-ADCY9
NW_004676615.1	62116	C	T	CC	CC	CC	CT	CT	CT	intronic	gene-ADCY9
NW_004676615.1	62145	A	G	AA	AA	AA	AG	AG	AG	intronic	gene-ADCY9
NW_004676615.1	62319	A	G	AA	AA	AA	AG	AG	AG	intronic	gene-ADCY9
NW_004676615.1	62441	C	T	CC	CC	CC	CT	CT	CT	intronic	gene-ADCY9
NW_004676615.1	62484	G	A	GG	GG	GG	GA	GA	GA	intronic	gene-ADCY9
NW_004676615.1	62653	G	T	GG	GG	GG	GT	GT	GT	intronic	gene-ADCY9
NW_004676615.1	62718	C	G	CC	CC	CC	CG	CG	CG	intronic	gene-ADCY9
NW_004676615.1	62768	G	A	GG	GG	GG	GA	GA	GA	intronic	gene-ADCY9
NW_004676615.1	62881	G	A	GG	GG	GG	GA	GA	GA	intronic	gene-ADCY9
NW_004676615.1	62889	A	G	AA	AA	AA	AG	AG	AG	intronic	gene-ADCY9
NW_004676615.1	62893	G	A	GG	GG	GG	GA	GA	GA	intronic	gene-ADCY9
NW_004676615.1	62924	T	C	CC	CC	CC	TC	TC	TC	intronic	gene-ADCY9
NW_004676615.1	63061	G	A	GG	GG	GG	GA	GA	GA	intronic	gene-ADCY9
NW_004676615.1	63201	G	C	GG	GG	GG	GC	GC	GC	intronic	gene-ADCY9
NW_004676615.1	63232	A	C	AA	AA	AA	AC	AC	AC	intronic	gene-ADCY9
NW_004676615.1	63241	G	A	GG	GG	GG	GA	GA	GA	intronic	gene-ADCY9
NW_004676615.1	63364	A	G	AA	AA	AA	AG	AG	AG	intronic	gene-ADCY9
NW_004676615.1	63405	G	A	GG	GG	GG	GA	GA	GA	intronic	gene-ADCY9
NW_004676615.1	63406	T	G	TT	TT	TT	TG	TG	TG	intronic	gene-ADCY9
NW_004676615.1	63457	C	T	CC	CC	CC	CT	CT	CT	intronic	gene-ADCY9
NW_004676615.1	63533	A	G	AA	AA	AA	AG	AG	AG	intronic	gene-ADCY9
NW_004676615.1	63560	T	C	TT	TT	TT	TC	TC	TC	intronic	gene-ADCY9
NW_004676615.1	63834	A	G	AA	AA	AA	AG	AG	AG	intronic	gene-ADCY9
NW_004676615.1	63889	G	A	GG	GG	GG	GA	GA	GA	intronic	gene-ADCY9
NW_004676615.1	63903	T	C	TT	TT	TT	TC	TC	TC	intronic	gene-ADCY9
NW_004676615.1	63981	C	T	CC	CC	CC	CT	CT	CT	intronic	gene-ADCY9
NW_004676615.1	64089	T	A	TT	TT	TT	TA	TA	TA	intronic	gene-ADCY9
NW_004676615.1	64119	T	C	TT	TT	TT	TC	TC	TC	intronic	gene-ADCY9
NW_004676615.1	64197	T	C	CC	CC	CC	TC	TC	TC	intronic	gene-ADCY9
NW_004676615.1	64225	A	G	GG	GG	GG	AG	AG	AG	intronic	gene-ADCY9
NW_004676615.1	64265	C	T	CC	CC	CC	CT	CT	CT	intronic	gene-ADCY9
NW_004676615.1	64843	C	T	CC	CC	CC	CT	CT	CT	intronic	gene-ADCY9
NW_004676615.1	64875	C	T	CC	CC	CC	CT	CT	CT	intronic	gene-ADCY9
NW_004676615.1	64878	C	A	CC	CC	CC	CA	CA	CA	intronic	gene-ADCY9
NW_004676615.1	64937	C	T	CC	CC	CC	CT	CT	CT	intronic	gene-ADCY9
NW_004676615.1	65226	G	A	AA	AA	AA	GA	GA	GA	intronic	gene-ADCY9
NW_004676615.1	65697	T	C	CC	CC	CC	TC	TC	TC	intronic	gene-ADCY9
NW_004676615.1	65728	T	C	CC	CC	CC	TC	TC	TC	intronic	gene-ADCY9
NW_004676615.1	65820	T	C	CC	CC	CC	TC	TC	TC	intronic	gene-ADCY9
NW_004676615.1	66061	C	T	CC	CC	CC	CT	CT	CT	intronic	gene-ADCY9
NW_004676615.1	66179	G	A	GG	GG	GG	GA	GA	GA	intronic	gene-ADCY9
NW_004676615.1	66490	G	A	GG	GG	GG	GA	GA	GA	intronic	gene-ADCY9
NW_004676615.1	66508	T	C	TT	TT	TT	TC	TC	TC	intronic	gene-ADCY9
NW_004676615.1	66516	A	G	AA	AA	AA	AG	AG	AG	intronic	gene-ADCY9
NW_004676615.1	66520	C	T	CC	CC	CC	CT	CT	CT	intronic	gene-ADCY9
NW_004676615.1	66521	A	G	AA	AA	AA	AG	AG	AG	intronic	gene-ADCY9
NW_004676615.1	66570	G	A	GG	GG	GG	GA	GA	GA	intronic	gene-ADCY9
NW_004676615.1	66730	C	A	AA	AA	AA	CA	CA	CA	intronic	gene-ADCY9
NW_004676615.1	67048	G	A	GA	GA	GA	GG	GG	GG	intronic	gene-ADCY9
NW_004676615.1	67147	A	G	GG	GG	GG	AG	AG	AG	intronic	gene-ADCY9
NW_004676615.1	67740	C	T	TT	TT	TT	CT	CT	CT	intronic	gene-ADCY9
NW_004676615.1	67963	G	T	TT	TT	TT	GT	GT	GT	intronic	gene-ADCY9
NW_004676615.1	69219	T	C	CC	CC	CC	TC	TC	TC	intronic	gene-ADCY9
NW_004676615.1	69320	C	G	CC	CC	CC	CG	CG	CG	intronic	gene-ADCY9
NW_004676615.1	69362	A	G	AA	AA	AA	AG	AG	AG	intronic	gene-ADCY9
NW_004676615.1	69416	G	A	AA	AA	AA	GA	GA	GA	intronic	gene-ADCY9
NW_004676615.1	69765	C	T	CC	CC	CC	CT	CT	CT	intronic	gene-ADCY9
NW_004676615.1	69870	C	G	CC	CC	CC	CG	CG	CG	intronic	gene-ADCY9
NW_004676615.1	69954	T	C	TT	TT	TT	TC	TC	TC	intronic	gene-ADCY9
NW_004676615.1	69965	T	C	TT	TT	TT	TC	TC	TC	intronic	gene-ADCY9
NW_004676615.1	69970	C	G	CC	CC	CC	CG	CG	CG	intronic	gene-ADCY9
NW_004676615.1	69971	A	C	AA	AA	AA	AC	AC	AC	intronic	gene-ADCY9
NW_004676615.1	70098	C	T	CC	CC	CC	CT	CT	CT	intronic	gene-ADCY9
NW_004676615.1	70105	A	G	AA	AA	AA	AG	AG	AG	intronic	gene-ADCY9
NW_004676615.1	70187	G	A	GG	GG	GG	GA	GA	GA	intronic	gene-ADCY9
NW_004676615.1	70605	T	C	CC	CC	CC	TC	TC	TC	intronic	gene-ADCY9
NW_004676615.1	71013	A	G	GG	GG	GG	AG	AG	AG	intronic	gene-ADCY9
NW_004676615.1	71437	T	C	TT	TT	TT	TC	TC	TC	intronic	gene-ADCY9
NW_004676615.1	73104	T	C	TT	TT	TT	TC	TC	TC	intronic	gene-ADCY9
NW_004676615.1	73106	T	C	TT	TT	TT	TC	TC	TC	intronic	gene-ADCY9
NW_004676615.1	73256	A	G	AA	AA	AA	AG	AG	AG	intronic	gene-ADCY9
NW_004676615.1	73318	T	C	TT	TT	TT	TC	TC	TC	intronic	gene-ADCY9
NW_004676615.1	73361	A	T	AA	AA	AA	AT	AT	AT	intronic	gene-ADCY9
NW_004676615.1	73410	G	A	GG	GG	GG	GA	GA	GA	intronic	gene-ADCY9
NW_004676615.1	73412	A	G	AA	AA	AA	AG	AG	AG	intronic	gene-ADCY9
NW_004676615.1	73416	A	G	AA	AA	AA	AG	AG	AG	intronic	gene-ADCY9
NW_004676615.1	73807	G	T	GG	GG	GG	GT	GT	GT	intronic	gene-ADCY9
NW_004676615.1	73809	A	G	AA	AA	AA	AG	AG	AG	intronic	gene-ADCY9
NW_004676615.1	73811	C	A	CC	CC	CC	CA	CA	CA	intronic	gene-ADCY9
NW_004676615.1	73812	T	G	TT	TT	TT	TG	TG	TG	intronic	gene-ADCY9
NW_004676615.1	73826	C	A	CC	CC	CC	CA	CA	CA	intronic	gene-ADCY9
NW_004676615.1	73875	C	T	CC	CC	CC	CT	CT	CT	intronic	gene-ADCY9
NW_004676615.1	74500	A	G	AA	AA	AA	AG	AG	AG	intronic	gene-ADCY9
NW_004676615.1	75123	T	C	CC	CC	CC	TC	TC	TC	intronic	gene-ADCY9
NW_004676615.1	75536	C	A	CC	CC	CC	CA	CA	CA	intronic	gene-ADCY9
NW_004676615.1	75658	T	C	TT	TT	TT	TC	TC	TC	intronic	gene-ADCY9
NW_004676615.1	76072	C	T	CC	CC	CC	CT	CT	CT	intronic	gene-ADCY9
NW_004676615.1	77989	T	G	TT	TT	TT	TG	TG	TG	intronic	gene-ADCY9
NW_004676615.1	78144	G	A	AA	AA	AA	GA	GA	GA	intronic	gene-ADCY9
NW_004676615.1	79131	C	G	CC	CC	CC	CG	CG	CG	intronic	gene-ADCY9
NW_004676615.1	80645	T	C	CC	CC	CC	TC	TC	TC	intronic	gene-ADCY9
NW_004676615.1	81310	T	C	TT	TT	TT	TC	TC	TC	intronic	gene-ADCY9
NW_004676615.1	81565	G	A	AA	AA	AA	GA	GA	GA	intronic	gene-ADCY9
NW_004676615.1	81993	T	G	TT	TT	TT	TG	TG	TG	intronic	gene-ADCY9
NW_004676615.1	82412	A	G	AA	AA	AA	AG	AG	AG	intronic	gene-ADCY9
NW_004676615.1	85064	C	A	CC	CC	CC	CA	CA	CA	intronic	gene-ADCY9
NW_004676615.1	85990	A	T	AA	AA	AA	AT	AT	AT	intronic	gene-ADCY9
NW_004676615.1	87781	G	A	GG	GG	GG	GA	GA	GA	intronic	gene-ADCY9
NW_004676615.1	90004	T	C	TT	TT	TT	CC	CC	CC	intronic	gene-ADCY9
NW_004676615.1	90034	G	T	GG	GG	GG	TT	TT	TT	intronic	gene-ADCY9
NW_004676615.1	91267	T	A	TT	TT	TT	TA	TA	TA	intronic	gene-ADCY9
NW_004676615.1	91790	T	C	TT	TT	TT	TC	TC	TC	intronic	gene-ADCY9
NW_004676615.1	92340	T	G	TT	TT	TT	TG	TG	TG	intronic	gene-ADCY9
NW_004676615.1	92359	C	A	CC	CC	CC	CA	CA	CA	intronic	gene-ADCY9
NW_004676615.1	92933	T	G	TT	TT	TT	TG	TG	TG	intronic	gene-ADCY9
NW_004676615.1	92965	G	A	GG	GG	GG	GA	GA	GA	intronic	gene-ADCY9
NW_004676615.1	93162	G	A	GG	GG	GG	GA	GA	GA	intronic	gene-ADCY9
NW_004676615.1	93178	T	A	TT	TT	TT	TA	TA	TA	intronic	gene-ADCY9
NW_004676615.1	93209	C	T	CC	CC	CC	CT	CT	CT	intronic	gene-ADCY9
NW_004676615.1	93365	A	C	AA	AA	AA	AC	AC	AC	intronic	gene-ADCY9
NW_004676615.1	95473	A	C	CC	CC	CC	AC	AC	AC	intronic	gene-ADCY9
NW_004676615.1	96276	A	G	AA	AA	AA	AG	AG	AG	intronic	gene-ADCY9
NW_004676615.1	96541	G	A	GG	GG	GG	GA	GA	GA	intronic	gene-ADCY9
NW_004676615.1	96750	A	C	AA	AA	AA	AC	AC	AC	intronic	gene-ADCY9
NW_004676615.1	96957	C	T	TT	TT	TT	CT	CT	CT	intronic	gene-ADCY9
NW_004676615.1	97176	A	G	GG	GG	GG	AG	AG	AG	intronic	gene-ADCY9
NW_004676615.1	97407	T	A	TT	TT	TT	TA	TA	TA	intronic	gene-ADCY9
NW_004676615.1	97662	A	G	AA	AA	AA	AG	AG	AG	intronic	gene-ADCY9
NW_004676615.1	97692	G	T	GG	GG	GG	GT	GT	GT	intronic	gene-ADCY9
NW_004676615.1	98026	C	A	CC	CC	CC	CA	CA	CA	intronic	gene-ADCY9
NW_004676615.1	98043	G	A	GG	GG	GG	GA	GA	GA	intronic	gene-ADCY9
NW_004676615.1	98091	T	A	TT	TT	TT	TA	TA	TA	intronic	gene-ADCY9
NW_004676615.1	99498	A	G	AA	AA	AA	AG	AG	AG	intronic	gene-ADCY9
NW_004676615.1	100747	G	A	GG	GG	GG	GA	GA	GA	intronic	gene-ADCY9
NW_004676615.1	101959	G	T	GG	GG	GG	GT	GT	GT	intronic	gene-ADCY9
NW_004676615.1	102695	T	C	TT	TT	TT	TC	TC	TC	intronic	gene-ADCY9
NW_004676615.1	102881	T	G	TT	TT	TT	TG	TG	TG	intronic	gene-ADCY9
NW_004676615.1	103164	G	T	GG	GG	GG	GT	GT	GT	intronic	gene-ADCY9
NW_004676615.1	104501	C	T	CC	CC	CC	CT	CT	CT	intronic	gene-ADCY9
NW_004676615.1	105346	C	T	CC	CC	CC	CT	CT	CT	intronic	gene-ADCY9
NW_004676615.1	105547	G	T	GG	GG	GG	GT	GT	GT	intronic	gene-ADCY9
NW_004676615.1	105575	T	G	TT	TT	TT	TG	TG	TG	intronic	gene-ADCY9
NW_004676615.1	105640	T	C	TT	TT	TT	TC	TC	TC	intronic	gene-ADCY9
NW_004676615.1	105718	T	C	TT	TT	TT	TC	TC	TC	intronic	gene-ADCY9
NW_004676615.1	105756	G	A	GG	GG	GG	GA	GA	GA	intronic	gene-ADCY9
NW_004676615.1	105934	A	C	AA	AA	AA	AC	AC	AC	intronic	gene-ADCY9
NW_004676615.1	106017	G	T	GG	GG	GG	GT	GT	GT	intronic	gene-ADCY9
NW_004676615.1	106085	T	C	CC	CC	CC	TC	TC	TC	intronic	gene-ADCY9
NW_004676615.1	106599	C	T	TT	TT	TT	CT	CT	CT	intronic	gene-ADCY9
NW_004676615.1	106619	A	G	GG	GG	GG	AG	AG	AG	intronic	gene-ADCY9
NW_004676615.1	107326	A	G	GG	GG	GG	AG	AG	AG	intronic	gene-ADCY9
NW_004676615.1	107755	C	T	CC	CC	CC	CT	CT	CT	intronic	gene-ADCY9
NW_004676615.1	108560	T	C	TT	TT	TT	TC	TC	TC	intronic	gene-ADCY9
NW_004676615.1	109790	A	T	AA	AA	AA	AT	AT	AT	intronic	gene-ADCY9
NW_004676615.1	113124	A	T	AA	AA	AA	AT	AT	AT	UTR3	gene-ADCY9
NW_004676615.1	113537	C	G	CC	CC	CC	CG	CG	CG	downstream	gene-ADCY9
NW_004676615.1	113683	G	A	GG	GG	GG	GA	GA	GA	downstream	gene-ADCY9
NW_004676615.1	113694	T	C	TT	TT	TT	TC	TC	TC	downstream	gene-ADCY9
NW_004676615.1	114140	C	T	TT	TT	TT	CT	CT	CT	downstream	gene-ADCY9
NW_004676615.1	123480	G	A	AA	AA	AA	GG	GG	GG	intergenic	gene-ADCY9(dist=10253);gene-CREBBP(dist=19514)
NW_004676615.1	123539	G	A	AA	AA	AA	GA	GA	GA	intergenic	gene-ADCY9(dist=10312);gene-CREBBP(dist=19455)
NW_004676615.1	123550	T	C	CC	CC	CC	TC	TC	TC	intergenic	gene-ADCY9(dist=10323);gene-CREBBP(dist=19444)
NW_004676615.1	123583	G	A	GG	GG	GG	GA	GA	GA	intergenic	gene-ADCY9(dist=10356);gene-CREBBP(dist=19411)
NW_004676615.1	123606	C	T	CC	CC	CC	CT	CT	CT	intergenic	gene-ADCY9(dist=10379);gene-CREBBP(dist=19388)
NW_004676615.1	123696	A	G	AA	AA	AA	AG	AG	AG	intergenic	gene-ADCY9(dist=10469);gene-CREBBP(dist=19298)
NW_004676615.1	123728	A	G	AA	AA	AA	AG	AG	AG	intergenic	gene-ADCY9(dist=10501);gene-CREBBP(dist=19266)
NW_004676615.1	123731	C	T	CC	CC	CC	CT	CT	CT	intergenic	gene-ADCY9(dist=10504);gene-CREBBP(dist=19263)
NW_004676615.1	124056	G	A	GG	GG	GG	GA	GA	GA	intergenic	gene-ADCY9(dist=10829);gene-CREBBP(dist=18938)
NW_004676615.1	124956	A	G	AA	AA	AA	AG	AG	AG	intergenic	gene-ADCY9(dist=11729);gene-CREBBP(dist=18038)
NW_004676615.1	125028	G	A	GG	GG	GG	GA	GA	GA	intergenic	gene-ADCY9(dist=11801);gene-CREBBP(dist=17966)
NW_004676615.1	125040	T	A	AA	AA	AA	TA	TA	TA	intergenic	gene-ADCY9(dist=11813);gene-CREBBP(dist=17954)
NW_004676615.1	125119	G	A	AA	AA	AA	GA	GA	GA	intergenic	gene-ADCY9(dist=11892);gene-CREBBP(dist=17875)
NW_004676615.1	126112	G	A	GG	GG	GG	GA	GA	GA	intergenic	gene-ADCY9(dist=12885);gene-CREBBP(dist=16882)
NW_004676615.1	126118	C	T	CC	CC	CC	CT	CT	CT	intergenic	gene-ADCY9(dist=12891);gene-CREBBP(dist=16876)
NW_004676615.1	126396	G	A	AA	AA	AA	GA	GA	GA	intergenic	gene-ADCY9(dist=13169);gene-CREBBP(dist=16598)
NW_004676615.1	126463	C	T	CC	CC	CC	CT	CT	CT	intergenic	gene-ADCY9(dist=13236);gene-CREBBP(dist=16531)
NW_004676615.1	126521	G	A	GG	GG	GG	GA	GA	GA	intergenic	gene-ADCY9(dist=13294);gene-CREBBP(dist=16473)
NW_004676615.1	126623	C	T	CC	CC	CC	CT	CT	CT	intergenic	gene-ADCY9(dist=13396);gene-CREBBP(dist=16371)
NW_004676615.1	126624	G	A	AA	AA	AA	GA	GA	GA	intergenic	gene-ADCY9(dist=13397);gene-CREBBP(dist=16370)
NW_004676615.1	127222	G	A	GG	GG	GG	GA	GA	GA	intergenic	gene-ADCY9(dist=13995);gene-CREBBP(dist=15772)
NW_004676615.1	127266	A	C	AA	AA	AA	AC	AC	AC	intergenic	gene-ADCY9(dist=14039);gene-CREBBP(dist=15728)
NW_004676615.1	127300	C	T	CC	CC	CC	CT	CT	CT	intergenic	gene-ADCY9(dist=14073);gene-CREBBP(dist=15694)
NW_004676615.1	127305	C	T	CC	CC	CC	CT	CT	CT	intergenic	gene-ADCY9(dist=14078);gene-CREBBP(dist=15689)
NW_004676615.1	127308	T	C	TT	TT	TT	TC	TC	TC	intergenic	gene-ADCY9(dist=14081);gene-CREBBP(dist=15686)
NW_004676615.1	127312	A	C	AA	AA	AA	AC	AC	AC	intergenic	gene-ADCY9(dist=14085);gene-CREBBP(dist=15682)
NW_004676615.1	127336	C	A	CC	CC	CC	CA	CA	CA	intergenic	gene-ADCY9(dist=14109);gene-CREBBP(dist=15658)
NW_004676615.1	127382	G	A	GG	GG	GG	GA	GA	GA	intergenic	gene-ADCY9(dist=14155);gene-CREBBP(dist=15612)
NW_004676615.1	127431	G	A	GG	GG	GG	GA	GA	GA	intergenic	gene-ADCY9(dist=14204);gene-CREBBP(dist=15563)
NW_004676615.1	127471	G	A	GG	GG	GG	GA	GA	GA	intergenic	gene-ADCY9(dist=14244);gene-CREBBP(dist=15523)
NW_004676615.1	127480	A	G	AA	AA	AA	AG	AG	AG	intergenic	gene-ADCY9(dist=14253);gene-CREBBP(dist=15514)
NW_004676615.1	127518	G	A	GG	GG	GG	GA	GA	GA	intergenic	gene-ADCY9(dist=14291);gene-CREBBP(dist=15476)
NW_004676615.1	127522	A	G	AA	AA	AA	AG	AG	AG	intergenic	gene-ADCY9(dist=14295);gene-CREBBP(dist=15472)
NW_004676615.1	127526	A	G	AA	AA	AA	AG	AG	AG	intergenic	gene-ADCY9(dist=14299);gene-CREBBP(dist=15468)
NW_004676615.1	127529	T	A	TT	TT	TT	TA	TA	TA	intergenic	gene-ADCY9(dist=14302);gene-CREBBP(dist=15465)
NW_004676615.1	127562	A	G	AA	AA	AA	AG	AG	AG	intergenic	gene-ADCY9(dist=14335);gene-CREBBP(dist=15432)
NW_004676615.1	114668	G	A	GG	GG	GG	GA	GA	GA	intergenic	gene-ADCY9(dist=1441);gene-CREBBP(dist=28326)
NW_004676615.1	114682	T	C	TT	TT	TT	TC	TC	TC	intergenic	gene-ADCY9(dist=1455);gene-CREBBP(dist=28312)
NW_004676615.1	128007	G	A	GG	GG	GG	GA	GA	GA	intergenic	gene-ADCY9(dist=14780);gene-CREBBP(dist=14987)
NW_004676615.1	128090	C	T	CC	CC	CC	CT	CT	CT	intergenic	gene-ADCY9(dist=14863);gene-CREBBP(dist=14904)
NW_004676615.1	128151	T	G	TT	TT	TT	TG	TG	TG	intergenic	gene-ADCY9(dist=14924);gene-CREBBP(dist=14843)
NW_004676615.1	128480	G	A	GG	GG	GG	GA	GA	GA	intergenic	gene-ADCY9(dist=15253);gene-CREBBP(dist=14514)
NW_004676615.1	128484	A	T	AA	AA	AA	AT	AT	AT	intergenic	gene-ADCY9(dist=15257);gene-CREBBP(dist=14510)
NW_004676615.1	128485	T	C	TT	TT	TT	TC	TC	TC	intergenic	gene-ADCY9(dist=15258);gene-CREBBP(dist=14509)
NW_004676615.1	128553	A	G	AA	AA	AA	AG	AG	AG	intergenic	gene-ADCY9(dist=15326);gene-CREBBP(dist=14441)
NW_004676615.1	128578	T	C	TT	TT	TT	TC	TC	TC	intergenic	gene-ADCY9(dist=15351);gene-CREBBP(dist=14416)
NW_004676615.1	129330	A	T	AA	AA	AA	AT	AT	AT	intergenic	gene-ADCY9(dist=16103);gene-CREBBP(dist=13664)
NW_004676615.1	129430	G	A	GG	GG	GG	GA	GA	GA	intergenic	gene-ADCY9(dist=16203);gene-CREBBP(dist=13564)
NW_004676615.1	114861	T	C	CC	CC	CC	TC	TC	TC	intergenic	gene-ADCY9(dist=1634);gene-CREBBP(dist=28133)
NW_004676615.1	114885	A	G	GG	GG	GG	AG	AG	AG	intergenic	gene-ADCY9(dist=1658);gene-CREBBP(dist=28109)
NW_004676615.1	114889	C	T	TT	TT	TT	CT	CT	CT	intergenic	gene-ADCY9(dist=1662);gene-CREBBP(dist=28105)
NW_004676615.1	130090	A	G	AA	AA	AA	AG	AG	AG	intergenic	gene-ADCY9(dist=16863);gene-CREBBP(dist=12904)
NW_004676615.1	114918	T	C	CC	CC	CC	TC	TC	TC	intergenic	gene-ADCY9(dist=1691);gene-CREBBP(dist=28076)
NW_004676615.1	114919	G	T	TT	TT	TT	GT	GT	GT	intergenic	gene-ADCY9(dist=1692);gene-CREBBP(dist=28075)
NW_004676615.1	114921	A	G	GG	GG	GG	AG	AG	AG	intergenic	gene-ADCY9(dist=1694);gene-CREBBP(dist=28073)
NW_004676615.1	130183	C	T	CC	CC	CC	CT	CT	CT	intergenic	gene-ADCY9(dist=16956);gene-CREBBP(dist=12811)
NW_004676615.1	130195	G	C	GG	GG	GG	GC	GC	GC	intergenic	gene-ADCY9(dist=16968);gene-CREBBP(dist=12799)
NW_004676615.1	130212	G	A	GG	GG	GG	GA	GA	GA	intergenic	gene-ADCY9(dist=16985);gene-CREBBP(dist=12782)
NW_004676615.1	130222	C	G	CC	CC	CC	CG	CG	CG	intergenic	gene-ADCY9(dist=16995);gene-CREBBP(dist=12772)
NW_004676615.1	130230	A	C	AA	AA	AA	AC	AC	AC	intergenic	gene-ADCY9(dist=17003);gene-CREBBP(dist=12764)
NW_004676615.1	130238	A	T	AA	AA	AA	AT	AT	AT	intergenic	gene-ADCY9(dist=17011);gene-CREBBP(dist=12756)
NW_004676615.1	130280	G	A	GG	GG	GG	GA	GA	GA	intergenic	gene-ADCY9(dist=17053);gene-CREBBP(dist=12714)
NW_004676615.1	130283	C	T	CC	CC	CC	CT	CT	CT	intergenic	gene-ADCY9(dist=17056);gene-CREBBP(dist=12711)
NW_004676615.1	130294	G	A	GG	GG	GG	GA	GA	GA	intergenic	gene-ADCY9(dist=17067);gene-CREBBP(dist=12700)
NW_004676615.1	130728	G	A	GG	GG	GG	GA	GA	GA	intergenic	gene-ADCY9(dist=17501);gene-CREBBP(dist=12266)
NW_004676615.1	130833	G	A	GG	GG	GG	GA	GA	GA	intergenic	gene-ADCY9(dist=17606);gene-CREBBP(dist=12161)
NW_004676615.1	130871	C	T	CC	CC	CC	CT	CT	CT	intergenic	gene-ADCY9(dist=17644);gene-CREBBP(dist=12123)
NW_004676615.1	130878	T	C	TT	TT	TT	TC	TC	TC	intergenic	gene-ADCY9(dist=17651);gene-CREBBP(dist=12116)
NW_004676615.1	130880	T	C	TT	TT	TT	TC	TC	TC	intergenic	gene-ADCY9(dist=17653);gene-CREBBP(dist=12114)
NW_004676615.1	130884	G	A	GG	GG	GG	GA	GA	GA	intergenic	gene-ADCY9(dist=17657);gene-CREBBP(dist=12110)
NW_004676615.1	130966	T	C	TT	TT	TT	TC	TC	TC	intergenic	gene-ADCY9(dist=17739);gene-CREBBP(dist=12028)
NW_004676615.1	131457	G	C	GG	GG	GG	GC	GC	GC	intergenic	gene-ADCY9(dist=18230);gene-CREBBP(dist=11537)
NW_004676615.1	131463	G	A	GG	GG	GG	GA	GA	GA	intergenic	gene-ADCY9(dist=18236);gene-CREBBP(dist=11531)
NW_004676615.1	131473	C	G	CC	CC	CC	CG	CG	CG	intergenic	gene-ADCY9(dist=18246);gene-CREBBP(dist=11521)
NW_004676615.1	131645	G	A	GG	GG	GG	GA	GA	GA	intergenic	gene-ADCY9(dist=18418);gene-CREBBP(dist=11349)
NW_004676615.1	131651	C	T	CC	CC	CC	CT	CT	CT	intergenic	gene-ADCY9(dist=18424);gene-CREBBP(dist=11343)
NW_004676615.1	132744	A	G	AA	AA	AA	AG	AG	AG	intergenic	gene-ADCY9(dist=19517);gene-CREBBP(dist=10250)
NW_004676615.1	132748	A	G	AA	AA	AA	AG	AG	AG	intergenic	gene-ADCY9(dist=19521);gene-CREBBP(dist=10246)
NW_004676615.1	132750	C	T	CC	CC	CC	CT	CT	CT	intergenic	gene-ADCY9(dist=19523);gene-CREBBP(dist=10244)
NW_004676615.1	132751	T	C	TT	TT	TT	TC	TC	TC	intergenic	gene-ADCY9(dist=19524);gene-CREBBP(dist=10243)
NW_004676615.1	132758	A	G	AA	AA	AA	AG	AG	AG	intergenic	gene-ADCY9(dist=19531);gene-CREBBP(dist=10236)
NW_004676615.1	132771	C	T	CC	CC	CC	CT	CT	CT	intergenic	gene-ADCY9(dist=19544);gene-CREBBP(dist=10223)
NW_004676615.1	132981	G	A	GG	GG	GG	GA	GA	GA	intergenic	gene-ADCY9(dist=19754);gene-CREBBP(dist=10013)
NW_004676615.1	133219	C	G	CC	CC	CC	CG	CG	CG	intergenic	gene-ADCY9(dist=19992);gene-CREBBP(dist=9775)
NW_004676615.1	133243	T	C	TT	TT	TT	TC	TC	TC	intergenic	gene-ADCY9(dist=20016);gene-CREBBP(dist=9751)
NW_004676615.1	133256	G	A	GG	GG	GG	GA	GA	GA	intergenic	gene-ADCY9(dist=20029);gene-CREBBP(dist=9738)
NW_004676615.1	133259	G	A	GG	GG	GG	GA	GA	GA	intergenic	gene-ADCY9(dist=20032);gene-CREBBP(dist=9735)
NW_004676615.1	133269	G	A	GG	GG	GG	GA	GA	GA	intergenic	gene-ADCY9(dist=20042);gene-CREBBP(dist=9725)
NW_004676615.1	133274	T	C	TT	TT	TT	TC	TC	TC	intergenic	gene-ADCY9(dist=20047);gene-CREBBP(dist=9720)
NW_004676615.1	115232	A	G	AA	AA	AA	AG	AG	AG	intergenic	gene-ADCY9(dist=2005);gene-CREBBP(dist=27762)
NW_004676615.1	133381	A	G	AA	AA	AA	AG	AG	AG	intergenic	gene-ADCY9(dist=20154);gene-CREBBP(dist=9613)
NW_004676615.1	115263	T	G	TT	TT	TT	TG	TG	TG	intergenic	gene-ADCY9(dist=2036);gene-CREBBP(dist=27731)
NW_004676615.1	133606	G	T	TT	TT	TT	GT	GT	GT	intergenic	gene-ADCY9(dist=20379);gene-CREBBP(dist=9388)
NW_004676615.1	134183	A	G	AA	AA	AA	AG	AG	AG	intergenic	gene-ADCY9(dist=20956);gene-CREBBP(dist=8811)
NW_004676615.1	115332	T	C	TT	TT	TT	TC	TC	TC	intergenic	gene-ADCY9(dist=2105);gene-CREBBP(dist=27662)
NW_004676615.1	136498	T	C	TT	TT	TT	TC	TC	TC	intergenic	gene-ADCY9(dist=23271);gene-CREBBP(dist=6496)
NW_004676615.1	136831	G	A	GA	GA	GA	GG	GG	GG	intergenic	gene-ADCY9(dist=23604);gene-CREBBP(dist=6163)
NW_004676615.1	137154	T	C	TC	TC	TC	TT	TT	TT	intergenic	gene-ADCY9(dist=23927);gene-CREBBP(dist=5840)
NW_004676615.1	138274	G	A	GA	GA	GA	GG	GG	GG	intergenic	gene-ADCY9(dist=25047);gene-CREBBP(dist=4720)
NW_004676615.1	115781	A	G	GG	GG	GG	AG	AG	AG	intergenic	gene-ADCY9(dist=2554);gene-CREBBP(dist=27213)
NW_004676615.1	138769	T	G	TG	TG	TG	TT	TT	TT	intergenic	gene-ADCY9(dist=25542);gene-CREBBP(dist=4225)
NW_004676615.1	139702	A	G	AG	AG	AG	GG	GG	GG	intergenic	gene-ADCY9(dist=26475);gene-CREBBP(dist=3292)
NW_004676615.1	140322	A	G	AG	AG	AG	AA	AA	AA	intergenic	gene-ADCY9(dist=27095);gene-CREBBP(dist=2672)
NW_004676615.1	116031	T	C	CC	CC	CC	TC	TC	TC	intergenic	gene-ADCY9(dist=2804);gene-CREBBP(dist=26963)
NW_004676615.1	116780	G	A	GG	GG	GG	GA	GA	GA	intergenic	gene-ADCY9(dist=3553);gene-CREBBP(dist=26214)
NW_004676615.1	116885	A	G	AA	AA	AA	AG	AG	AG	intergenic	gene-ADCY9(dist=3658);gene-CREBBP(dist=26109)
NW_004676615.1	116914	C	T	CC	CC	CC	CT	CT	CT	intergenic	gene-ADCY9(dist=3687);gene-CREBBP(dist=26080)
NW_004676615.1	117056	T	C	TT	TT	TT	TC	TC	TC	intergenic	gene-ADCY9(dist=3829);gene-CREBBP(dist=25938)
NW_004676615.1	117063	C	A	CC	CC	CC	CA	CA	CA	intergenic	gene-ADCY9(dist=3836);gene-CREBBP(dist=25931)
NW_004676615.1	117079	G	A	GG	GG	GG	GA	GA	GA	intergenic	gene-ADCY9(dist=3852);gene-CREBBP(dist=25915)
NW_004676615.1	117674	G	A	GG	GG	GG	AA	AA	AA	intergenic	gene-ADCY9(dist=4447);gene-CREBBP(dist=25320)
NW_004676615.1	118243	A	T	AA	AA	AA	AT	AT	AT	intergenic	gene-ADCY9(dist=5016);gene-CREBBP(dist=24751)
NW_004676615.1	118380	C	G	CC	CC	CC	CG	CG	CG	intergenic	gene-ADCY9(dist=5153);gene-CREBBP(dist=24614)
NW_004676615.1	118418	T	C	TT	TT	TT	TC	TC	TC	intergenic	gene-ADCY9(dist=5191);gene-CREBBP(dist=24576)
NW_004676615.1	118654	G	A	GG	GG	GG	GA	GA	GA	intergenic	gene-ADCY9(dist=5427);gene-CREBBP(dist=24340)
NW_004676615.1	118659	G	T	GG	GG	GG	GT	GT	GT	intergenic	gene-ADCY9(dist=5432);gene-CREBBP(dist=24335)
NW_004676615.1	118662	C	T	CC	CC	CC	CT	CT	CT	intergenic	gene-ADCY9(dist=5435);gene-CREBBP(dist=24332)
NW_004676615.1	118670	C	T	CC	CC	CC	CT	CT	CT	intergenic	gene-ADCY9(dist=5443);gene-CREBBP(dist=24324)
NW_004676615.1	118675	C	T	CC	CC	CC	CT	CT	CT	intergenic	gene-ADCY9(dist=5448);gene-CREBBP(dist=24319)
NW_004676615.1	118679	G	A	GG	GG	GG	GA	GA	GA	intergenic	gene-ADCY9(dist=5452);gene-CREBBP(dist=24315)
NW_004676615.1	118701	T	C	TT	TT	TT	TC	TC	TC	intergenic	gene-ADCY9(dist=5474);gene-CREBBP(dist=24293)
NW_004676615.1	118720	G	C	GG	GG	GG	GC	GC	GC	intergenic	gene-ADCY9(dist=5493);gene-CREBBP(dist=24274)
NW_004676615.1	118726	C	T	CC	CC	CC	CT	CT	CT	intergenic	gene-ADCY9(dist=5499);gene-CREBBP(dist=24268)
NW_004676615.1	118794	C	T	CC	CC	CC	CT	CT	CT	intergenic	gene-ADCY9(dist=5567);gene-CREBBP(dist=24200)
NW_004676615.1	118802	G	A	AA	AA	AA	GA	GA	GA	intergenic	gene-ADCY9(dist=5575);gene-CREBBP(dist=24192)
NW_004676615.1	118855	G	T	GG	GG	GG	GT	GT	GT	intergenic	gene-ADCY9(dist=5628);gene-CREBBP(dist=24139)
NW_004676615.1	118857	A	C	AA	AA	AA	AC	AC	AC	intergenic	gene-ADCY9(dist=5630);gene-CREBBP(dist=24137)
NW_004676615.1	119381	G	A	GG	GG	GG	GA	GA	GA	intergenic	gene-ADCY9(dist=6154);gene-CREBBP(dist=23613)
NW_004676615.1	119422	C	T	CC	CC	CC	CT	CT	CT	intergenic	gene-ADCY9(dist=6195);gene-CREBBP(dist=23572)
NW_004676615.1	119441	A	G	AA	AA	AA	AG	AG	AG	intergenic	gene-ADCY9(dist=6214);gene-CREBBP(dist=23553)
NW_004676615.1	119480	T	C	TT	TT	TT	TC	TC	TC	intergenic	gene-ADCY9(dist=6253);gene-CREBBP(dist=23514)
NW_004676615.1	119493	A	G	AA	AA	AA	AG	AG	AG	intergenic	gene-ADCY9(dist=6266);gene-CREBBP(dist=23501)
NW_004676615.1	119514	C	T	TT	TT	TT	CT	CT	CT	intergenic	gene-ADCY9(dist=6287);gene-CREBBP(dist=23480)
NW_004676615.1	119515	G	A	GG	GG	GG	GA	GA	GA	intergenic	gene-ADCY9(dist=6288);gene-CREBBP(dist=23479)
NW_004676615.1	119524	G	A	GG	GG	GG	GA	GA	GA	intergenic	gene-ADCY9(dist=6297);gene-CREBBP(dist=23470)
NW_004676615.1	119526	T	C	CC	CC	CC	TC	TC	TC	intergenic	gene-ADCY9(dist=6299);gene-CREBBP(dist=23468)
NW_004676615.1	119960	A	G	AA	AA	AA	AG	AG	AG	intergenic	gene-ADCY9(dist=6733);gene-CREBBP(dist=23034)
NW_004676615.1	119998	G	A	GG	GG	GG	GA	GA	GA	intergenic	gene-ADCY9(dist=6771);gene-CREBBP(dist=22996)
NW_004676615.1	120005	C	G	CC	CC	CC	CG	CG	CG	intergenic	gene-ADCY9(dist=6778);gene-CREBBP(dist=22989)
NW_004676615.1	120046	G	A	GG	GG	GG	GA	GA	GA	intergenic	gene-ADCY9(dist=6819);gene-CREBBP(dist=22948)
NW_004676615.1	120965	C	T	TT	TT	TT	CT	CT	CT	intergenic	gene-ADCY9(dist=7738);gene-CREBBP(dist=22029)
NW_004676615.1	120978	C	T	TT	TT	TT	CT	CT	CT	intergenic	gene-ADCY9(dist=7751);gene-CREBBP(dist=22016)
NW_004676615.1	120994	G	A	GG	GG	GG	GA	GA	GA	intergenic	gene-ADCY9(dist=7767);gene-CREBBP(dist=22000)
NW_004676615.1	121020	T	C	TT	TT	TT	TC	TC	TC	intergenic	gene-ADCY9(dist=7793);gene-CREBBP(dist=21974)
NW_004676615.1	121021	G	A	GG	GG	GG	GA	GA	GA	intergenic	gene-ADCY9(dist=7794);gene-CREBBP(dist=21973)
NW_004676615.1	121066	G	A	GG	GG	GG	GA	GA	GA	intergenic	gene-ADCY9(dist=7839);gene-CREBBP(dist=21928)
NW_004676615.1	121118	A	G	AA	AA	AA	AG	AG	AG	intergenic	gene-ADCY9(dist=7891);gene-CREBBP(dist=21876)
NW_004676615.1	121277	A	G	AA	AA	AA	AG	AG	AG	intergenic	gene-ADCY9(dist=8050);gene-CREBBP(dist=21717)
NW_004676615.1	121373	G	A	GG	GG	GG	GA	GA	GA	intergenic	gene-ADCY9(dist=8146);gene-CREBBP(dist=21621)
NW_004676615.1	121600	G	A	GG	GG	GG	GA	GA	GA	intergenic	gene-ADCY9(dist=8373);gene-CREBBP(dist=21394)
NW_004676615.1	121618	G	A	GG	GG	GG	GA	GA	GA	intergenic	gene-ADCY9(dist=8391);gene-CREBBP(dist=21376)
NW_004676615.1	121628	G	C	GG	GG	GG	GC	GC	GC	intergenic	gene-ADCY9(dist=8401);gene-CREBBP(dist=21366)
NW_004676615.1	121699	C	T	CC	CC	CC	CT	CT	CT	intergenic	gene-ADCY9(dist=8472);gene-CREBBP(dist=21295)
NW_004676615.1	121778	T	C	TT	TT	TT	TC	TC	TC	intergenic	gene-ADCY9(dist=8551);gene-CREBBP(dist=21216)
NW_004676615.1	121959	G	A	GG	GG	GG	GA	GA	GA	intergenic	gene-ADCY9(dist=8732);gene-CREBBP(dist=21035)
NW_004676615.1	122246	T	C	TT	TT	TT	TC	TC	TC	intergenic	gene-ADCY9(dist=9019);gene-CREBBP(dist=20748)
NW_004676615.1	122300	T	C	TT	TT	TT	TC	TC	TC	intergenic	gene-ADCY9(dist=9073);gene-CREBBP(dist=20694)
NW_004676615.1	122334	G	A	GG	GG	GG	GA	GA	GA	intergenic	gene-ADCY9(dist=9107);gene-CREBBP(dist=20660)
NW_004676615.1	122361	G	A	GG	GG	GG	GA	GA	GA	intergenic	gene-ADCY9(dist=9134);gene-CREBBP(dist=20633)
NW_004676615.1	122368	G	A	GG	GG	GG	GA	GA	GA	intergenic	gene-ADCY9(dist=9141);gene-CREBBP(dist=20626)
NW_004676615.1	122480	G	A	GG	GG	GG	GA	GA	GA	intergenic	gene-ADCY9(dist=9253);gene-CREBBP(dist=20514)
NW_004676615.1	122570	C	T	CC	CC	CC	CT	CT	CT	intergenic	gene-ADCY9(dist=9343);gene-CREBBP(dist=20424)
NW_004676615.1	122590	T	G	TT	TT	TT	TG	TG	TG	intergenic	gene-ADCY9(dist=9363);gene-CREBBP(dist=20404)
NW_004676615.1	122959	A	T	AA	AA	AA	AT	AT	AT	intergenic	gene-ADCY9(dist=9732);gene-CREBBP(dist=20035)
NW_004676615.1	111288	T	C	TT	TT	TT	TC	TC	TC	synonymous SNV	gene-ADCY9:mRNA-XM_021268644.1:exon11:c.T3082C:p.L1028L;
NW_004676615.1	87331	T	C	CC	CC	CC	TC	TC	TC	synonymous SNV	gene-ADCY9:mRNA-XM_021268644.1:exon6:c.T2253C:p.F751F;
NW_004676863.1	335632	G	A	GG	GG	GG	GA	GA	GA	intergenic	gene-ADGRA3(dist=163829);gene-KCNIP4(dist=38703)
NW_004676863.1	222635	T	C	TT	TT	TT	TC	TC	TC	intergenic	gene-ADGRA3(dist=50832);gene-KCNIP4(dist=151700)
NW_004676863.1	222681	G	T	GG	GG	GG	GT	GT	GT	intergenic	gene-ADGRA3(dist=50878);gene-KCNIP4(dist=151654)
NW_004676863.1	222713	T	C	TT	TT	TT	TC	TC	TC	intergenic	gene-ADGRA3(dist=50910);gene-KCNIP4(dist=151622)
NW_004676863.1	222714	G	A	GG	GG	GG	GA	GA	GA	intergenic	gene-ADGRA3(dist=50911);gene-KCNIP4(dist=151621)
NW_004676863.1	222740	G	A	GG	GG	GG	GA	GA	GA	intergenic	gene-ADGRA3(dist=50937);gene-KCNIP4(dist=151595)
NW_004676743.1	10176	C	T	CC	CC	CC	CT	CT	CT	intronic	gene-ADGRB1
NW_004676743.1	10183	C	T	CC	CC	CC	CT	CT	CT	intronic	gene-ADGRB1
NW_004676743.1	23478	C	T	TT	TT	TT	CT	CT	CT	intronic	gene-ADGRB1
NW_004676743.1	38712	G	A	GG	GG	GG	GA	GA	GA	intronic	gene-ADGRB1
NW_004676743.1	42677	A	G	GG	GG	GG	AG	AG	AG	intronic	gene-ADGRB1
NW_004676743.1	42689	G	A	GG	GG	GG	GA	GA	GA	intronic	gene-ADGRB1
NW_004676743.1	42701	A	G	AA	AA	AA	AG	AG	AG	intronic	gene-ADGRB1
NW_004676743.1	42706	G	A	GG	GG	GG	GA	GA	GA	intronic	gene-ADGRB1
NW_004676743.1	42714	T	C	TT	TT	TT	TC	TC	TC	intronic	gene-ADGRB1
NW_004676743.1	52599	A	G	AG	AG	AG	AA	AA	AA	intronic	gene-ADGRB1
NW_004676743.1	53168	C	T	TT	TT	TT	CT	CT	CT	intronic	gene-ADGRB1
NW_004676743.1	64015	T	C	TC	TC	TC	TT	TT	TT	intronic	gene-ADGRB1
NW_004676743.1	64077	G	A	GA	GA	GA	GG	GG	GG	intronic	gene-ADGRB1
NW_004676743.1	79492	G	A	GA	GA	GA	GG	GG	GG	intronic	gene-ADGRB1
NW_004676743.1	94934	C	G	GG	GG	GG	CG	CG	CG	intronic	gene-ADGRB1
NW_004676743.1	94943	T	C	CC	CC	CC	TC	TC	TC	intronic	gene-ADGRB1
NW_004676743.1	95016	A	T	TT	TT	TT	AT	AT	AT	intronic	gene-ADGRB1
NW_004676743.1	95017	T	G	GG	GG	GG	TG	TG	TG	intronic	gene-ADGRB1
NW_004676743.1	95033	G	A	AA	AA	AA	GA	GA	GA	intronic	gene-ADGRB1
NW_004676743.1	100363	A	G	AG	AG	AG	AA	AA	AA	intronic	gene-ADGRB1
NW_004676743.1	100367	G	A	GA	GA	GA	GG	GG	GG	intronic	gene-ADGRB1
NW_004676743.1	104498	G	A	GA	GA	GA	GG	GG	GG	intronic	gene-ADGRB1
NW_004676743.1	109341	G	A	GA	GA	GA	GG	GG	GG	intronic	gene-ADGRB1
NW_004676743.1	109353	G	A	GA	GA	GA	GG	GG	GG	intronic	gene-ADGRB1
NW_004676743.1	122144	G	A	GA	GA	GA	GG	GG	GG	intronic	gene-ADGRB1
NW_004676743.1	122145	C	A	CA	CA	CA	CC	CC	CC	intronic	gene-ADGRB1
NW_004676743.1	145189	T	C	CC	CC	CC	TT	TT	TT	intronic	gene-ADGRB1
NW_004676743.1	145237	A	G	GG	GG	GG	AA	AA	AA	intronic	gene-ADGRB1
NW_004676743.1	173235	A	G	GG	GG	GG	AG	AG	AG	intronic	gene-ADGRB1
NW_004676743.1	177721	A	G	GG	GG	GG	AG	AG	AG	intronic	gene-ADGRB1
NW_004676743.1	182853	G	C	GC	GC	GC	GG	GG	GG	intronic	gene-ADGRB1
NW_004676743.1	182860	G	A	GA	GA	GA	GG	GG	GG	intronic	gene-ADGRB1
NW_004676743.1	182863	G	A	GA	GA	GA	GG	GG	GG	intronic	gene-ADGRB1
NW_004676743.1	182944	C	T	CT	CT	CT	CC	CC	CC	intronic	gene-ADGRB1
NW_004676743.1	183308	C	T	CT	CT	CT	CC	CC	CC	intronic	gene-ADGRB1
NW_004676743.1	184145	G	C	GC	GC	GC	GG	GG	GG	intronic	gene-ADGRB1
NW_004676743.1	192767	T	C	TC	TC	TC	TT	TT	TT	downstream	gene-ADGRB1
NW_004676743.1	295820	C	T	TT	TT	TT	CT	CT	CT	intergenic	gene-ADGRB1(dist=103393);gene-ARC(dist=49126)
NW_004676743.1	203754	C	T	CC	CC	CC	CT	CT	CT	intergenic	gene-ADGRB1(dist=11327);gene-ARC(dist=141192)
NW_004676743.1	203755	C	G	CC	CC	CC	CG	CG	CG	intergenic	gene-ADGRB1(dist=11328);gene-ARC(dist=141191)
NW_004676743.1	320752	A	G	AG	AG	AG	AA	AA	AA	intergenic	gene-ADGRB1(dist=128325);gene-ARC(dist=24194)
NW_004676743.1	320774	G	A	GA	GA	GA	GG	GG	GG	intergenic	gene-ADGRB1(dist=128347);gene-ARC(dist=24172)
NW_004676743.1	321082	T	C	TC	TC	TC	TT	TT	TT	intergenic	gene-ADGRB1(dist=128655);gene-ARC(dist=23864)
NW_004676743.1	205385	T	C	TT	TT	TT	TC	TC	TC	intergenic	gene-ADGRB1(dist=12958);gene-ARC(dist=139561)
NW_004676743.1	205412	A	G	AA	AA	AA	AG	AG	AG	intergenic	gene-ADGRB1(dist=12985);gene-ARC(dist=139534)
NW_004676743.1	329557	A	G	GG	GG	GG	AG	AG	AG	intergenic	gene-ADGRB1(dist=137130);gene-ARC(dist=15389)
NW_004676743.1	333123	A	C	AA	AA	AA	AC	AC	AC	intergenic	gene-ADGRB1(dist=140696);gene-ARC(dist=11823)
NW_004676743.1	336927	C	T	CT	CT	CT	CC	CC	CC	intergenic	gene-ADGRB1(dist=144500);gene-ARC(dist=8019)
NW_004676743.1	213927	A	G	GG	GG	GG	AG	AG	AG	intergenic	gene-ADGRB1(dist=21500);gene-ARC(dist=131019)
NW_004676743.1	213946	T	C	CC	CC	CC	TC	TC	TC	intergenic	gene-ADGRB1(dist=21519);gene-ARC(dist=131000)
NW_004676743.1	220184	A	G	AA	AA	AA	AG	AG	AG	intergenic	gene-ADGRB1(dist=27757);gene-ARC(dist=124762)
NW_004676743.1	220197	T	C	TT	TT	TT	TC	TC	TC	intergenic	gene-ADGRB1(dist=27770);gene-ARC(dist=124749)
NW_004676743.1	220289	G	C	GG	GG	GG	GC	GC	GC	intergenic	gene-ADGRB1(dist=27862);gene-ARC(dist=124657)
NW_004676743.1	246454	T	C	CC	CC	CC	TC	TC	TC	intergenic	gene-ADGRB1(dist=54027);gene-ARC(dist=98492)
NW_004676743.1	246464	C	G	GG	GG	GG	CG	CG	CG	intergenic	gene-ADGRB1(dist=54037);gene-ARC(dist=98482)
NW_004676743.1	246485	C	A	AA	AA	AA	CA	CA	CA	intergenic	gene-ADGRB1(dist=54058);gene-ARC(dist=98461)
NW_004676743.1	250460	G	A	GG	GG	GG	GA	GA	GA	intergenic	gene-ADGRB1(dist=58033);gene-ARC(dist=94486)
NW_004676743.1	251324	T	C	TC	TC	TC	TT	TT	TT	intergenic	gene-ADGRB1(dist=58897);gene-ARC(dist=93622)
NW_004676743.1	252858	G	A	GA	GA	GA	GG	GG	GG	intergenic	gene-ADGRB1(dist=60431);gene-ARC(dist=92088)
NW_004676743.1	252866	G	A	GA	GA	GA	GG	GG	GG	intergenic	gene-ADGRB1(dist=60439);gene-ARC(dist=92080)
NW_004676743.1	252878	T	C	TC	TC	TC	TT	TT	TT	intergenic	gene-ADGRB1(dist=60451);gene-ARC(dist=92068)
NW_004676743.1	252883	G	A	GA	GA	GA	GG	GG	GG	intergenic	gene-ADGRB1(dist=60456);gene-ARC(dist=92063)
NW_004676743.1	252892	C	T	CT	CT	CT	CC	CC	CC	intergenic	gene-ADGRB1(dist=60465);gene-ARC(dist=92054)
NW_004676743.1	252909	T	A	TA	TA	TA	TT	TT	TT	intergenic	gene-ADGRB1(dist=60482);gene-ARC(dist=92037)
NW_004676743.1	253554	G	A	GG	GG	GG	GA	GA	GA	intergenic	gene-ADGRB1(dist=61127);gene-ARC(dist=91392)
NW_004676743.1	254596	T	C	TT	TT	TT	TC	TC	TC	intergenic	gene-ADGRB1(dist=62169);gene-ARC(dist=90350)
NW_004676743.1	254597	C	T	CC	CC	CC	CT	CT	CT	intergenic	gene-ADGRB1(dist=62170);gene-ARC(dist=90349)
NW_004676743.1	266210	A	G	AA	AA	AA	AG	AG	AG	intergenic	gene-ADGRB1(dist=73783);gene-ARC(dist=78736)
NW_004676743.1	280828	C	T	TT	TT	TT	CT	CT	CT	intergenic	gene-ADGRB1(dist=88401);gene-ARC(dist=64118)
NW_004676743.1	291950	G	A	GG	GG	GG	GA	GA	GA	intergenic	gene-ADGRB1(dist=99523);gene-ARC(dist=52996)
NW_004677303.1	20738	A	G	AG	AG	AG	GG	GG	GG	intronic	gene-ADGRB2
NW_004676356.1	2412865	A	G	AA	AA	AA	AG	AG	AG	intronic	gene-ADGRB3
NW_004676356.1	2955831	T	A	TT	TT	TT	TA	TA	TA	intergenic	gene-ADGRB3(dist=108762);gene-LOC110352573(dist=1031757)
NW_004676356.1	2955859	C	T	CC	CC	CC	CT	CT	CT	intergenic	gene-ADGRB3(dist=108790);gene-LOC110352573(dist=1031729)
NW_004676356.1	2955864	C	G	CC	CC	CC	CG	CG	CG	intergenic	gene-ADGRB3(dist=108795);gene-LOC110352573(dist=1031724)
NW_004676356.1	2955877	A	G	AA	AA	AA	AG	AG	AG	intergenic	gene-ADGRB3(dist=108808);gene-LOC110352573(dist=1031711)
NW_004676356.1	2955891	C	T	CC	CC	CC	CT	CT	CT	intergenic	gene-ADGRB3(dist=108822);gene-LOC110352573(dist=1031697)
NW_004676356.1	2955892	T	G	TT	TT	TT	TG	TG	TG	intergenic	gene-ADGRB3(dist=108823);gene-LOC110352573(dist=1031696)
NW_004676356.1	2955908	G	A	GG	GG	GG	GA	GA	GA	intergenic	gene-ADGRB3(dist=108839);gene-LOC110352573(dist=1031680)
NW_004676884.1	2094268	G	A	GA	GA	GA	GG	GG	GG	intergenic	gene-ADGRD1(dist=303735);gene-SFSWAP(dist=1307)
NW_004676884.1	2094276	A	G	AG	AG	AG	AA	AA	AA	intergenic	gene-ADGRD1(dist=303743);gene-SFSWAP(dist=1299)
NW_004676884.1	2094278	A	T	AT	AT	AT	AA	AA	AA	intergenic	gene-ADGRD1(dist=303745);gene-SFSWAP(dist=1297)
NW_004676991.1	166679	T	C	TC	TC	TC	CC	CC	CC	intronic	gene-ADHFE1
NW_004676991.1	176129	C	T	CT	CT	CT	TT	TT	TT	intergenic	gene-ADHFE1(dist=2461);gene-CUNH8orf46(dist=8623)
NW_004676991.1	176158	C	A	CA	CA	CA	CC	CC	CC	intergenic	gene-ADHFE1(dist=2490);gene-CUNH8orf46(dist=8594)
NW_004676991.1	176159	T	G	TG	TG	TG	TT	TT	TT	intergenic	gene-ADHFE1(dist=2491);gene-CUNH8orf46(dist=8593)
NW_004676526.1	1264711	T	C	TC	TC	TC	CC	CC	CC	UTR3	gene-ADI1
NW_004676329.1	285845	T	A	TT	TT	TT	TA	TA	TA	intergenic	gene-ADRA1B(dist=53175);gene-IL12B(dist=103171)
NW_004676329.1	285847	T	C	TT	TT	TT	TC	TC	TC	intergenic	gene-ADRA1B(dist=53177);gene-IL12B(dist=103169)
NW_004676748.1	4237736	G	A	AA	AA	AA	GA	GA	GA	intergenic	gene-ADRA2C(dist=144812);gene-CPZ(dist=231611)
NW_004676748.1	4178186	T	A	TT	TT	TT	TA	TA	TA	intergenic	gene-ADRA2C(dist=85262);gene-CPZ(dist=291161)
NW_004676748.1	4187570	G	T	GG	GG	GG	GT	GT	GT	intergenic	gene-ADRA2C(dist=94646);gene-CPZ(dist=281777)
NW_004676534.1	3787419	C	T	CC	CC	CC	CT	CT	CT	intronic	gene-AFF1
NW_004676534.1	3807467	G	A	GG	GG	GG	GA	GA	GA	intronic	gene-AFF1
NW_004676534.1	3818614	C	T	TT	TT	TT	CT	CT	CT	intergenic	gene-AFF1(dist=7059);gene-PTPN13(dist=7339)
NW_004676534.1	3820397	T	C	TT	TT	TT	TC	TC	TC	intergenic	gene-AFF1(dist=8842);gene-PTPN13(dist=5556)
NW_004676534.1	3820402	A	G	AA	AA	AA	AG	AG	AG	intergenic	gene-AFF1(dist=8847);gene-PTPN13(dist=5551)
NW_004676534.1	3820422	T	A	TT	TT	TT	TA	TA	TA	intergenic	gene-AFF1(dist=8867);gene-PTPN13(dist=5531)
NW_004676534.1	3820429	C	T	CC	CC	CC	CT	CT	CT	intergenic	gene-AFF1(dist=8874);gene-PTPN13(dist=5524)
NW_004676534.1	3820457	T	A	TT	TT	TT	TA	TA	TA	intergenic	gene-AFF1(dist=8902);gene-PTPN13(dist=5496)
NW_004677091.1	1740395	A	G	GG	GG	GG	AG	AG	AG	intronic	gene-AFF2
NW_004677091.1	1772014	A	T	AT	AT	AT	TT	TT	TT	intronic	gene-AFF2
NW_004677329.1	370095	T	C	CC	CC	CC	TC	TC	TC	intronic	gene-AGAP1
NW_004676803.1	623235	G	A	GG	GG	GG	GA	GA	GA	intronic	gene-AGBL1
NW_004676803.1	628634	T	C	CC	CC	CC	TC	TC	TC	intronic	gene-AGBL1
NW_004676803.1	634006	A	T	AA	AA	AA	AT	AT	AT	intronic	gene-AGBL1
NW_004676803.1	666633	T	C	CC	CC	CC	TC	TC	TC	intronic	gene-AGBL1
NW_004676803.1	666642	G	A	AA	AA	AA	GA	GA	GA	intronic	gene-AGBL1
NW_004676803.1	666645	A	G	GG	GG	GG	AG	AG	AG	intronic	gene-AGBL1
NW_004676803.1	666660	C	T	TT	TT	TT	CT	CT	CT	intronic	gene-AGBL1
NW_004676803.1	668435	A	G	GG	GG	GG	AG	AG	AG	intronic	gene-AGBL1
NW_004676803.1	668692	G	A	GG	GG	GG	GA	GA	GA	intronic	gene-AGBL1
NW_004676803.1	690346	A	C	CC	CC	CC	AC	AC	AC	intronic	gene-AGBL1
NW_004676803.1	708132	C	T	TT	TT	TT	CT	CT	CT	intronic	gene-AGBL1
NW_004676803.1	708165	A	G	GG	GG	GG	AG	AG	AG	intronic	gene-AGBL1
NW_004676803.1	726370	G	A	AA	AA	AA	GA	GA	GA	intronic	gene-AGBL1
NW_004676803.1	726422	G	A	AA	AA	AA	GA	GA	GA	intronic	gene-AGBL1
NW_004676936.1	1684827	T	A	AA	AA	AA	TA	TA	TA	UTR3	gene-AGL
NW_004676936.1	1684834	A	T	TT	TT	TT	AT	AT	AT	UTR3	gene-AGL
NW_004676936.1	1684837	A	T	TT	TT	TT	AT	AT	AT	UTR3	gene-AGL
NW_004677190.1	82125	G	A	GA	GA	GA	GG	GG	GG	UTR3	gene-AGO2
NW_004677190.1	82136	A	T	AT	AT	AT	AA	AA	AA	UTR3	gene-AGO2
NW_004677190.1	82145	A	G	AG	AG	AG	GG	GG	GG	UTR3	gene-AGO2
NW_004677190.1	82154	G	A	GA	GA	GA	GG	GG	GG	UTR3	gene-AGO2
NW_004677190.1	85936	G	A	GG	GG	GG	AA	AA	AA	intronic	gene-AGO2
NW_004677190.1	85948	C	A	CC	CC	CC	AA	AA	AA	intronic	gene-AGO2
NW_004677190.1	109142	G	A	GA	GA	GA	GG	GG	GG	intronic	gene-AGO2
NW_004677190.1	109179	G	A	GA	GA	GA	GG	GG	GG	intronic	gene-AGO2
NW_004677190.1	111490	A	G	AG	AG	AG	AA	AA	AA	intronic	gene-AGO2
NW_004677190.1	111522	T	A	TA	TA	TA	TT	TT	TT	intronic	gene-AGO2
NW_004677190.1	117277	A	G	AG	AG	AG	AA	AA	AA	intronic	gene-AGO2
NW_004677190.1	124005	C	T	CT	CT	CT	CC	CC	CC	intergenic	gene-AGO2(dist=1829);gene-PTK2(dist=14422)
NW_004676520.1	143233	C	A	CA	CA	CA	CC	CC	CC	intergenic	gene-AGPAT3(dist=13656);gene-TRAPPC10(dist=15255)
NW_004676520.1	138270	G	A	GA	GA	GA	GG	GG	GG	intergenic	gene-AGPAT3(dist=8693);gene-TRAPPC10(dist=20218)
NW_004676321.1	1217093	G	A	GG	GG	GG	GA	GA	GA	intronic	gene-AGPAT5
NW_004676321.1	1245182	T	G	TG	TG	TG	GG	GG	GG	intergenic	gene-AGPAT5(dist=20036);gene-MCPH1(dist=8644)
NW_004676688.1	2949073	A	G	AG	AG	AG	AA	AA	AA	intergenic	gene-AHR(dist=99011);gene-SNX13(dist=55414)
NW_004676437.1	380528	A	G	AG	AG	AG	GG	GG	GG	intergenic	gene-AJAP1(dist=85593);gene-CUNH1orf174(dist=29745)
NW_004677361.1	170578	T	C	TC	TC	TC	TT	TT	TT	intergenic	gene-AKAP10(dist=31619);gene-SPATA22(dist=28699)
NW_004676301.1	1209013	A	G	AG	AG	AG	GG	GG	GG	intergenic	gene-AKAP12(dist=8218);gene-ZBTB2(dist=10611)
NW_004676803.1	891749	A	G	GG	GG	GG	AG	AG	AG	intronic	gene-AKAP13
NW_004676803.1	947749	T	A	AA	AA	AA	TA	TA	TA	upstream	gene-AKAP13
NW_004676803.1	961591	T	C	TT	TT	TT	TC	TC	TC	intergenic	gene-AKAP13(dist=14448);gene-LOC101792709(dist=151695)
NW_004676803.1	949689	G	A	GG	GG	GG	GA	GA	GA	intergenic	gene-AKAP13(dist=2546);gene-LOC101792709(dist=163597)
NW_004676803.1	1031534	T	C	TT	TT	TT	TC	TC	TC	intergenic	gene-AKAP13(dist=84391);gene-LOC101792709(dist=81752)
NW_004676347.1	801438	C	T	CT	CT	CT	TT	TT	TT	intronic	gene-AKAP7
NW_004676347.1	801486	G	A	GA	GA	GA	AA	AA	AA	intronic	gene-AKAP7
NW_004676347.1	801488	G	A	GA	GA	GA	AA	AA	AA	intronic	gene-AKAP7
NW_004677175.1	1637542	T	C	TC	TC	TC	TT	TT	TT	intronic	gene-AKR1D1
NW_004677175.1	1637605	G	A	GA	GA	GA	GG	GG	GG	intronic	gene-AKR1D1
NW_004677175.1	1637615	A	G	AG	AG	AG	AA	AA	AA	intronic	gene-AKR1D1
NW_004676919.1	1009097	A	G	AG	AG	AG	AA	AA	AA	intergenic	gene-ALCAM;NONE(dist=NONE)
NW_004676609.1	777011	A	G	AA	AA	AA	AG	AG	AG	intergenic	gene-ALDH8A1(dist=104120);gene-LOC110351737(dist=209161)
NW_004676609.1	780184	G	C	GC	GC	GC	CC	CC	CC	intergenic	gene-ALDH8A1(dist=107293);gene-LOC110351737(dist=205988)
NW_004676609.1	842401	T	C	TT	TT	TT	TC	TC	TC	intergenic	gene-ALDH8A1(dist=169510);gene-LOC110351737(dist=143771)
NW_004676609.1	842486	C	T	TT	TT	TT	CT	CT	CT	intergenic	gene-ALDH8A1(dist=169595);gene-LOC110351737(dist=143686)
NW_004676609.1	851917	C	T	CC	CC	CC	CT	CT	CT	intergenic	gene-ALDH8A1(dist=179026);gene-LOC110351737(dist=134255)
NW_004676609.1	865325	A	G	GG	GG	GG	AG	AG	AG	intergenic	gene-ALDH8A1(dist=192434);gene-LOC110351737(dist=120847)
NW_004676609.1	930813	T	G	TT	TT	TT	TG	TG	TG	intergenic	gene-ALDH8A1(dist=257922);gene-LOC110351737(dist=55359)
NW_004676609.1	930871	A	G	AA	AA	AA	AG	AG	AG	intergenic	gene-ALDH8A1(dist=257980);gene-LOC110351737(dist=55301)
NW_004676609.1	770090	C	T	CT	CT	CT	TT	TT	TT	intergenic	gene-ALDH8A1(dist=97199);gene-LOC110351737(dist=216082)
NW_004676507.1	682880	T	C	TT	TT	TT	TC	TC	TC	intronic	gene-ALKAL2
NW_004676507.1	684376	A	T	TT	TT	TT	AT	AT	AT	intronic	gene-ALKAL2
NW_004676927.1	611072	A	G	AG	AG	AG	GG	GG	GG	intronic	gene-ALPK1
NW_004676908.1	767785	A	G	GG	GG	GG	AG	AG	AG	intergenic	gene-ALX1(dist=100285);gene-RASSF9(dist=165151)
NW_004676908.1	835114	A	G	GG	GG	GG	AG	AG	AG	intergenic	gene-ALX1(dist=167614);gene-RASSF9(dist=97822)
NW_004677308.1	65579	G	T	GT	GT	GT	GG	GG	GG	intronic	gene-AMER1
NW_004677295.1	612037	C	T	CT	CT	CT	CC	CC	CC	upstream	gene-AMER2
NW_004677295.1	612641	T	C	TC	TC	TC	TT	TT	TT	upstream	gene-AMER2
NW_004677295.1	612642	G	A	GA	GA	GA	GG	GG	GG	upstream	gene-AMER2
NW_004677295.1	612644	G	A	GA	GA	GA	GG	GG	GG	upstream	gene-AMER2
NW_004677295.1	612691	G	A	GA	GA	GA	GG	GG	GG	upstream	gene-AMER2
NW_004677295.1	612699	C	T	CT	CT	CT	CC	CC	CC	upstream	gene-AMER2
NW_004677295.1	616876	C	T	CT	CT	CT	CC	CC	CC	UTR3	gene-AMER2
NW_004677295.1	617782	A	G	GG	GG	GG	AG	AG	AG	UTR3	gene-AMER2
NW_004677295.1	617828	G	A	GA	GA	GA	GG	GG	GG	UTR3	gene-AMER2
NW_004677295.1	617903	T	G	TG	TG	TG	TT	TT	TT	UTR3	gene-AMER2
NW_004677295.1	617907	C	A	CA	CA	CA	CC	CC	CC	UTR3	gene-AMER2
NW_004677295.1	617942	T	A	TA	TA	TA	TT	TT	TT	UTR3	gene-AMER2
NW_004677295.1	618199	T	C	CC	CC	CC	TC	TC	TC	UTR3	gene-AMER2
NW_004677295.1	618330	G	A	GG	GG	GG	GA	GA	GA	UTR3	gene-AMER2
NW_004677295.1	618502	A	C	AA	AA	AA	AC	AC	AC	UTR3	gene-AMER2
NW_004677295.1	618554	C	T	CC	CC	CC	CT	CT	CT	UTR3	gene-AMER2
NW_004677295.1	618660	T	C	TT	TT	TT	TC	TC	TC	UTR3	gene-AMER2
NW_004677295.1	618694	G	A	GA	GA	GA	GG	GG	GG	downstream	gene-AMER2
NW_004677295.1	619304	G	C	GG	GG	GG	GC	GC	GC	downstream	gene-AMER2
NW_004677295.1	619639	C	T	TT	TT	TT	CT	CT	CT	downstream	gene-AMER2
NW_004677295.1	629854	A	C	AC	AC	AC	AA	AA	AA	intergenic	gene-AMER2(dist=11183);gene-SPATA13(dist=20343)
NW_004677295.1	629897	A	T	AT	AT	AT	AA	AA	AA	intergenic	gene-AMER2(dist=11226);gene-SPATA13(dist=20300)
NW_004677295.1	619815	A	G	AG	AG	AG	AA	AA	AA	intergenic	gene-AMER2(dist=1144);gene-SPATA13(dist=30382)
NW_004677295.1	630577	C	T	TT	TT	TT	CT	CT	CT	intergenic	gene-AMER2(dist=11906);gene-SPATA13(dist=19620)
NW_004677295.1	630671	G	A	AA	AA	AA	GA	GA	GA	intergenic	gene-AMER2(dist=12000);gene-SPATA13(dist=19526)
NW_004677295.1	630727	G	A	AA	AA	AA	GA	GA	GA	intergenic	gene-AMER2(dist=12056);gene-SPATA13(dist=19470)
NW_004677295.1	630902	A	G	AG	AG	AG	AA	AA	AA	intergenic	gene-AMER2(dist=12231);gene-SPATA13(dist=19295)
NW_004677295.1	631206	A	G	AG	AG	AG	AA	AA	AA	intergenic	gene-AMER2(dist=12535);gene-SPATA13(dist=18991)
NW_004677295.1	631590	A	G	AG	AG	AG	AA	AA	AA	intergenic	gene-AMER2(dist=12919);gene-SPATA13(dist=18607)
NW_004677295.1	632616	T	A	TA	TA	TA	TT	TT	TT	intergenic	gene-AMER2(dist=13945);gene-SPATA13(dist=17581)
NW_004677295.1	632944	G	A	AA	AA	AA	GA	GA	GA	intergenic	gene-AMER2(dist=14273);gene-SPATA13(dist=17253)
NW_004677295.1	632968	A	G	GG	GG	GG	AG	AG	AG	intergenic	gene-AMER2(dist=14297);gene-SPATA13(dist=17229)
NW_004677295.1	633093	C	T	CT	CT	CT	TT	TT	TT	intergenic	gene-AMER2(dist=14422);gene-SPATA13(dist=17104)
NW_004677295.1	633104	A	G	AA	AA	AA	AG	AG	AG	intergenic	gene-AMER2(dist=14433);gene-SPATA13(dist=17093)
NW_004677295.1	633180	A	G	AG	AG	AG	AA	AA	AA	intergenic	gene-AMER2(dist=14509);gene-SPATA13(dist=17017)
NW_004677295.1	633237	G	A	GA	GA	GA	GG	GG	GG	intergenic	gene-AMER2(dist=14566);gene-SPATA13(dist=16960)
NW_004677295.1	633355	T	C	CC	CC	CC	TC	TC	TC	intergenic	gene-AMER2(dist=14684);gene-SPATA13(dist=16842)
NW_004677295.1	635784	G	T	GT	GT	GT	GG	GG	GG	intergenic	gene-AMER2(dist=17113);gene-SPATA13(dist=14413)
NW_004677295.1	635936	A	C	CC	CC	CC	AC	AC	AC	intergenic	gene-AMER2(dist=17265);gene-SPATA13(dist=14261)
NW_004677295.1	636118	A	G	AG	AG	AG	AA	AA	AA	intergenic	gene-AMER2(dist=17447);gene-SPATA13(dist=14079)
NW_004677295.1	636574	G	A	GG	GG	GG	GA	GA	GA	intergenic	gene-AMER2(dist=17903);gene-SPATA13(dist=13623)
NW_004677295.1	636577	T	C	TT	TT	TT	TC	TC	TC	intergenic	gene-AMER2(dist=17906);gene-SPATA13(dist=13620)
NW_004677295.1	637870	C	T	CC	CC	CC	CT	CT	CT	intergenic	gene-AMER2(dist=19199);gene-SPATA13(dist=12327)
NW_004677295.1	638024	G	C	GC	GC	GC	GG	GG	GG	intergenic	gene-AMER2(dist=19353);gene-SPATA13(dist=12173)
NW_004677295.1	638025	C	A	CA	CA	CA	CC	CC	CC	intergenic	gene-AMER2(dist=19354);gene-SPATA13(dist=12172)
NW_004677295.1	638225	A	G	AA	AA	AA	AG	AG	AG	intergenic	gene-AMER2(dist=19554);gene-SPATA13(dist=11972)
NW_004677295.1	638374	T	C	TC	TC	TC	TT	TT	TT	intergenic	gene-AMER2(dist=19703);gene-SPATA13(dist=11823)
NW_004677295.1	638670	A	T	AT	AT	AT	AA	AA	AA	intergenic	gene-AMER2(dist=19999);gene-SPATA13(dist=11527)
NW_004677295.1	638675	A	T	AA	AA	AA	AT	AT	AT	intergenic	gene-AMER2(dist=20004);gene-SPATA13(dist=11522)
NW_004677295.1	638815	C	T	CT	CT	CT	CC	CC	CC	intergenic	gene-AMER2(dist=20144);gene-SPATA13(dist=11382)
NW_004677295.1	638816	A	G	AG	AG	AG	AA	AA	AA	intergenic	gene-AMER2(dist=20145);gene-SPATA13(dist=11381)
NW_004677295.1	638840	T	C	CC	CC	CC	TC	TC	TC	intergenic	gene-AMER2(dist=20169);gene-SPATA13(dist=11357)
NW_004677295.1	638856	C	T	CT	CT	CT	CC	CC	CC	intergenic	gene-AMER2(dist=20185);gene-SPATA13(dist=11341)
NW_004677295.1	638874	A	G	GG	GG	GG	AG	AG	AG	intergenic	gene-AMER2(dist=20203);gene-SPATA13(dist=11323)
NW_004677295.1	638950	G	A	GA	GA	GA	GG	GG	GG	intergenic	gene-AMER2(dist=20279);gene-SPATA13(dist=11247)
NW_004677295.1	638951	G	A	GA	GA	GA	GG	GG	GG	intergenic	gene-AMER2(dist=20280);gene-SPATA13(dist=11246)
NW_004677295.1	638972	A	G	AG	AG	AG	AA	AA	AA	intergenic	gene-AMER2(dist=20301);gene-SPATA13(dist=11225)
NW_004677295.1	638973	C	T	CT	CT	CT	CC	CC	CC	intergenic	gene-AMER2(dist=20302);gene-SPATA13(dist=11224)
NW_004677295.1	638992	A	G	AG	AG	AG	AA	AA	AA	intergenic	gene-AMER2(dist=20321);gene-SPATA13(dist=11205)
NW_004677295.1	639202	A	G	AG	AG	AG	GG	GG	GG	intergenic	gene-AMER2(dist=20531);gene-SPATA13(dist=10995)
NW_004677295.1	640159	A	G	AG	AG	AG	AA	AA	AA	intergenic	gene-AMER2(dist=21488);gene-SPATA13(dist=10038)
NW_004677295.1	640690	T	C	TC	TC	TC	CC	CC	CC	intergenic	gene-AMER2(dist=22019);gene-SPATA13(dist=9507)
NW_004677295.1	645607	T	C	TC	TC	TC	TT	TT	TT	intergenic	gene-AMER2(dist=26936);gene-SPATA13(dist=4590)
NW_004677295.1	646051	G	A	GA	GA	GA	GG	GG	GG	intergenic	gene-AMER2(dist=27380);gene-SPATA13(dist=4146)
NW_004677295.1	646056	A	C	AC	AC	AC	AA	AA	AA	intergenic	gene-AMER2(dist=27385);gene-SPATA13(dist=4141)
NW_004677295.1	646060	T	A	TA	TA	TA	TT	TT	TT	intergenic	gene-AMER2(dist=27389);gene-SPATA13(dist=4137)
NW_004677295.1	646116	C	T	CT	CT	CT	CC	CC	CC	intergenic	gene-AMER2(dist=27445);gene-SPATA13(dist=4081)
NW_004677295.1	646160	C	A	CA	CA	CA	CC	CC	CC	intergenic	gene-AMER2(dist=27489);gene-SPATA13(dist=4037)
NW_004677295.1	646163	G	A	GA	GA	GA	GG	GG	GG	intergenic	gene-AMER2(dist=27492);gene-SPATA13(dist=4034)
NW_004677295.1	646171	A	G	AG	AG	AG	AA	AA	AA	intergenic	gene-AMER2(dist=27500);gene-SPATA13(dist=4026)
NW_004677295.1	646187	G	A	GA	GA	GA	GG	GG	GG	intergenic	gene-AMER2(dist=27516);gene-SPATA13(dist=4010)
NW_004677295.1	646188	T	C	TC	TC	TC	TT	TT	TT	intergenic	gene-AMER2(dist=27517);gene-SPATA13(dist=4009)
NW_004677295.1	646241	G	A	GA	GA	GA	GG	GG	GG	intergenic	gene-AMER2(dist=27570);gene-SPATA13(dist=3956)
NW_004677295.1	646310	A	G	AG	AG	AG	AA	AA	AA	intergenic	gene-AMER2(dist=27639);gene-SPATA13(dist=3887)
NW_004677295.1	646326	A	G	AG	AG	AG	AA	AA	AA	intergenic	gene-AMER2(dist=27655);gene-SPATA13(dist=3871)
NW_004677295.1	646356	T	C	TC	TC	TC	TT	TT	TT	intergenic	gene-AMER2(dist=27685);gene-SPATA13(dist=3841)
NW_004677295.1	648277	G	A	GA	GA	GA	GG	GG	GG	intergenic	gene-AMER2(dist=29606);gene-SPATA13(dist=1920)
NW_004677295.1	622107	C	T	CT	CT	CT	CC	CC	CC	intergenic	gene-AMER2(dist=3436);gene-SPATA13(dist=28090)
NW_004677295.1	622600	G	C	GC	GC	GC	GG	GG	GG	intergenic	gene-AMER2(dist=3929);gene-SPATA13(dist=27597)
NW_004677295.1	623298	C	T	CT	CT	CT	CC	CC	CC	intergenic	gene-AMER2(dist=4627);gene-SPATA13(dist=26899)
NW_004677295.1	623928	A	C	AC	AC	AC	AA	AA	AA	intergenic	gene-AMER2(dist=5257);gene-SPATA13(dist=26269)
NW_004677295.1	625268	T	C	TC	TC	TC	TT	TT	TT	intergenic	gene-AMER2(dist=6597);gene-SPATA13(dist=24929)
NW_004677295.1	625459	G	A	GA	GA	GA	GG	GG	GG	intergenic	gene-AMER2(dist=6788);gene-SPATA13(dist=24738)
NW_004677295.1	626550	C	A	CA	CA	CA	CC	CC	CC	intergenic	gene-AMER2(dist=7879);gene-SPATA13(dist=23647)
NW_004677295.1	627035	C	G	CG	CG	CG	CC	CC	CC	intergenic	gene-AMER2(dist=8364);gene-SPATA13(dist=23162)
NW_004677295.1	627772	C	T	CT	CT	CT	CC	CC	CC	intergenic	gene-AMER2(dist=9101);gene-SPATA13(dist=22425)
NW_004677295.1	627778	G	T	GT	GT	GT	GG	GG	GG	intergenic	gene-AMER2(dist=9107);gene-SPATA13(dist=22419)
NW_004677295.1	627948	C	T	CT	CT	CT	CC	CC	CC	intergenic	gene-AMER2(dist=9277);gene-SPATA13(dist=22249)
NW_004677295.1	628051	G	C	CC	CC	CC	GC	GC	GC	intergenic	gene-AMER2(dist=9380);gene-SPATA13(dist=22146)
NW_004677295.1	614244	G	A	GA	GA	GA	GG	GG	GG	synonymous SNV	gene-AMER2:mRNA-XM_021274475.1:exon2:c.G1038A:p.T346T;
NW_004677295.1	614702	C	T	CT	CT	CT	CC	CC	CC	synonymous SNV	gene-AMER2:mRNA-XM_021274475.1:exon3:c.C1494T:p.S498S;
NW_004677295.1	614438	T	C	CC	CC	CC	TC	TC	TC	synonymous SNV	gene-AMER2:mRNA-XM_021274475.1:exon3:c.T1230C:p.P410P;
NW_004676692.1	1047920	A	G	AA	AA	AA	AG	AG	AG	intronic	gene-AMMECR1
NW_004676537.1	1205991	T	G	GG	GG	GG	TG	TG	TG	intronic	gene-AMOTL1
NW_004676537.1	1205997	A	G	GG	GG	GG	AG	AG	AG	intronic	gene-AMOTL1
NW_004676537.1	1206011	T	G	GG	GG	GG	TG	TG	TG	intronic	gene-AMOTL1
NW_004676537.1	1206013	A	C	CC	CC	CC	AC	AC	AC	intronic	gene-AMOTL1
NW_004676537.1	1206137	T	C	CC	CC	CC	TC	TC	TC	intronic	gene-AMOTL1
NW_004676537.1	1206211	A	T	AA	AA	AA	AT	AT	AT	intronic	gene-AMOTL1
NW_004676537.1	1206213	G	A	GG	GG	GG	GA	GA	GA	intronic	gene-AMOTL1
NW_004676537.1	1207178	T	C	TT	TT	TT	TC	TC	TC	intronic	gene-AMOTL1
NW_004676537.1	1207245	T	C	CC	CC	CC	TC	TC	TC	intronic	gene-AMOTL1
NW_004676537.1	1207399	C	T	CC	CC	CC	CT	CT	CT	intronic	gene-AMOTL1
NW_004676537.1	1207638	C	T	CC	CC	CC	CT	CT	CT	intronic	gene-AMOTL1
NW_004676537.1	1207758	A	G	AA	AA	AA	AG	AG	AG	intronic	gene-AMOTL1
NW_004676537.1	1207977	G	A	AA	AA	AA	GA	GA	GA	intronic	gene-AMOTL1
NW_004676537.1	1208389	G	A	GG	GG	GG	GA	GA	GA	intronic	gene-AMOTL1
NW_004676537.1	1208391	T	G	TT	TT	TT	TG	TG	TG	intronic	gene-AMOTL1
NW_004676537.1	1208399	G	A	GG	GG	GG	GA	GA	GA	intronic	gene-AMOTL1
NW_004676537.1	1212718	T	C	CC	CC	CC	TC	TC	TC	intronic	gene-AMOTL1
NW_004676537.1	1212803	T	C	CC	CC	CC	TC	TC	TC	intronic	gene-AMOTL1
NW_004676537.1	1212948	G	T	GG	GG	GG	GT	GT	GT	intronic	gene-AMOTL1
NW_004676537.1	1212985	G	A	GG	GG	GG	GA	GA	GA	intronic	gene-AMOTL1
NW_004676537.1	1212989	G	A	AA	AA	AA	GA	GA	GA	intronic	gene-AMOTL1
NW_004676537.1	1212998	G	A	AA	AA	AA	GA	GA	GA	intronic	gene-AMOTL1
NW_004676537.1	1213005	C	T	TT	TT	TT	CT	CT	CT	intronic	gene-AMOTL1
NW_004676537.1	1213007	A	G	GG	GG	GG	AG	AG	AG	intronic	gene-AMOTL1
NW_004676537.1	1213009	G	A	AA	AA	AA	GA	GA	GA	intronic	gene-AMOTL1
NW_004676537.1	1213050	A	G	GG	GG	GG	AG	AG	AG	intronic	gene-AMOTL1
NW_004676537.1	1213053	C	T	TT	TT	TT	CT	CT	CT	intronic	gene-AMOTL1
NW_004676537.1	1213113	T	G	GG	GG	GG	TG	TG	TG	intronic	gene-AMOTL1
NW_004676537.1	1213120	T	C	CC	CC	CC	TC	TC	TC	intronic	gene-AMOTL1
NW_004676537.1	1213128	G	C	CC	CC	CC	GC	GC	GC	intronic	gene-AMOTL1
NW_004676537.1	1214049	G	C	GG	GG	GG	GC	GC	GC	intronic	gene-AMOTL1
NW_004676537.1	1214050	G	A	GG	GG	GG	GA	GA	GA	intronic	gene-AMOTL1
NW_004676537.1	1214071	C	T	TT	TT	TT	CT	CT	CT	intronic	gene-AMOTL1
NW_004676537.1	1214076	C	T	TT	TT	TT	CT	CT	CT	intronic	gene-AMOTL1
NW_004676537.1	1214080	G	A	AA	AA	AA	GA	GA	GA	intronic	gene-AMOTL1
NW_004676537.1	1214082	G	A	AA	AA	AA	GA	GA	GA	intronic	gene-AMOTL1
NW_004676537.1	1214392	G	A	GG	GG	GG	GA	GA	GA	intronic	gene-AMOTL1
NW_004676537.1	1214395	A	G	AA	AA	AA	AG	AG	AG	intronic	gene-AMOTL1
NW_004676537.1	1214495	G	T	GG	GG	GG	GT	GT	GT	intronic	gene-AMOTL1
NW_004676537.1	1214805	G	C	GG	GG	GG	GC	GC	GC	intronic	gene-AMOTL1
NW_004676537.1	1214853	A	G	AA	AA	AA	AG	AG	AG	intronic	gene-AMOTL1
NW_004676537.1	1214923	A	G	AA	AA	AA	AG	AG	AG	intronic	gene-AMOTL1
NW_004676537.1	1214944	T	C	TT	TT	TT	TC	TC	TC	intronic	gene-AMOTL1
NW_004676537.1	1215005	C	T	CC	CC	CC	CT	CT	CT	intronic	gene-AMOTL1
NW_004676537.1	1215387	C	T	TT	TT	TT	CT	CT	CT	intronic	gene-AMOTL1
NW_004676537.1	1215580	T	A	AA	AA	AA	TA	TA	TA	intronic	gene-AMOTL1
NW_004676537.1	1215585	C	T	TT	TT	TT	CT	CT	CT	intronic	gene-AMOTL1
NW_004676537.1	1215589	G	A	AA	AA	AA	GA	GA	GA	intronic	gene-AMOTL1
NW_004676537.1	1215611	T	C	TT	TT	TT	TC	TC	TC	intronic	gene-AMOTL1
NW_004676537.1	1215688	G	C	CC	CC	CC	GC	GC	GC	intronic	gene-AMOTL1
NW_004676537.1	1215769	A	G	GG	GG	GG	AG	AG	AG	intronic	gene-AMOTL1
NW_004676537.1	1215770	A	T	TT	TT	TT	AT	AT	AT	intronic	gene-AMOTL1
NW_004676537.1	1215776	T	C	CC	CC	CC	TC	TC	TC	intronic	gene-AMOTL1
NW_004676537.1	1216063	T	G	GG	GG	GG	TG	TG	TG	intronic	gene-AMOTL1
NW_004676537.1	1216340	G	C	CC	CC	CC	GC	GC	GC	intronic	gene-AMOTL1
NW_004676537.1	1216468	G	A	AA	AA	AA	GA	GA	GA	intronic	gene-AMOTL1
NW_004676537.1	1216531	C	T	CC	CC	CC	CT	CT	CT	intronic	gene-AMOTL1
NW_004676537.1	1216685	C	T	TT	TT	TT	CT	CT	CT	intronic	gene-AMOTL1
NW_004676537.1	1216833	T	C	TT	TT	TT	TC	TC	TC	intronic	gene-AMOTL1
NW_004676537.1	1216856	G	A	GG	GG	GG	GA	GA	GA	intronic	gene-AMOTL1
NW_004676537.1	1216863	A	G	AA	AA	AA	AG	AG	AG	intronic	gene-AMOTL1
NW_004676537.1	1216867	T	G	TT	TT	TT	TG	TG	TG	intronic	gene-AMOTL1
NW_004676537.1	1216868	T	G	TT	TT	TT	TG	TG	TG	intronic	gene-AMOTL1
NW_004676537.1	1216871	A	G	AA	AA	AA	AG	AG	AG	intronic	gene-AMOTL1
NW_004676537.1	1217131	C	A	AA	AA	AA	CA	CA	CA	intronic	gene-AMOTL1
NW_004676537.1	1217169	A	T	TT	TT	TT	AT	AT	AT	intronic	gene-AMOTL1
NW_004676537.1	1217212	A	G	GG	GG	GG	AG	AG	AG	intronic	gene-AMOTL1
NW_004676537.1	1217558	T	C	TT	TT	TT	TC	TC	TC	intronic	gene-AMOTL1
NW_004676537.1	1217860	C	T	TT	TT	TT	CT	CT	CT	intronic	gene-AMOTL1
NW_004676537.1	1217956	G	A	GG	GG	GG	GA	GA	GA	intronic	gene-AMOTL1
NW_004676537.1	1218327	A	C	AA	AA	AA	AC	AC	AC	intronic	gene-AMOTL1
NW_004676537.1	1218424	G	A	AA	AA	AA	GA	GA	GA	intronic	gene-AMOTL1
NW_004676537.1	1218631	T	C	TT	TT	TT	TC	TC	TC	intronic	gene-AMOTL1
NW_004676537.1	1218769	C	T	CC	CC	CC	CT	CT	CT	intronic	gene-AMOTL1
NW_004676537.1	1218781	A	C	AA	AA	AA	AC	AC	AC	intronic	gene-AMOTL1
NW_004676537.1	1218785	T	C	TT	TT	TT	TC	TC	TC	intronic	gene-AMOTL1
NW_004676537.1	1218800	G	A	AA	AA	AA	GA	GA	GA	intronic	gene-AMOTL1
NW_004676537.1	1218824	T	C	CC	CC	CC	TC	TC	TC	intronic	gene-AMOTL1
NW_004676537.1	1219069	C	T	TT	TT	TT	CT	CT	CT	intronic	gene-AMOTL1
NW_004676537.1	1219072	A	G	GG	GG	GG	AG	AG	AG	intronic	gene-AMOTL1
NW_004676537.1	1219102	T	C	CC	CC	CC	TC	TC	TC	intronic	gene-AMOTL1
NW_004676537.1	1219140	G	A	GG	GG	GG	GA	GA	GA	intronic	gene-AMOTL1
NW_004676537.1	1219148	T	C	CC	CC	CC	TC	TC	TC	intronic	gene-AMOTL1
NW_004676537.1	1219183	C	T	TT	TT	TT	CT	CT	CT	intronic	gene-AMOTL1
NW_004676537.1	1219184	G	T	GG	GG	GG	GT	GT	GT	intronic	gene-AMOTL1
NW_004676537.1	1219189	G	A	GG	GG	GG	GA	GA	GA	intronic	gene-AMOTL1
NW_004676537.1	1219209	C	T	CC	CC	CC	CT	CT	CT	intronic	gene-AMOTL1
NW_004676537.1	1219231	C	G	CC	CC	CC	CG	CG	CG	intronic	gene-AMOTL1
NW_004676537.1	1219232	T	C	TT	TT	TT	TC	TC	TC	intronic	gene-AMOTL1
NW_004676537.1	1219240	G	A	GG	GG	GG	GA	GA	GA	intronic	gene-AMOTL1
NW_004676537.1	1219262	A	G	AA	AA	AA	AG	AG	AG	intronic	gene-AMOTL1
NW_004676537.1	1219272	A	G	GG	GG	GG	AG	AG	AG	intronic	gene-AMOTL1
NW_004676537.1	1219325	A	G	AA	AA	AA	AG	AG	AG	intronic	gene-AMOTL1
NW_004676537.1	1219468	A	G	GG	GG	GG	AG	AG	AG	intronic	gene-AMOTL1
NW_004676537.1	1219631	T	C	CC	CC	CC	TC	TC	TC	intronic	gene-AMOTL1
NW_004676537.1	1219649	T	C	TT	TT	TT	TC	TC	TC	intronic	gene-AMOTL1
NW_004676537.1	1219653	C	T	CC	CC	CC	CT	CT	CT	intronic	gene-AMOTL1
NW_004676537.1	1219654	A	G	AA	AA	AA	AG	AG	AG	intronic	gene-AMOTL1
NW_004676537.1	1219692	C	T	CC	CC	CC	CT	CT	CT	intronic	gene-AMOTL1
NW_004676537.1	1219768	C	T	CC	CC	CC	CT	CT	CT	intronic	gene-AMOTL1
NW_004676537.1	1219788	A	G	AA	AA	AA	AG	AG	AG	intronic	gene-AMOTL1
NW_004676537.1	1219790	G	C	GG	GG	GG	GC	GC	GC	intronic	gene-AMOTL1
NW_004676537.1	1219879	C	T	CC	CC	CC	CT	CT	CT	intronic	gene-AMOTL1
NW_004676537.1	1219914	C	G	CC	CC	CC	CG	CG	CG	intronic	gene-AMOTL1
NW_004676537.1	1219950	C	T	TT	TT	TT	CT	CT	CT	intronic	gene-AMOTL1
NW_004676537.1	1219959	G	A	GG	GG	GG	GA	GA	GA	intronic	gene-AMOTL1
NW_004676537.1	1220019	T	C	TT	TT	TT	TC	TC	TC	intronic	gene-AMOTL1
NW_004676537.1	1220030	C	T	CC	CC	CC	CT	CT	CT	intronic	gene-AMOTL1
NW_004676537.1	1220033	G	T	GG	GG	GG	GT	GT	GT	intronic	gene-AMOTL1
NW_004676537.1	1220036	G	A	GG	GG	GG	GA	GA	GA	intronic	gene-AMOTL1
NW_004676537.1	1220096	T	C	TT	TT	TT	TC	TC	TC	intronic	gene-AMOTL1
NW_004676537.1	1220134	A	G	AA	AA	AA	AG	AG	AG	intronic	gene-AMOTL1
NW_004676537.1	1220143	C	T	CC	CC	CC	CT	CT	CT	intronic	gene-AMOTL1
NW_004676537.1	1220144	G	A	AA	AA	AA	GA	GA	GA	intronic	gene-AMOTL1
NW_004676537.1	1220146	T	C	TT	TT	TT	TC	TC	TC	intronic	gene-AMOTL1
NW_004676537.1	1220226	G	A	GG	GG	GG	GA	GA	GA	intronic	gene-AMOTL1
NW_004676537.1	1220252	G	A	AA	AA	AA	GA	GA	GA	intronic	gene-AMOTL1
NW_004676537.1	1220291	T	G	GG	GG	GG	TG	TG	TG	intronic	gene-AMOTL1
NW_004676537.1	1220295	C	T	TT	TT	TT	CT	CT	CT	intronic	gene-AMOTL1
NW_004676537.1	1220302	T	C	CC	CC	CC	TC	TC	TC	intronic	gene-AMOTL1
NW_004676537.1	1220307	T	C	CC	CC	CC	TC	TC	TC	intronic	gene-AMOTL1
NW_004676537.1	1220308	A	G	GG	GG	GG	AG	AG	AG	intronic	gene-AMOTL1
NW_004676537.1	1220396	G	A	AA	AA	AA	GA	GA	GA	intronic	gene-AMOTL1
NW_004676537.1	1220445	A	G	GG	GG	GG	AG	AG	AG	intronic	gene-AMOTL1
NW_004676537.1	1220459	T	G	GG	GG	GG	TG	TG	TG	intronic	gene-AMOTL1
NW_004676537.1	1220896	A	G	AA	AA	AA	AG	AG	AG	intronic	gene-AMOTL1
NW_004676537.1	1221059	A	G	GG	GG	GG	AG	AG	AG	intronic	gene-AMOTL1
NW_004676537.1	1221170	T	C	TT	TT	TT	TC	TC	TC	intronic	gene-AMOTL1
NW_004676537.1	1221189	C	T	TT	TT	TT	CT	CT	CT	intronic	gene-AMOTL1
NW_004676537.1	1221372	G	A	GG	GG	GG	GA	GA	GA	intronic	gene-AMOTL1
NW_004676537.1	1221448	A	T	AA	AA	AA	AT	AT	AT	intronic	gene-AMOTL1
NW_004676537.1	1221611	T	C	CC	CC	CC	TC	TC	TC	intronic	gene-AMOTL1
NW_004676537.1	1221767	T	C	CC	CC	CC	TC	TC	TC	intronic	gene-AMOTL1
NW_004676537.1	1221774	T	C	CC	CC	CC	TC	TC	TC	intronic	gene-AMOTL1
NW_004676537.1	1221836	T	A	AA	AA	AA	TA	TA	TA	intronic	gene-AMOTL1
NW_004676537.1	1221959	G	A	GG	GG	GG	GA	GA	GA	intronic	gene-AMOTL1
NW_004676537.1	1222303	C	T	CC	CC	CC	CT	CT	CT	intronic	gene-AMOTL1
NW_004676537.1	1222423	A	G	AA	AA	AA	AG	AG	AG	intronic	gene-AMOTL1
NW_004676537.1	1223128	G	A	GG	GG	GG	GA	GA	GA	intronic	gene-AMOTL1
NW_004676537.1	1223129	T	C	TT	TT	TT	TC	TC	TC	intronic	gene-AMOTL1
NW_004676537.1	1223664	C	T	CC	CC	CC	CT	CT	CT	intronic	gene-AMOTL1
NW_004676537.1	1223747	G	C	GG	GG	GG	GC	GC	GC	intronic	gene-AMOTL1
NW_004676537.1	1223819	A	G	AA	AA	AA	AG	AG	AG	intronic	gene-AMOTL1
NW_004676537.1	1223990	C	T	CC	CC	CC	CT	CT	CT	intronic	gene-AMOTL1
NW_004676537.1	1223997	C	G	CC	CC	CC	CG	CG	CG	intronic	gene-AMOTL1
NW_004676537.1	1224292	A	G	AA	AA	AA	AG	AG	AG	intronic	gene-AMOTL1
NW_004676537.1	1224296	T	A	TT	TT	TT	TA	TA	TA	intronic	gene-AMOTL1
NW_004676537.1	1224303	G	A	AA	AA	AA	GA	GA	GA	intronic	gene-AMOTL1
NW_004676537.1	1224325	T	C	TT	TT	TT	TC	TC	TC	intronic	gene-AMOTL1
NW_004676537.1	1224341	C	T	TT	TT	TT	CT	CT	CT	intronic	gene-AMOTL1
NW_004676537.1	1224352	C	T	TT	TT	TT	CT	CT	CT	intronic	gene-AMOTL1
NW_004676537.1	1224358	A	G	AA	AA	AA	AG	AG	AG	intronic	gene-AMOTL1
NW_004676537.1	1224368	C	T	CC	CC	CC	CT	CT	CT	intronic	gene-AMOTL1
NW_004676537.1	1224369	G	A	AA	AA	AA	GA	GA	GA	intronic	gene-AMOTL1
NW_004676537.1	1224774	G	A	GG	GG	GG	GA	GA	GA	intronic	gene-AMOTL1
NW_004676537.1	1224980	G	A	AA	AA	AA	GA	GA	GA	intronic	gene-AMOTL1
NW_004676537.1	1225005	C	T	TT	TT	TT	CT	CT	CT	intronic	gene-AMOTL1
NW_004676537.1	1225054	T	C	CC	CC	CC	TC	TC	TC	intronic	gene-AMOTL1
NW_004676537.1	1225112	C	T	CC	CC	CC	CT	CT	CT	intronic	gene-AMOTL1
NW_004676537.1	1225737	A	T	TT	TT	TT	AT	AT	AT	intronic	gene-AMOTL1
NW_004676537.1	1226110	C	G	GG	GG	GG	CG	CG	CG	intronic	gene-AMOTL1
NW_004676537.1	1226122	C	G	CC	CC	CC	CG	CG	CG	intronic	gene-AMOTL1
NW_004676537.1	1226356	C	G	CC	CC	CC	CG	CG	CG	intronic	gene-AMOTL1
NW_004676537.1	1226428	C	G	CC	CC	CC	CG	CG	CG	intronic	gene-AMOTL1
NW_004676537.1	1226455	C	T	CC	CC	CC	CT	CT	CT	intronic	gene-AMOTL1
NW_004676537.1	1226469	C	G	CC	CC	CC	CG	CG	CG	intronic	gene-AMOTL1
NW_004676537.1	1226482	C	T	CC	CC	CC	CT	CT	CT	intronic	gene-AMOTL1
NW_004676537.1	1226490	C	A	CC	CC	CC	CA	CA	CA	intronic	gene-AMOTL1
NW_004676537.1	1226589	A	C	AA	AA	AA	AC	AC	AC	intronic	gene-AMOTL1
NW_004676537.1	1226663	T	C	TT	TT	TT	TC	TC	TC	intronic	gene-AMOTL1
NW_004676537.1	1226707	G	A	GG	GG	GG	GA	GA	GA	intronic	gene-AMOTL1
NW_004676537.1	1226716	T	G	TT	TT	TT	TG	TG	TG	intronic	gene-AMOTL1
NW_004676537.1	1226728	C	A	CC	CC	CC	CA	CA	CA	intronic	gene-AMOTL1
NW_004676537.1	1226743	A	T	AA	AA	AA	AT	AT	AT	intronic	gene-AMOTL1
NW_004676537.1	1226747	A	C	AA	AA	AA	AC	AC	AC	intronic	gene-AMOTL1
NW_004676537.1	1226806	G	A	GG	GG	GG	GA	GA	GA	intronic	gene-AMOTL1
NW_004676537.1	1226807	A	C	AA	AA	AA	AC	AC	AC	intronic	gene-AMOTL1
NW_004676537.1	1226815	C	T	CC	CC	CC	CT	CT	CT	intronic	gene-AMOTL1
NW_004676537.1	1226832	T	C	TT	TT	TT	TC	TC	TC	intronic	gene-AMOTL1
NW_004676537.1	1226873	T	C	TT	TT	TT	TC	TC	TC	intronic	gene-AMOTL1
NW_004676537.1	1226895	T	C	TT	TT	TT	TC	TC	TC	intronic	gene-AMOTL1
NW_004676537.1	1226940	C	T	CC	CC	CC	CT	CT	CT	intronic	gene-AMOTL1
NW_004676537.1	1226954	A	G	GG	GG	GG	AG	AG	AG	intronic	gene-AMOTL1
NW_004676537.1	1226965	A	G	AA	AA	AA	AG	AG	AG	intronic	gene-AMOTL1
NW_004676537.1	1226974	A	C	AA	AA	AA	AC	AC	AC	intronic	gene-AMOTL1
NW_004676537.1	1226985	A	G	AA	AA	AA	AG	AG	AG	intronic	gene-AMOTL1
NW_004676537.1	1227024	C	G	CC	CC	CC	CG	CG	CG	intronic	gene-AMOTL1
NW_004676537.1	1227810	C	T	TT	TT	TT	CT	CT	CT	intronic	gene-AMOTL1
NW_004676537.1	1227941	A	C	CC	CC	CC	AC	AC	AC	intronic	gene-AMOTL1
NW_004676537.1	1228356	C	A	CC	CC	CC	CA	CA	CA	intronic	gene-AMOTL1
NW_004676537.1	1228369	G	C	CC	CC	CC	GC	GC	GC	intronic	gene-AMOTL1
NW_004676537.1	1228829	A	G	GG	GG	GG	AG	AG	AG	intronic	gene-AMOTL1
NW_004676537.1	1229194	T	G	GG	GG	GG	TG	TG	TG	intronic	gene-AMOTL1
NW_004676537.1	1229233	G	A	AA	AA	AA	GA	GA	GA	intronic	gene-AMOTL1
NW_004676537.1	1229286	G	A	GG	GG	GG	GA	GA	GA	intronic	gene-AMOTL1
NW_004676537.1	1229319	A	G	GG	GG	GG	AG	AG	AG	intronic	gene-AMOTL1
NW_004676537.1	1229468	C	T	TT	TT	TT	CT	CT	CT	intronic	gene-AMOTL1
NW_004676537.1	1229641	T	C	CC	CC	CC	TC	TC	TC	intronic	gene-AMOTL1
NW_004676537.1	1229672	G	A	GG	GG	GG	GA	GA	GA	intronic	gene-AMOTL1
NW_004676537.1	1229761	T	C	CC	CC	CC	TC	TC	TC	intronic	gene-AMOTL1
NW_004676537.1	1229782	A	G	GG	GG	GG	AG	AG	AG	intronic	gene-AMOTL1
NW_004676537.1	1229926	A	G	GG	GG	GG	AG	AG	AG	intronic	gene-AMOTL1
NW_004676537.1	1229942	C	T	TT	TT	TT	CT	CT	CT	intronic	gene-AMOTL1
NW_004676537.1	1229959	C	T	CC	CC	CC	CT	CT	CT	intronic	gene-AMOTL1
NW_004676537.1	1229985	A	G	GG	GG	GG	AG	AG	AG	intronic	gene-AMOTL1
NW_004676537.1	1229992	G	T	TT	TT	TT	GT	GT	GT	intronic	gene-AMOTL1
NW_004676537.1	1230019	G	A	AA	AA	AA	GA	GA	GA	intronic	gene-AMOTL1
NW_004676537.1	1230035	C	T	CC	CC	CC	CT	CT	CT	intronic	gene-AMOTL1
NW_004676537.1	1230036	C	T	CC	CC	CC	CT	CT	CT	intronic	gene-AMOTL1
NW_004676537.1	1230081	A	G	AA	AA	AA	AG	AG	AG	intronic	gene-AMOTL1
NW_004676537.1	1230222	A	G	GG	GG	GG	AG	AG	AG	intronic	gene-AMOTL1
NW_004676537.1	1230227	A	T	TT	TT	TT	AT	AT	AT	intronic	gene-AMOTL1
NW_004676537.1	1230231	G	T	TT	TT	TT	GT	GT	GT	intronic	gene-AMOTL1
NW_004676537.1	1230250	G	A	AA	AA	AA	GA	GA	GA	intronic	gene-AMOTL1
NW_004676537.1	1230251	C	T	TT	TT	TT	CT	CT	CT	intronic	gene-AMOTL1
NW_004676537.1	1230507	A	T	AA	AA	AA	AT	AT	AT	intronic	gene-AMOTL1
NW_004676537.1	1230579	T	A	TT	TT	TT	TA	TA	TA	intronic	gene-AMOTL1
NW_004676537.1	1230654	C	T	CC	CC	CC	CT	CT	CT	intronic	gene-AMOTL1
NW_004676537.1	1230718	G	A	AA	AA	AA	GA	GA	GA	intronic	gene-AMOTL1
NW_004676537.1	1230748	T	G	TT	TT	TT	TG	TG	TG	intronic	gene-AMOTL1
NW_004676537.1	1230893	A	T	TT	TT	TT	AT	AT	AT	intronic	gene-AMOTL1
NW_004676537.1	1230948	C	A	AA	AA	AA	CA	CA	CA	intronic	gene-AMOTL1
NW_004676537.1	1230958	G	A	GG	GG	GG	GA	GA	GA	intronic	gene-AMOTL1
NW_004676537.1	1230972	G	A	AA	AA	AA	GA	GA	GA	intronic	gene-AMOTL1
NW_004676537.1	1230986	A	G	AA	AA	AA	AG	AG	AG	intronic	gene-AMOTL1
NW_004676537.1	1230987	T	A	TT	TT	TT	TA	TA	TA	intronic	gene-AMOTL1
NW_004676537.1	1231441	T	G	GG	GG	GG	TG	TG	TG	intronic	gene-AMOTL1
NW_004676537.1	1231445	C	T	TT	TT	TT	CT	CT	CT	intronic	gene-AMOTL1
NW_004676537.1	1231447	T	G	GG	GG	GG	TG	TG	TG	intronic	gene-AMOTL1
NW_004676537.1	1231456	G	A	AA	AA	AA	GA	GA	GA	intronic	gene-AMOTL1
NW_004676537.1	1231461	C	T	CC	CC	CC	CT	CT	CT	intronic	gene-AMOTL1
NW_004676537.1	1231465	C	T	TT	TT	TT	CT	CT	CT	intronic	gene-AMOTL1
NW_004676537.1	1231466	A	G	GG	GG	GG	AG	AG	AG	intronic	gene-AMOTL1
NW_004676537.1	1231509	C	T	TT	TT	TT	CT	CT	CT	intronic	gene-AMOTL1
NW_004676537.1	1231542	C	A	CC	CC	CC	CA	CA	CA	intronic	gene-AMOTL1
NW_004676537.1	1231550	A	G	GG	GG	GG	AG	AG	AG	intronic	gene-AMOTL1
NW_004676537.1	1232002	C	T	CC	CC	CC	CT	CT	CT	intronic	gene-AMOTL1
NW_004676537.1	1232080	A	G	GG	GG	GG	AG	AG	AG	intronic	gene-AMOTL1
NW_004676537.1	1232493	T	G	TT	TT	TT	TG	TG	TG	intronic	gene-AMOTL1
NW_004676537.1	1232654	G	A	GG	GG	GG	GA	GA	GA	intronic	gene-AMOTL1
NW_004676537.1	1233114	G	A	AA	AA	AA	GA	GA	GA	intronic	gene-AMOTL1
NW_004676537.1	1233115	G	T	TT	TT	TT	GT	GT	GT	intronic	gene-AMOTL1
NW_004676537.1	1233136	G	A	AA	AA	AA	GA	GA	GA	intronic	gene-AMOTL1
NW_004676537.1	1233137	A	T	TT	TT	TT	AT	AT	AT	intronic	gene-AMOTL1
NW_004676537.1	1233277	A	G	GG	GG	GG	AG	AG	AG	intronic	gene-AMOTL1
NW_004676537.1	1233510	C	T	TT	TT	TT	CT	CT	CT	intronic	gene-AMOTL1
NW_004676537.1	1233812	G	A	GG	GG	GG	GA	GA	GA	intronic	gene-AMOTL1
NW_004676537.1	1234047	G	A	GG	GG	GG	GA	GA	GA	intronic	gene-AMOTL1
NW_004676537.1	1234060	G	A	AA	AA	AA	GA	GA	GA	intronic	gene-AMOTL1
NW_004676537.1	1234070	C	T	CC	CC	CC	CT	CT	CT	intronic	gene-AMOTL1
NW_004676537.1	1234071	G	A	AA	AA	AA	GA	GA	GA	intronic	gene-AMOTL1
NW_004676537.1	1234199	C	T	CC	CC	CC	CT	CT	CT	intronic	gene-AMOTL1
NW_004676537.1	1234200	A	G	AA	AA	AA	AG	AG	AG	intronic	gene-AMOTL1
NW_004676537.1	1234203	T	G	TT	TT	TT	TG	TG	TG	intronic	gene-AMOTL1
NW_004676537.1	1234253	G	A	GG	GG	GG	GA	GA	GA	intronic	gene-AMOTL1
NW_004676537.1	1234481	G	A	GG	GG	GG	GA	GA	GA	intronic	gene-AMOTL1
NW_004676537.1	1234566	A	G	AA	AA	AA	AG	AG	AG	intronic	gene-AMOTL1
NW_004676537.1	1234693	A	G	AA	AA	AA	AG	AG	AG	intronic	gene-AMOTL1
NW_004676537.1	1234874	G	T	GG	GG	GG	GT	GT	GT	intronic	gene-AMOTL1
NW_004676537.1	1234921	G	A	AA	AA	AA	GA	GA	GA	intronic	gene-AMOTL1
NW_004676537.1	1234941	A	G	AA	AA	AA	AG	AG	AG	intronic	gene-AMOTL1
NW_004676537.1	1234985	G	A	AA	AA	AA	GA	GA	GA	intronic	gene-AMOTL1
NW_004676537.1	1234992	A	G	GG	GG	GG	AG	AG	AG	intronic	gene-AMOTL1
NW_004676537.1	1234998	T	C	CC	CC	CC	TC	TC	TC	intronic	gene-AMOTL1
NW_004676537.1	1235011	A	G	GG	GG	GG	AG	AG	AG	intronic	gene-AMOTL1
NW_004676537.1	1235041	A	G	GG	GG	GG	AG	AG	AG	intronic	gene-AMOTL1
NW_004676537.1	1235052	T	G	TT	TT	TT	TG	TG	TG	intronic	gene-AMOTL1
NW_004676537.1	1235139	G	A	GG	GG	GG	GA	GA	GA	intronic	gene-AMOTL1
NW_004676537.1	1235236	C	T	CC	CC	CC	CT	CT	CT	intronic	gene-AMOTL1
NW_004676537.1	1235272	A	G	AA	AA	AA	AG	AG	AG	intronic	gene-AMOTL1
NW_004676537.1	1235284	A	G	AA	AA	AA	AG	AG	AG	intronic	gene-AMOTL1
NW_004676537.1	1235319	T	G	TT	TT	TT	TG	TG	TG	intronic	gene-AMOTL1
NW_004676537.1	1235324	A	G	AA	AA	AA	AG	AG	AG	intronic	gene-AMOTL1
NW_004676537.1	1235352	G	A	GG	GG	GG	GA	GA	GA	intronic	gene-AMOTL1
NW_004676537.1	1235472	A	C	AA	AA	AA	AC	AC	AC	intronic	gene-AMOTL1
NW_004676537.1	1235517	G	A	GG	GG	GG	GA	GA	GA	intronic	gene-AMOTL1
NW_004676537.1	1235519	G	A	GG	GG	GG	GA	GA	GA	intronic	gene-AMOTL1
NW_004676537.1	1235528	T	C	TT	TT	TT	TC	TC	TC	intronic	gene-AMOTL1
NW_004676537.1	1235577	G	T	GG	GG	GG	GT	GT	GT	intronic	gene-AMOTL1
NW_004676537.1	1235659	G	A	GG	GG	GG	GA	GA	GA	intronic	gene-AMOTL1
NW_004676537.1	1235687	A	G	GG	GG	GG	AG	AG	AG	intronic	gene-AMOTL1
NW_004676537.1	1235725	T	A	TT	TT	TT	TA	TA	TA	intronic	gene-AMOTL1
NW_004676537.1	1235783	G	A	GG	GG	GG	GA	GA	GA	intronic	gene-AMOTL1
NW_004676537.1	1235828	G	A	GG	GG	GG	GA	GA	GA	intronic	gene-AMOTL1
NW_004676537.1	1235830	G	A	AA	AA	AA	GA	GA	GA	intronic	gene-AMOTL1
NW_004676537.1	1235853	C	G	CC	CC	CC	CG	CG	CG	intronic	gene-AMOTL1
NW_004676537.1	1236148	T	C	TT	TT	TT	TC	TC	TC	intronic	gene-AMOTL1
NW_004676537.1	1236252	A	G	AA	AA	AA	AG	AG	AG	intronic	gene-AMOTL1
NW_004676537.1	1236551	A	G	GG	GG	GG	AG	AG	AG	intronic	gene-AMOTL1
NW_004676537.1	1236573	C	T	CC	CC	CC	CT	CT	CT	intronic	gene-AMOTL1
NW_004676537.1	1236682	G	A	GG	GG	GG	GA	GA	GA	intronic	gene-AMOTL1
NW_004676537.1	1236688	G	A	GG	GG	GG	GA	GA	GA	intronic	gene-AMOTL1
NW_004676537.1	1236928	A	G	AA	AA	AA	AG	AG	AG	intronic	gene-AMOTL1
NW_004676537.1	1237226	A	T	AA	AA	AA	AT	AT	AT	intronic	gene-AMOTL1
NW_004676537.1	1237599	G	A	GG	GG	GG	GA	GA	GA	intronic	gene-AMOTL1
NW_004676537.1	1237673	A	G	AA	AA	AA	AG	AG	AG	intronic	gene-AMOTL1
NW_004676537.1	1237697	C	T	CC	CC	CC	CT	CT	CT	intronic	gene-AMOTL1
NW_004676537.1	1237701	T	C	TT	TT	TT	TC	TC	TC	intronic	gene-AMOTL1
NW_004676537.1	1237731	A	G	AA	AA	AA	AG	AG	AG	intronic	gene-AMOTL1
NW_004676537.1	1237742	A	G	AA	AA	AA	AG	AG	AG	intronic	gene-AMOTL1
NW_004676537.1	1237755	A	G	AA	AA	AA	AG	AG	AG	intronic	gene-AMOTL1
NW_004676537.1	1237865	T	A	AA	AA	AA	TA	TA	TA	intronic	gene-AMOTL1
NW_004676537.1	1238897	G	A	GG	GG	GG	GA	GA	GA	intronic	gene-AMOTL1
NW_004676537.1	1238906	A	G	GG	GG	GG	AG	AG	AG	intronic	gene-AMOTL1
NW_004676537.1	1239091	A	G	AG	AG	AG	GG	GG	GG	intronic	gene-AMOTL1
NW_004676537.1	1239146	G	A	GA	GA	GA	AA	AA	AA	intronic	gene-AMOTL1
NW_004676537.1	1239275	G	A	GG	GG	GG	GA	GA	GA	intronic	gene-AMOTL1
NW_004676537.1	1239579	G	T	GG	GG	GG	GT	GT	GT	intronic	gene-AMOTL1
NW_004676537.1	1239643	G	C	GG	GG	GG	GC	GC	GC	intronic	gene-AMOTL1
NW_004676537.1	1239719	T	G	GG	GG	GG	TG	TG	TG	intronic	gene-AMOTL1
NW_004676537.1	1239735	G	C	GC	GC	GC	GG	GG	GG	intronic	gene-AMOTL1
NW_004676537.1	1240535	C	T	CT	CT	CT	CC	CC	CC	intronic	gene-AMOTL1
NW_004676537.1	1241518	A	G	AG	AG	AG	AA	AA	AA	intronic	gene-AMOTL1
NW_004676537.1	1241676	T	C	TC	TC	TC	TT	TT	TT	intronic	gene-AMOTL1
NW_004676537.1	1241755	A	G	AA	AA	AA	AG	AG	AG	intronic	gene-AMOTL1
NW_004676537.1	1241789	A	G	AA	AA	AA	AG	AG	AG	intronic	gene-AMOTL1
NW_004676537.1	1241961	T	C	TC	TC	TC	CC	CC	CC	intronic	gene-AMOTL1
NW_004676537.1	1241972	A	G	AG	AG	AG	AA	AA	AA	intronic	gene-AMOTL1
NW_004676537.1	1242039	G	A	GA	GA	GA	GG	GG	GG	intronic	gene-AMOTL1
NW_004676537.1	1242072	C	T	CT	CT	CT	TT	TT	TT	intronic	gene-AMOTL1
NW_004676537.1	1242084	C	T	CT	CT	CT	TT	TT	TT	intronic	gene-AMOTL1
NW_004676537.1	1242185	A	G	AA	AA	AA	AG	AG	AG	intronic	gene-AMOTL1
NW_004676537.1	1242209	G	A	GG	GG	GG	GA	GA	GA	intronic	gene-AMOTL1
NW_004676537.1	1242540	A	G	AG	AG	AG	GG	GG	GG	intronic	gene-AMOTL1
NW_004676537.1	1242548	G	A	GG	GG	GG	GA	GA	GA	intronic	gene-AMOTL1
NW_004676537.1	1242584	G	A	GG	GG	GG	GA	GA	GA	intronic	gene-AMOTL1
NW_004676537.1	1242708	C	T	CT	CT	CT	TT	TT	TT	intronic	gene-AMOTL1
NW_004676537.1	1242904	G	A	GA	GA	GA	GG	GG	GG	intronic	gene-AMOTL1
NW_004676537.1	1242919	G	A	GA	GA	GA	GG	GG	GG	intronic	gene-AMOTL1
NW_004676537.1	1242935	G	A	GA	GA	GA	GG	GG	GG	intronic	gene-AMOTL1
NW_004676537.1	1242982	C	T	CT	CT	CT	CC	CC	CC	intronic	gene-AMOTL1
NW_004676537.1	1243181	A	G	AA	AA	AA	AG	AG	AG	intronic	gene-AMOTL1
NW_004676537.1	1243283	C	A	AA	AA	AA	CA	CA	CA	intronic	gene-AMOTL1
NW_004676537.1	1243371	C	G	CG	CG	CG	GG	GG	GG	intronic	gene-AMOTL1
NW_004676537.1	1243779	G	A	GA	GA	GA	GG	GG	GG	intronic	gene-AMOTL1
NW_004676537.1	1244089	C	T	CT	CT	CT	CC	CC	CC	intronic	gene-AMOTL1
NW_004676537.1	1244096	T	G	TT	TT	TT	TG	TG	TG	intronic	gene-AMOTL1
NW_004676537.1	1244504	T	C	TT	TT	TT	TC	TC	TC	intronic	gene-AMOTL1
NW_004676537.1	1244527	A	T	AA	AA	AA	AT	AT	AT	intronic	gene-AMOTL1
NW_004676537.1	1244626	T	C	TC	TC	TC	TT	TT	TT	intronic	gene-AMOTL1
NW_004676537.1	1244745	C	T	CC	CC	CC	CT	CT	CT	intronic	gene-AMOTL1
NW_004676537.1	1244825	G	A	GG	GG	GG	GA	GA	GA	intronic	gene-AMOTL1
NW_004676537.1	1244832	G	A	GA	GA	GA	GG	GG	GG	intronic	gene-AMOTL1
NW_004676537.1	1244926	T	G	TT	TT	TT	TG	TG	TG	intronic	gene-AMOTL1
NW_004676537.1	1245273	C	T	CC	CC	CC	CT	CT	CT	intronic	gene-AMOTL1
NW_004676537.1	1245400	A	G	AA	AA	AA	AG	AG	AG	intronic	gene-AMOTL1
NW_004676537.1	1245636	A	G	GG	GG	GG	AG	AG	AG	intronic	gene-AMOTL1
NW_004676537.1	1245677	G	A	AA	AA	AA	GA	GA	GA	intronic	gene-AMOTL1
NW_004676537.1	1245694	C	A	AA	AA	AA	CA	CA	CA	intronic	gene-AMOTL1
NW_004676537.1	1245701	G	A	AA	AA	AA	GA	GA	GA	intronic	gene-AMOTL1
NW_004676537.1	1245807	G	A	GG	GG	GG	GA	GA	GA	intronic	gene-AMOTL1
NW_004676537.1	1246048	A	G	AA	AA	AA	AG	AG	AG	intronic	gene-AMOTL1
NW_004676537.1	1246071	C	A	AA	AA	AA	CA	CA	CA	intronic	gene-AMOTL1
NW_004676537.1	1246106	C	T	CT	CT	CT	CC	CC	CC	intronic	gene-AMOTL1
NW_004676537.1	1246158	G	A	GG	GG	GG	GA	GA	GA	intronic	gene-AMOTL1
NW_004676537.1	1246183	T	C	CC	CC	CC	TC	TC	TC	intronic	gene-AMOTL1
NW_004676537.1	1246275	T	C	TC	TC	TC	TT	TT	TT	intronic	gene-AMOTL1
NW_004676537.1	1246302	C	G	CG	CG	CG	CC	CC	CC	intronic	gene-AMOTL1
NW_004676537.1	1246340	T	C	TC	TC	TC	TT	TT	TT	intronic	gene-AMOTL1
NW_004676537.1	1246531	C	G	CG	CG	CG	CC	CC	CC	intronic	gene-AMOTL1
NW_004676537.1	1246566	G	C	CC	CC	CC	GC	GC	GC	intronic	gene-AMOTL1
NW_004676537.1	1246586	G	A	AA	AA	AA	GA	GA	GA	intronic	gene-AMOTL1
NW_004676537.1	1247064	A	G	AG	AG	AG	AA	AA	AA	intronic	gene-AMOTL1
NW_004676537.1	1247433	A	G	AA	AA	AA	AG	AG	AG	intronic	gene-AMOTL1
NW_004676537.1	1247449	G	A	GG	GG	GG	GA	GA	GA	intronic	gene-AMOTL1
NW_004676537.1	1247916	C	T	CC	CC	CC	CT	CT	CT	intronic	gene-AMOTL1
NW_004676537.1	1247946	A	G	GG	GG	GG	AG	AG	AG	intronic	gene-AMOTL1
NW_004676537.1	1247955	C	T	CC	CC	CC	CT	CT	CT	intronic	gene-AMOTL1
NW_004676537.1	1247990	G	A	GG	GG	GG	GA	GA	GA	intronic	gene-AMOTL1
NW_004676537.1	1248206	G	A	GG	GG	GG	GA	GA	GA	intronic	gene-AMOTL1
NW_004676537.1	1249250	A	G	GG	GG	GG	AG	AG	AG	intronic	gene-AMOTL1
NW_004676537.1	1249834	A	G	AA	AA	AA	AG	AG	AG	intronic	gene-AMOTL1
NW_004676537.1	1249907	A	G	AA	AA	AA	AG	AG	AG	intronic	gene-AMOTL1
NW_004676537.1	1250403	T	C	TT	TT	TT	TC	TC	TC	intronic	gene-AMOTL1
NW_004676537.1	1250546	A	C	AA	AA	AA	AC	AC	AC	intronic	gene-AMOTL1
NW_004676537.1	1250688	A	G	AA	AA	AA	AG	AG	AG	intronic	gene-AMOTL1
NW_004676537.1	1250696	T	A	TT	TT	TT	TA	TA	TA	intronic	gene-AMOTL1
NW_004676537.1	1250702	G	A	GG	GG	GG	GA	GA	GA	intronic	gene-AMOTL1
NW_004676537.1	1250833	G	T	GG	GG	GG	GT	GT	GT	intronic	gene-AMOTL1
NW_004676537.1	1250854	G	A	GG	GG	GG	GA	GA	GA	intronic	gene-AMOTL1
NW_004676537.1	1250862	G	A	GG	GG	GG	GA	GA	GA	intronic	gene-AMOTL1
NW_004676537.1	1250864	C	T	CC	CC	CC	CT	CT	CT	intronic	gene-AMOTL1
NW_004676537.1	1251219	G	A	AA	AA	AA	GA	GA	GA	intronic	gene-AMOTL1
NW_004676537.1	1251250	C	G	GG	GG	GG	CG	CG	CG	intronic	gene-AMOTL1
NW_004676537.1	1251261	A	G	GG	GG	GG	AG	AG	AG	intronic	gene-AMOTL1
NW_004676537.1	1251289	G	A	GG	GG	GG	GA	GA	GA	intronic	gene-AMOTL1
NW_004676537.1	1251324	T	A	TT	TT	TT	TA	TA	TA	intronic	gene-AMOTL1
NW_004676537.1	1251330	G	T	GG	GG	GG	GT	GT	GT	intronic	gene-AMOTL1
NW_004676537.1	1251675	C	T	CC	CC	CC	CT	CT	CT	intronic	gene-AMOTL1
NW_004676537.1	1251873	C	T	CC	CC	CC	CT	CT	CT	intronic	gene-AMOTL1
NW_004676537.1	1252038	G	A	AA	AA	AA	GA	GA	GA	intronic	gene-AMOTL1
NW_004676537.1	1252056	A	G	GG	GG	GG	AG	AG	AG	intronic	gene-AMOTL1
NW_004676537.1	1252903	A	G	GG	GG	GG	AG	AG	AG	UTR3	gene-AMOTL1
NW_004676537.1	1252908	T	C	CC	CC	CC	TC	TC	TC	UTR3	gene-AMOTL1
NW_004676537.1	1253547	G	T	GG	GG	GG	GT	GT	GT	UTR3	gene-AMOTL1
NW_004676537.1	1255124	A	G	GG	GG	GG	AG	AG	AG	downstream	gene-AMOTL1
NW_004676537.1	1255146	G	A	GG	GG	GG	GA	GA	GA	downstream	gene-AMOTL1
NW_004676537.1	1255184	A	C	AA	AA	AA	AC	AC	AC	downstream	gene-AMOTL1
NW_004676537.1	1255236	G	C	GG	GG	GG	GC	GC	GC	downstream	gene-AMOTL1
NW_004676537.1	1256087	T	C	TT	TT	TT	TC	TC	TC	downstream	gene-AMOTL1
NW_004676537.1	1256095	G	C	GG	GG	GG	GC	GC	GC	downstream	gene-AMOTL1
NW_004676537.1	1256220	G	A	GG	GG	GG	GA	GA	GA	intergenic	gene-AMOTL1(dist=1108);gene-CWC15(dist=15024)
NW_004676537.1	1256238	T	A	TT	TT	TT	TA	TA	TA	intergenic	gene-AMOTL1(dist=1126);gene-CWC15(dist=15006)
NW_004676537.1	1256249	A	C	AA	AA	AA	AC	AC	AC	intergenic	gene-AMOTL1(dist=1137);gene-CWC15(dist=14995)
NW_004676537.1	1256257	G	A	GG	GG	GG	GA	GA	GA	intergenic	gene-AMOTL1(dist=1145);gene-CWC15(dist=14987)
NW_004676537.1	1256258	T	C	TT	TT	TT	TC	TC	TC	intergenic	gene-AMOTL1(dist=1146);gene-CWC15(dist=14986)
NW_004676537.1	1256264	C	T	CC	CC	CC	CT	CT	CT	intergenic	gene-AMOTL1(dist=1152);gene-CWC15(dist=14980)
NW_004676537.1	1256266	T	C	TT	TT	TT	TC	TC	TC	intergenic	gene-AMOTL1(dist=1154);gene-CWC15(dist=14978)
NW_004676537.1	1256268	A	C	AA	AA	AA	AC	AC	AC	intergenic	gene-AMOTL1(dist=1156);gene-CWC15(dist=14976)
NW_004676537.1	1256271	A	C	AA	AA	AA	AC	AC	AC	intergenic	gene-AMOTL1(dist=1159);gene-CWC15(dist=14973)
NW_004676537.1	1256277	G	A	GG	GG	GG	GA	GA	GA	intergenic	gene-AMOTL1(dist=1165);gene-CWC15(dist=14967)
NW_004676537.1	1256454	C	A	CC	CC	CC	CA	CA	CA	intergenic	gene-AMOTL1(dist=1342);gene-CWC15(dist=14790)
NW_004676537.1	1256464	C	T	CC	CC	CC	CT	CT	CT	intergenic	gene-AMOTL1(dist=1352);gene-CWC15(dist=14780)
NW_004676537.1	1256717	G	A	GG	GG	GG	GA	GA	GA	intergenic	gene-AMOTL1(dist=1605);gene-CWC15(dist=14527)
NW_004676537.1	1256718	C	A	CC	CC	CC	CA	CA	CA	intergenic	gene-AMOTL1(dist=1606);gene-CWC15(dist=14526)
NW_004676537.1	1256784	G	C	GG	GG	GG	GC	GC	GC	intergenic	gene-AMOTL1(dist=1672);gene-CWC15(dist=14460)
NW_004676537.1	1256809	C	G	CC	CC	CC	CG	CG	CG	intergenic	gene-AMOTL1(dist=1697);gene-CWC15(dist=14435)
NW_004676537.1	1257005	G	C	GG	GG	GG	GC	GC	GC	intergenic	gene-AMOTL1(dist=1893);gene-CWC15(dist=14239)
NW_004676537.1	1257022	C	T	CC	CC	CC	CT	CT	CT	intergenic	gene-AMOTL1(dist=1910);gene-CWC15(dist=14222)
NW_004676537.1	1257086	G	A	GG	GG	GG	GA	GA	GA	intergenic	gene-AMOTL1(dist=1974);gene-CWC15(dist=14158)
NW_004676537.1	1257570	C	T	TT	TT	TT	CT	CT	CT	intergenic	gene-AMOTL1(dist=2458);gene-CWC15(dist=13674)
NW_004676537.1	1257594	C	G	GG	GG	GG	CG	CG	CG	intergenic	gene-AMOTL1(dist=2482);gene-CWC15(dist=13650)
NW_004676537.1	1257622	C	T	TT	TT	TT	CT	CT	CT	intergenic	gene-AMOTL1(dist=2510);gene-CWC15(dist=13622)
NW_004676537.1	1257732	T	C	CC	CC	CC	TC	TC	TC	intergenic	gene-AMOTL1(dist=2620);gene-CWC15(dist=13512)
NW_004676537.1	1257773	A	T	TT	TT	TT	AT	AT	AT	intergenic	gene-AMOTL1(dist=2661);gene-CWC15(dist=13471)
NW_004676537.1	1257775	C	T	TT	TT	TT	CT	CT	CT	intergenic	gene-AMOTL1(dist=2663);gene-CWC15(dist=13469)
NW_004676537.1	1257781	G	A	AA	AA	AA	GA	GA	GA	intergenic	gene-AMOTL1(dist=2669);gene-CWC15(dist=13463)
NW_004676537.1	1257799	G	A	AA	AA	AA	GA	GA	GA	intergenic	gene-AMOTL1(dist=2687);gene-CWC15(dist=13445)
NW_004676537.1	1257800	C	T	TT	TT	TT	CT	CT	CT	intergenic	gene-AMOTL1(dist=2688);gene-CWC15(dist=13444)
NW_004676537.1	1257842	A	T	TT	TT	TT	AT	AT	AT	intergenic	gene-AMOTL1(dist=2730);gene-CWC15(dist=13402)
NW_004676537.1	1259174	T	C	CC	CC	CC	TC	TC	TC	intergenic	gene-AMOTL1(dist=4062);gene-CWC15(dist=12070)
NW_004676537.1	1259497	G	T	TT	TT	TT	GT	GT	GT	intergenic	gene-AMOTL1(dist=4385);gene-CWC15(dist=11747)
NW_004676537.1	1259527	A	G	GG	GG	GG	AG	AG	AG	intergenic	gene-AMOTL1(dist=4415);gene-CWC15(dist=11717)
NW_004676537.1	1259542	T	C	CC	CC	CC	TC	TC	TC	intergenic	gene-AMOTL1(dist=4430);gene-CWC15(dist=11702)
NW_004676537.1	1259609	G	A	GG	GG	GG	GA	GA	GA	intergenic	gene-AMOTL1(dist=4497);gene-CWC15(dist=11635)
NW_004676537.1	1259889	T	C	CC	CC	CC	TC	TC	TC	intergenic	gene-AMOTL1(dist=4777);gene-CWC15(dist=11355)
NW_004676537.1	1259892	A	G	GG	GG	GG	AG	AG	AG	intergenic	gene-AMOTL1(dist=4780);gene-CWC15(dist=11352)
NW_004676537.1	1259895	T	C	CC	CC	CC	TC	TC	TC	intergenic	gene-AMOTL1(dist=4783);gene-CWC15(dist=11349)
NW_004676537.1	1259988	G	T	TT	TT	TT	GT	GT	GT	intergenic	gene-AMOTL1(dist=4876);gene-CWC15(dist=11256)
NW_004676537.1	1260072	G	A	GG	GG	GG	GA	GA	GA	intergenic	gene-AMOTL1(dist=4960);gene-CWC15(dist=11172)
NW_004676537.1	1260097	T	C	CC	CC	CC	TC	TC	TC	intergenic	gene-AMOTL1(dist=4985);gene-CWC15(dist=11147)
NW_004676537.1	1260098	G	A	AA	AA	AA	GA	GA	GA	intergenic	gene-AMOTL1(dist=4986);gene-CWC15(dist=11146)
NW_004676537.1	1260110	G	A	GG	GG	GG	GA	GA	GA	intergenic	gene-AMOTL1(dist=4998);gene-CWC15(dist=11134)
NW_004676537.1	1260173	G	A	GG	GG	GG	GA	GA	GA	intergenic	gene-AMOTL1(dist=5061);gene-CWC15(dist=11071)
NW_004676537.1	1260187	C	G	CC	CC	CC	CG	CG	CG	intergenic	gene-AMOTL1(dist=5075);gene-CWC15(dist=11057)
NW_004676537.1	1260218	C	T	CC	CC	CC	CT	CT	CT	intergenic	gene-AMOTL1(dist=5106);gene-CWC15(dist=11026)
NW_004676537.1	1260221	A	G	AA	AA	AA	AG	AG	AG	intergenic	gene-AMOTL1(dist=5109);gene-CWC15(dist=11023)
NW_004676537.1	1260378	G	A	GG	GG	GG	GA	GA	GA	intergenic	gene-AMOTL1(dist=5266);gene-CWC15(dist=10866)
NW_004676537.1	1260533	G	A	GG	GG	GG	GA	GA	GA	intergenic	gene-AMOTL1(dist=5421);gene-CWC15(dist=10711)
NW_004676537.1	1260600	T	G	TT	TT	TT	TG	TG	TG	intergenic	gene-AMOTL1(dist=5488);gene-CWC15(dist=10644)
NW_004676537.1	1260605	C	G	CC	CC	CC	CG	CG	CG	intergenic	gene-AMOTL1(dist=5493);gene-CWC15(dist=10639)
NW_004676537.1	1260618	C	T	CC	CC	CC	CT	CT	CT	intergenic	gene-AMOTL1(dist=5506);gene-CWC15(dist=10626)
NW_004676537.1	1260619	A	G	AA	AA	AA	AG	AG	AG	intergenic	gene-AMOTL1(dist=5507);gene-CWC15(dist=10625)
NW_004676537.1	1260630	T	C	TT	TT	TT	TC	TC	TC	intergenic	gene-AMOTL1(dist=5518);gene-CWC15(dist=10614)
NW_004676537.1	1260631	G	A	GG	GG	GG	GA	GA	GA	intergenic	gene-AMOTL1(dist=5519);gene-CWC15(dist=10613)
NW_004676537.1	1261887	A	G	AA	AA	AA	AG	AG	AG	intergenic	gene-AMOTL1(dist=6775);gene-CWC15(dist=9357)
NW_004676537.1	1261891	G	C	GG	GG	GG	GC	GC	GC	intergenic	gene-AMOTL1(dist=6779);gene-CWC15(dist=9353)
NW_004676537.1	1261892	C	A	CC	CC	CC	CA	CA	CA	intergenic	gene-AMOTL1(dist=6780);gene-CWC15(dist=9352)
NW_004676537.1	1261894	G	A	GG	GG	GG	GA	GA	GA	intergenic	gene-AMOTL1(dist=6782);gene-CWC15(dist=9350)
NW_004676537.1	1261899	C	T	CC	CC	CC	CT	CT	CT	intergenic	gene-AMOTL1(dist=6787);gene-CWC15(dist=9345)
NW_004676537.1	1262004	A	T	AA	AA	AA	AT	AT	AT	intergenic	gene-AMOTL1(dist=6892);gene-CWC15(dist=9240)
NW_004676537.1	1262008	T	C	TT	TT	TT	TC	TC	TC	intergenic	gene-AMOTL1(dist=6896);gene-CWC15(dist=9236)
NW_004676537.1	1262012	C	A	CC	CC	CC	CA	CA	CA	intergenic	gene-AMOTL1(dist=6900);gene-CWC15(dist=9232)
NW_004676537.1	1262042	C	G	CC	CC	CC	CG	CG	CG	intergenic	gene-AMOTL1(dist=6930);gene-CWC15(dist=9202)
NW_004676537.1	1262046	G	A	GG	GG	GG	GA	GA	GA	intergenic	gene-AMOTL1(dist=6934);gene-CWC15(dist=9198)
NW_004676537.1	1262049	T	C	TT	TT	TT	TC	TC	TC	intergenic	gene-AMOTL1(dist=6937);gene-CWC15(dist=9195)
NW_004676537.1	1262050	G	A	GG	GG	GG	GA	GA	GA	intergenic	gene-AMOTL1(dist=6938);gene-CWC15(dist=9194)
NW_004676537.1	1262180	C	T	CC	CC	CC	CT	CT	CT	intergenic	gene-AMOTL1(dist=7068);gene-CWC15(dist=9064)
NW_004676537.1	1262211	C	G	CC	CC	CC	CG	CG	CG	intergenic	gene-AMOTL1(dist=7099);gene-CWC15(dist=9033)
NW_004676537.1	1262220	T	A	TT	TT	TT	TA	TA	TA	intergenic	gene-AMOTL1(dist=7108);gene-CWC15(dist=9024)
NW_004676537.1	1262233	A	G	AA	AA	AA	AG	AG	AG	intergenic	gene-AMOTL1(dist=7121);gene-CWC15(dist=9011)
NW_004676537.1	1262487	C	T	CC	CC	CC	CT	CT	CT	intergenic	gene-AMOTL1(dist=7375);gene-CWC15(dist=8757)
NW_004676537.1	1262489	G	C	GG	GG	GG	GC	GC	GC	intergenic	gene-AMOTL1(dist=7377);gene-CWC15(dist=8755)
NW_004676537.1	1262492	C	T	CC	CC	CC	CT	CT	CT	intergenic	gene-AMOTL1(dist=7380);gene-CWC15(dist=8752)
NW_004676537.1	1262543	A	G	AA	AA	AA	AG	AG	AG	intergenic	gene-AMOTL1(dist=7431);gene-CWC15(dist=8701)
NW_004676537.1	1262598	T	C	TT	TT	TT	TC	TC	TC	intergenic	gene-AMOTL1(dist=7486);gene-CWC15(dist=8646)
NW_004676537.1	1262639	A	G	AA	AA	AA	AG	AG	AG	intergenic	gene-AMOTL1(dist=7527);gene-CWC15(dist=8605)
NW_004676537.1	1262654	A	G	AA	AA	AA	AG	AG	AG	intergenic	gene-AMOTL1(dist=7542);gene-CWC15(dist=8590)
NW_004676537.1	1262688	G	T	GG	GG	GG	GT	GT	GT	intergenic	gene-AMOTL1(dist=7576);gene-CWC15(dist=8556)
NW_004676537.1	1262703	G	C	GG	GG	GG	GC	GC	GC	intergenic	gene-AMOTL1(dist=7591);gene-CWC15(dist=8541)
NW_004676537.1	1262705	G	A	GG	GG	GG	GA	GA	GA	intergenic	gene-AMOTL1(dist=7593);gene-CWC15(dist=8539)
NW_004676537.1	1262720	T	C	TT	TT	TT	TC	TC	TC	intergenic	gene-AMOTL1(dist=7608);gene-CWC15(dist=8524)
NW_004676537.1	1262733	T	C	TT	TT	TT	TC	TC	TC	intergenic	gene-AMOTL1(dist=7621);gene-CWC15(dist=8511)
NW_004676537.1	1262850	T	C	CC	CC	CC	TC	TC	TC	intergenic	gene-AMOTL1(dist=7738);gene-CWC15(dist=8394)
NW_004676537.1	1262951	C	A	CC	CC	CC	CA	CA	CA	intergenic	gene-AMOTL1(dist=7839);gene-CWC15(dist=8293)
NW_004676537.1	1263268	G	A	GG	GG	GG	GA	GA	GA	intergenic	gene-AMOTL1(dist=8156);gene-CWC15(dist=7976)
NW_004676537.1	1263619	C	G	CC	CC	CC	CG	CG	CG	intergenic	gene-AMOTL1(dist=8507);gene-CWC15(dist=7625)
NW_004676537.1	1263621	G	C	GG	GG	GG	GC	GC	GC	intergenic	gene-AMOTL1(dist=8509);gene-CWC15(dist=7623)
NW_004676537.1	1263622	G	A	GG	GG	GG	GA	GA	GA	intergenic	gene-AMOTL1(dist=8510);gene-CWC15(dist=7622)
NW_004676537.1	1263633	C	T	CC	CC	CC	CT	CT	CT	intergenic	gene-AMOTL1(dist=8521);gene-CWC15(dist=7611)
NW_004676537.1	1263640	G	T	GG	GG	GG	GT	GT	GT	intergenic	gene-AMOTL1(dist=8528);gene-CWC15(dist=7604)
NW_004676537.1	1263706	A	G	AA	AA	AA	AG	AG	AG	intergenic	gene-AMOTL1(dist=8594);gene-CWC15(dist=7538)
NW_004676537.1	1263784	A	G	AA	AA	AA	AG	AG	AG	intergenic	gene-AMOTL1(dist=8672);gene-CWC15(dist=7460)
NW_004676537.1	1238616	C	T	CC	CC	CC	CT	CT	CT	synonymous SNV	gene-AMOTL1:mRNA-XM_021267722.1:exon10:c.C1782T:p.L594L;
NW_004676537.1	1243983	A	G	AG	AG	AG	AA	AA	AA	synonymous SNV	gene-AMOTL1:mRNA-XM_021267722.1:exon12:c.A1986G:p.S662S;
NW_004676537.1	1246906	C	T	CT	CT	CT	CC	CC	CC	synonymous SNV	gene-AMOTL1:mRNA-XM_021267722.1:exon13:c.C2169T:p.A723A;
NW_004676537.1	1246921	C	A	CA	CA	CA	CC	CC	CC	synonymous SNV	gene-AMOTL1:mRNA-XM_021267722.1:exon13:c.C2184A:p.A728A;
NW_004676537.1	1251121	A	G	GG	GG	GG	AG	AG	AG	synonymous SNV	gene-AMOTL1:mRNA-XM_021267722.1:exon16:c.A2772G:p.P924P;
NW_004676537.1	1250923	C	T	CC	CC	CC	CT	CT	CT	synonymous SNV	gene-AMOTL1:mRNA-XM_021267722.1:exon16:c.C2574T:p.D858D;
NW_004676537.1	1251103	G	A	GG	GG	GG	GA	GA	GA	synonymous SNV	gene-AMOTL1:mRNA-XM_021267722.1:exon16:c.G2754A:p.P918P;
NW_004676537.1	1251134	G	A	AA	AA	AA	GA	GA	GA	nonsynonymous SNV	gene-AMOTL1:mRNA-XM_021267722.1:exon16:c.G2785A:p.A929T;
NW_004676537.1	1213485	A	G	GG	GG	GG	AG	AG	AG	synonymous SNV	gene-AMOTL1:mRNA-XM_021267722.1:exon5:c.A633G:p.P211P;
NW_004676537.1	1213715	A	G	GG	GG	GG	AG	AG	AG	synonymous SNV	gene-AMOTL1:mRNA-XM_021267722.1:exon6:c.A861G:p.R287R;
NW_004676537.1	1213793	A	G	GG	GG	GG	AG	AG	AG	synonymous SNV	gene-AMOTL1:mRNA-XM_021267722.1:exon6:c.A939G:p.A313A;
NW_004676537.1	1213883	C	T	CC	CC	CC	CT	CT	CT	synonymous SNV	gene-AMOTL1:mRNA-XM_021267722.1:exon6:c.C1029T:p.P343P;
NW_004676537.1	1213709	C	T	CC	CC	CC	CT	CT	CT	synonymous SNV	gene-AMOTL1:mRNA-XM_021267722.1:exon6:c.C855T:p.S285S;
NW_004676537.1	1213877	G	A	AA	AA	AA	GA	GA	GA	synonymous SNV	gene-AMOTL1:mRNA-XM_021267722.1:exon6:c.G1023A:p.A341A;
NW_004676537.1	1213670	G	A	GG	GG	GG	GA	GA	GA	synonymous SNV	gene-AMOTL1:mRNA-XM_021267722.1:exon6:c.G816A:p.A272A;
NW_004676537.1	1213772	G	A	GG	GG	GG	GA	GA	GA	synonymous SNV	gene-AMOTL1:mRNA-XM_021267722.1:exon6:c.G918A:p.A306A;
NW_004676537.1	1213797	G	C	CC	CC	CC	GC	GC	GC	nonsynonymous SNV	gene-AMOTL1:mRNA-XM_021267722.1:exon6:c.G943C:p.A315P;
NW_004676537.1	1213979	T	C	CC	CC	CC	TC	TC	TC	synonymous SNV	gene-AMOTL1:mRNA-XM_021267722.1:exon6:c.T1125C:p.P375P;
NW_004676537.1	1224512	A	G	AA	AA	AA	AG	AG	AG	nonsynonymous SNV	gene-AMOTL1:mRNA-XM_021267722.1:exon7:c.A1261G:p.T421A;
NW_004676537.1	1224700	G	A	GA	GA	GA	GG	GG	GG	synonymous SNV	gene-AMOTL1:mRNA-XM_021267722.1:exon7:c.G1449A:p.Q483Q;
NW_004676537.1	1224508	T	C	TT	TT	TT	TC	TC	TC	synonymous SNV	gene-AMOTL1:mRNA-XM_021267722.1:exon7:c.T1257C:p.S419S;
NW_004676648.1	783745	G	A	GG	GG	GG	GA	GA	GA	intronic	gene-ANAPC10
NW_004676396.1	362285	C	G	CC	CC	CC	CG	CG	CG	downstream	gene-ANGPTL5
NW_004676396.1	362347	C	A	CA	CA	CA	CC	CC	CC	downstream	gene-ANGPTL5
NW_004676396.1	362434	T	C	TT	TT	TT	TC	TC	TC	downstream	gene-ANGPTL5
NW_004676396.1	362484	T	G	TT	TT	TT	TG	TG	TG	downstream	gene-ANGPTL5
NW_004676396.1	362857	G	T	GT	GT	GT	GG	GG	GG	downstream	gene-ANGPTL5
NW_004676396.1	362892	C	A	CC	CC	CC	CA	CA	CA	downstream	gene-ANGPTL5
NW_004676396.1	363252	T	C	TT	TT	TT	TC	TC	TC	UTR3	gene-ANGPTL5
NW_004676396.1	363328	G	A	GA	GA	GA	GG	GG	GG	UTR3	gene-ANGPTL5
NW_004676396.1	363386	T	C	TT	TT	TT	TC	TC	TC	UTR3	gene-ANGPTL5
NW_004676396.1	363441	C	T	CT	CT	CT	CC	CC	CC	UTR3	gene-ANGPTL5
NW_004676396.1	363669	G	A	GG	GG	GG	GA	GA	GA	UTR3	gene-ANGPTL5
NW_004676396.1	363998	C	T	CT	CT	CT	CC	CC	CC	UTR3	gene-ANGPTL5
NW_004676396.1	364993	A	T	AA	AA	AA	AT	AT	AT	intronic	gene-ANGPTL5
NW_004676396.1	365304	C	T	CT	CT	CT	CC	CC	CC	intronic	gene-ANGPTL5
NW_004676396.1	365520	T	C	TT	TT	TT	TC	TC	TC	intronic	gene-ANGPTL5
NW_004676396.1	365644	T	C	TC	TC	TC	TT	TT	TT	intronic	gene-ANGPTL5
NW_004676396.1	366733	G	A	GA	GA	GA	GG	GG	GG	intronic	gene-ANGPTL5
NW_004676396.1	367167	G	A	GG	GG	GG	GA	GA	GA	intronic	gene-ANGPTL5
NW_004676396.1	367307	G	T	GT	GT	GT	GG	GG	GG	intronic	gene-ANGPTL5
NW_004676396.1	367336	A	T	AT	AT	AT	AA	AA	AA	intronic	gene-ANGPTL5
NW_004676396.1	367709	G	A	GA	GA	GA	GG	GG	GG	intronic	gene-ANGPTL5
NW_004676396.1	367871	T	A	TT	TT	TT	TA	TA	TA	intronic	gene-ANGPTL5
NW_004676396.1	367902	C	T	CT	CT	CT	CC	CC	CC	intronic	gene-ANGPTL5
NW_004676396.1	367914	G	A	GA	GA	GA	GG	GG	GG	intronic	gene-ANGPTL5
NW_004676396.1	368657	C	G	CC	CC	CC	CG	CG	CG	intronic	gene-ANGPTL5
NW_004676396.1	369941	C	T	CC	CC	CC	CT	CT	CT	intronic	gene-ANGPTL5
NW_004676396.1	370477	T	C	TC	TC	TC	TT	TT	TT	intronic	gene-ANGPTL5
NW_004676396.1	371270	A	C	AC	AC	AC	AA	AA	AA	intronic	gene-ANGPTL5
NW_004676396.1	371316	A	G	AA	AA	AA	AG	AG	AG	intronic	gene-ANGPTL5
NW_004676396.1	371594	G	A	GG	GG	GG	GA	GA	GA	intronic	gene-ANGPTL5
NW_004676396.1	372290	G	A	GG	GG	GG	GA	GA	GA	intronic	gene-ANGPTL5
NW_004676396.1	373100	G	A	GA	GA	GA	GG	GG	GG	intronic	gene-ANGPTL5
NW_004676396.1	373798	A	G	AG	AG	AG	AA	AA	AA	intronic	gene-ANGPTL5
NW_004676396.1	374225	T	C	TC	TC	TC	TT	TT	TT	intronic	gene-ANGPTL5
NW_004676396.1	374492	G	C	GG	GG	GG	GC	GC	GC	intronic	gene-ANGPTL5
NW_004676396.1	374567	A	G	AA	AA	AA	AG	AG	AG	intronic	gene-ANGPTL5
NW_004676396.1	375547	C	G	CC	CC	CC	CG	CG	CG	intronic	gene-ANGPTL5
NW_004676396.1	376906	T	C	TC	TC	TC	TT	TT	TT	upstream	gene-ANGPTL5
NW_004676396.1	376926	T	C	TC	TC	TC	TT	TT	TT	upstream	gene-ANGPTL5
NW_004676396.1	377274	A	G	AG	AG	AG	AA	AA	AA	upstream	gene-ANGPTL5
NW_004676396.1	377931	C	T	CT	CT	CT	CC	CC	CC	intergenic	gene-ANGPTL5(dist=1491);gene-CEP126(dist=1617)
NW_004676396.1	377967	A	G	AA	AA	AA	AG	AG	AG	intergenic	gene-ANGPTL5(dist=1527);gene-CEP126(dist=1581)
NW_004676927.1	501313	A	G	AG	AG	AG	GG	GG	GG	upstream	gene-ANK2
NW_004676927.1	502518	A	T	AT	AT	AT	TT	TT	TT	intergenic	gene-ANK2(dist=1252);gene-LARP7(dist=19499)
NW_004676927.1	502525	G	A	GA	GA	GA	AA	AA	AA	intergenic	gene-ANK2(dist=1259);gene-LARP7(dist=19492)
NW_004676927.1	502550	T	C	TC	TC	TC	CC	CC	CC	intergenic	gene-ANK2(dist=1284);gene-LARP7(dist=19467)
NW_004676927.1	502552	T	A	TA	TA	TA	AA	AA	AA	intergenic	gene-ANK2(dist=1286);gene-LARP7(dist=19465)
NW_004676927.1	502562	G	T	GT	GT	GT	TT	TT	TT	intergenic	gene-ANK2(dist=1296);gene-LARP7(dist=19455)
NW_004676927.1	502563	T	G	TG	TG	TG	GG	GG	GG	intergenic	gene-ANK2(dist=1297);gene-LARP7(dist=19454)
NW_004676927.1	514984	G	A	GA	GA	GA	AA	AA	AA	intergenic	gene-ANK2(dist=13718);gene-LARP7(dist=7033)
NW_004676469.1	1547002	A	G	AA	AA	AA	AG	AG	AG	intergenic	gene-ANKRA2(dist=8010);gene-BTF3(dist=12959)
NW_004676469.1	1547026	A	G	AA	AA	AA	AG	AG	AG	intergenic	gene-ANKRA2(dist=8034);gene-BTF3(dist=12935)
NW_004676469.1	1547031	T	C	TT	TT	TT	TC	TC	TC	intergenic	gene-ANKRA2(dist=8039);gene-BTF3(dist=12930)
NW_004676439.1	589102	G	T	GT	GT	GT	TT	TT	TT	intronic	gene-ANKRD12
NW_004676439.1	589181	C	A	CA	CA	CA	AA	AA	AA	intronic	gene-ANKRD12
NW_004676984.1	250838	A	G	GG	GG	GG	AG	AG	AG	intronic	gene-ANKRD13C
NW_004676984.1	238227	A	G	AG	AG	AG	AA	AA	AA	synonymous SNV	gene-ANKRD13C:mRNA-XM_005019198.3:exon8:c.T711C:p.F237F;gene9984:rna20331:exon8:c.T765C:p.F255F;gene9984:rna20332:exon8:c.T582C:p.F194F;
NW_004676325.1	47012	C	T	CT	CT	CT	TT	TT	TT	downstream	gene-ANKRD34C
NW_004676325.1	47047	C	T	CT	CT	CT	CC	CC	CC	downstream	gene-ANKRD34C
NW_004676325.1	47108	T	G	TG	TG	TG	GG	GG	GG	downstream	gene-ANKRD34C
NW_004676325.1	47242	T	C	TC	TC	TC	CC	CC	CC	downstream	gene-ANKRD34C
NW_004676325.1	49714	A	G	AG	AG	AG	GG	GG	GG	upstream	gene-ANKRD34C
NW_004676325.1	49747	T	C	TC	TC	TC	TT	TT	TT	upstream	gene-ANKRD34C
NW_004676325.1	49748	G	C	GC	GC	GC	GG	GG	GG	upstream	gene-ANKRD34C
NW_004676325.1	49752	T	C	TC	TC	TC	TT	TT	TT	upstream	gene-ANKRD34C
NW_004676325.1	49889	G	C	GC	GC	GC	CC	CC	CC	upstream	gene-ANKRD34C
NW_004676325.1	49944	A	G	AG	AG	AG	GG	GG	GG	upstream	gene-ANKRD34C
NW_004676325.1	50050	G	A	GA	GA	GA	GG	GG	GG	upstream	gene-ANKRD34C
NW_004676325.1	50054	A	G	AG	AG	AG	AA	AA	AA	upstream	gene-ANKRD34C
NW_004676325.1	50261	T	C	TC	TC	TC	TT	TT	TT	upstream	gene-ANKRD34C
NW_004676325.1	50265	C	T	CT	CT	CT	TT	TT	TT	upstream	gene-ANKRD34C
NW_004676325.1	50266	C	T	CT	CT	CT	TT	TT	TT	upstream	gene-ANKRD34C
NW_004676325.1	50303	T	C	TC	TC	TC	CC	CC	CC	upstream	gene-ANKRD34C
NW_004676325.1	50305	A	C	AC	AC	AC	CC	CC	CC	upstream	gene-ANKRD34C
NW_004676325.1	50493	T	A	TA	TA	TA	AA	AA	AA	intergenic	gene-ANKRD34C(dist=1087);gene-RASGRF1(dist=49490)
NW_004676325.1	75347	C	A	CA	CA	CA	CC	CC	CC	intergenic	gene-ANKRD34C(dist=25941);gene-RASGRF1(dist=24636)
NW_004676325.1	75569	C	G	CG	CG	CG	CC	CC	CC	intergenic	gene-ANKRD34C(dist=26163);gene-RASGRF1(dist=24414)
NW_004676325.1	76395	T	C	TC	TC	TC	TT	TT	TT	intergenic	gene-ANKRD34C(dist=26989);gene-RASGRF1(dist=23588)
NW_004676325.1	76405	A	G	AG	AG	AG	AA	AA	AA	intergenic	gene-ANKRD34C(dist=26999);gene-RASGRF1(dist=23578)
NW_004676325.1	76669	A	G	AG	AG	AG	GG	GG	GG	intergenic	gene-ANKRD34C(dist=27263);gene-RASGRF1(dist=23314)
NW_004676325.1	76991	G	A	GA	GA	GA	GG	GG	GG	intergenic	gene-ANKRD34C(dist=27585);gene-RASGRF1(dist=22992)
NW_004676325.1	77024	T	C	TC	TC	TC	CC	CC	CC	intergenic	gene-ANKRD34C(dist=27618);gene-RASGRF1(dist=22959)
NW_004676325.1	77031	G	A	GA	GA	GA	GG	GG	GG	intergenic	gene-ANKRD34C(dist=27625);gene-RASGRF1(dist=22952)
NW_004676325.1	77152	G	T	GT	GT	GT	TT	TT	TT	intergenic	gene-ANKRD34C(dist=27746);gene-RASGRF1(dist=22831)
NW_004676325.1	77202	T	C	TC	TC	TC	TT	TT	TT	intergenic	gene-ANKRD34C(dist=27796);gene-RASGRF1(dist=22781)
NW_004676325.1	77928	A	G	AG	AG	AG	GG	GG	GG	intergenic	gene-ANKRD34C(dist=28522);gene-RASGRF1(dist=22055)
NW_004676325.1	78367	C	T	CT	CT	CT	TT	TT	TT	intergenic	gene-ANKRD34C(dist=28961);gene-RASGRF1(dist=21616)
NW_004676325.1	78368	A	G	AG	AG	AG	GG	GG	GG	intergenic	gene-ANKRD34C(dist=28962);gene-RASGRF1(dist=21615)
NW_004676325.1	78374	A	G	AG	AG	AG	GG	GG	GG	intergenic	gene-ANKRD34C(dist=28968);gene-RASGRF1(dist=21609)
NW_004676325.1	78473	A	G	AG	AG	AG	GG	GG	GG	intergenic	gene-ANKRD34C(dist=29067);gene-RASGRF1(dist=21510)
NW_004676325.1	78480	T	A	TA	TA	TA	AA	AA	AA	intergenic	gene-ANKRD34C(dist=29074);gene-RASGRF1(dist=21503)
NW_004676325.1	78648	T	G	TG	TG	TG	GG	GG	GG	intergenic	gene-ANKRD34C(dist=29242);gene-RASGRF1(dist=21335)
NW_004676325.1	78688	T	G	TG	TG	TG	GG	GG	GG	intergenic	gene-ANKRD34C(dist=29282);gene-RASGRF1(dist=21295)
NW_004676325.1	78702	A	G	AG	AG	AG	GG	GG	GG	intergenic	gene-ANKRD34C(dist=29296);gene-RASGRF1(dist=21281)
NW_004676325.1	78957	T	C	TC	TC	TC	CC	CC	CC	intergenic	gene-ANKRD34C(dist=29551);gene-RASGRF1(dist=21026)
NW_004676325.1	79004	G	T	GT	GT	GT	GG	GG	GG	intergenic	gene-ANKRD34C(dist=29598);gene-RASGRF1(dist=20979)
NW_004676325.1	79007	C	T	CT	CT	CT	CC	CC	CC	intergenic	gene-ANKRD34C(dist=29601);gene-RASGRF1(dist=20976)
NW_004676325.1	79038	C	T	CT	CT	CT	CC	CC	CC	intergenic	gene-ANKRD34C(dist=29632);gene-RASGRF1(dist=20945)
NW_004676325.1	79066	T	C	TC	TC	TC	TT	TT	TT	intergenic	gene-ANKRD34C(dist=29660);gene-RASGRF1(dist=20917)
NW_004676325.1	79490	T	C	TC	TC	TC	CC	CC	CC	intergenic	gene-ANKRD34C(dist=30084);gene-RASGRF1(dist=20493)
NW_004676325.1	79564	T	C	TC	TC	TC	TT	TT	TT	intergenic	gene-ANKRD34C(dist=30158);gene-RASGRF1(dist=20419)
NW_004676325.1	80221	C	T	CT	CT	CT	CC	CC	CC	intergenic	gene-ANKRD34C(dist=30815);gene-RASGRF1(dist=19762)
NW_004676325.1	80565	T	C	TC	TC	TC	TT	TT	TT	intergenic	gene-ANKRD34C(dist=31159);gene-RASGRF1(dist=19418)
NW_004676325.1	80579	A	T	AT	AT	AT	AA	AA	AA	intergenic	gene-ANKRD34C(dist=31173);gene-RASGRF1(dist=19404)
NW_004676325.1	80595	G	A	GA	GA	GA	GG	GG	GG	intergenic	gene-ANKRD34C(dist=31189);gene-RASGRF1(dist=19388)
NW_004676325.1	80733	C	T	CT	CT	CT	CC	CC	CC	intergenic	gene-ANKRD34C(dist=31327);gene-RASGRF1(dist=19250)
NW_004676325.1	80735	C	T	CT	CT	CT	CC	CC	CC	intergenic	gene-ANKRD34C(dist=31329);gene-RASGRF1(dist=19248)
NW_004676325.1	80756	G	A	GA	GA	GA	GG	GG	GG	intergenic	gene-ANKRD34C(dist=31350);gene-RASGRF1(dist=19227)
NW_004676325.1	80824	C	T	CT	CT	CT	CC	CC	CC	intergenic	gene-ANKRD34C(dist=31418);gene-RASGRF1(dist=19159)
NW_004676325.1	80835	A	G	AG	AG	AG	AA	AA	AA	intergenic	gene-ANKRD34C(dist=31429);gene-RASGRF1(dist=19148)
NW_004676325.1	80866	G	A	GA	GA	GA	GG	GG	GG	intergenic	gene-ANKRD34C(dist=31460);gene-RASGRF1(dist=19117)
NW_004676325.1	80880	T	C	TC	TC	TC	CC	CC	CC	intergenic	gene-ANKRD34C(dist=31474);gene-RASGRF1(dist=19103)
NW_004676325.1	81078	C	T	CT	CT	CT	CC	CC	CC	intergenic	gene-ANKRD34C(dist=31672);gene-RASGRF1(dist=18905)
NW_004676325.1	81176	T	C	TC	TC	TC	CC	CC	CC	intergenic	gene-ANKRD34C(dist=31770);gene-RASGRF1(dist=18807)
NW_004676325.1	81184	G	A	GA	GA	GA	GG	GG	GG	intergenic	gene-ANKRD34C(dist=31778);gene-RASGRF1(dist=18799)
NW_004676325.1	81196	C	T	CT	CT	CT	CC	CC	CC	intergenic	gene-ANKRD34C(dist=31790);gene-RASGRF1(dist=18787)
NW_004676325.1	81723	C	T	CT	CT	CT	TT	TT	TT	intergenic	gene-ANKRD34C(dist=32317);gene-RASGRF1(dist=18260)
NW_004676325.1	81724	A	G	AG	AG	AG	GG	GG	GG	intergenic	gene-ANKRD34C(dist=32318);gene-RASGRF1(dist=18259)
NW_004676325.1	81924	A	C	AC	AC	AC	CC	CC	CC	intergenic	gene-ANKRD34C(dist=32518);gene-RASGRF1(dist=18059)
NW_004676325.1	82013	A	G	AG	AG	AG	GG	GG	GG	intergenic	gene-ANKRD34C(dist=32607);gene-RASGRF1(dist=17970)
NW_004676325.1	82835	G	A	GA	GA	GA	GG	GG	GG	intergenic	gene-ANKRD34C(dist=33429);gene-RASGRF1(dist=17148)
NW_004676325.1	83106	G	A	GA	GA	GA	GG	GG	GG	intergenic	gene-ANKRD34C(dist=33700);gene-RASGRF1(dist=16877)
NW_004676325.1	83719	T	C	TC	TC	TC	CC	CC	CC	intergenic	gene-ANKRD34C(dist=34313);gene-RASGRF1(dist=16264)
NW_004676325.1	83779	C	T	CT	CT	CT	CC	CC	CC	intergenic	gene-ANKRD34C(dist=34373);gene-RASGRF1(dist=16204)
NW_004676325.1	83829	G	A	GA	GA	GA	GG	GG	GG	intergenic	gene-ANKRD34C(dist=34423);gene-RASGRF1(dist=16154)
NW_004676325.1	83846	G	T	GT	GT	GT	GG	GG	GG	intergenic	gene-ANKRD34C(dist=34440);gene-RASGRF1(dist=16137)
NW_004676325.1	83924	A	G	AG	AG	AG	GG	GG	GG	intergenic	gene-ANKRD34C(dist=34518);gene-RASGRF1(dist=16059)
NW_004676325.1	83981	A	G	AG	AG	AG	GG	GG	GG	intergenic	gene-ANKRD34C(dist=34575);gene-RASGRF1(dist=16002)
NW_004676325.1	84053	T	G	TG	TG	TG	GG	GG	GG	intergenic	gene-ANKRD34C(dist=34647);gene-RASGRF1(dist=15930)
NW_004676325.1	84056	G	A	GA	GA	GA	AA	AA	AA	intergenic	gene-ANKRD34C(dist=34650);gene-RASGRF1(dist=15927)
NW_004676325.1	84973	T	C	TC	TC	TC	CC	CC	CC	intergenic	gene-ANKRD34C(dist=35567);gene-RASGRF1(dist=15010)
NW_004676325.1	85843	T	C	TC	TC	TC	TT	TT	TT	intergenic	gene-ANKRD34C(dist=36437);gene-RASGRF1(dist=14140)
NW_004676325.1	85861	G	A	GA	GA	GA	GG	GG	GG	intergenic	gene-ANKRD34C(dist=36455);gene-RASGRF1(dist=14122)
NW_004676325.1	86879	T	C	TC	TC	TC	CC	CC	CC	intergenic	gene-ANKRD34C(dist=37473);gene-RASGRF1(dist=13104)
NW_004676325.1	87017	C	T	CT	CT	CT	CC	CC	CC	intergenic	gene-ANKRD34C(dist=37611);gene-RASGRF1(dist=12966)
NW_004676325.1	87079	A	G	AG	AG	AG	AA	AA	AA	intergenic	gene-ANKRD34C(dist=37673);gene-RASGRF1(dist=12904)
NW_004676325.1	87081	C	T	CT	CT	CT	CC	CC	CC	intergenic	gene-ANKRD34C(dist=37675);gene-RASGRF1(dist=12902)
NW_004676325.1	87167	T	C	TC	TC	TC	CC	CC	CC	intergenic	gene-ANKRD34C(dist=37761);gene-RASGRF1(dist=12816)
NW_004676325.1	88124	A	G	AG	AG	AG	GG	GG	GG	intergenic	gene-ANKRD34C(dist=38718);gene-RASGRF1(dist=11859)
NW_004676325.1	88181	A	G	AG	AG	AG	GG	GG	GG	intergenic	gene-ANKRD34C(dist=38775);gene-RASGRF1(dist=11802)
NW_004676325.1	88613	G	A	GA	GA	GA	AA	AA	AA	intergenic	gene-ANKRD34C(dist=39207);gene-RASGRF1(dist=11370)
NW_004676325.1	89071	A	G	AG	AG	AG	GG	GG	GG	intergenic	gene-ANKRD34C(dist=39665);gene-RASGRF1(dist=10912)
NW_004676325.1	89536	T	C	TC	TC	TC	TT	TT	TT	intergenic	gene-ANKRD34C(dist=40130);gene-RASGRF1(dist=10447)
NW_004676325.1	89538	G	A	GA	GA	GA	GG	GG	GG	intergenic	gene-ANKRD34C(dist=40132);gene-RASGRF1(dist=10445)
NW_004676325.1	89605	C	T	CT	CT	CT	TT	TT	TT	intergenic	gene-ANKRD34C(dist=40199);gene-RASGRF1(dist=10378)
NW_004676325.1	89638	A	C	AC	AC	AC	AA	AA	AA	intergenic	gene-ANKRD34C(dist=40232);gene-RASGRF1(dist=10345)
NW_004676325.1	89643	G	C	GC	GC	GC	GG	GG	GG	intergenic	gene-ANKRD34C(dist=40237);gene-RASGRF1(dist=10340)
NW_004676325.1	90006	T	C	TC	TC	TC	CC	CC	CC	intergenic	gene-ANKRD34C(dist=40600);gene-RASGRF1(dist=9977)
NW_004676325.1	90136	C	T	CT	CT	CT	CC	CC	CC	intergenic	gene-ANKRD34C(dist=40730);gene-RASGRF1(dist=9847)
NW_004676325.1	90174	T	C	TC	TC	TC	TT	TT	TT	intergenic	gene-ANKRD34C(dist=40768);gene-RASGRF1(dist=9809)
NW_004676325.1	90280	C	G	CG	CG	CG	CC	CC	CC	intergenic	gene-ANKRD34C(dist=40874);gene-RASGRF1(dist=9703)
NW_004676325.1	90283	T	C	TC	TC	TC	TT	TT	TT	intergenic	gene-ANKRD34C(dist=40877);gene-RASGRF1(dist=9700)
NW_004676325.1	90288	G	A	GA	GA	GA	GG	GG	GG	intergenic	gene-ANKRD34C(dist=40882);gene-RASGRF1(dist=9695)
NW_004676325.1	90379	C	G	CG	CG	CG	CC	CC	CC	intergenic	gene-ANKRD34C(dist=40973);gene-RASGRF1(dist=9604)
NW_004676325.1	90562	G	A	GA	GA	GA	GG	GG	GG	intergenic	gene-ANKRD34C(dist=41156);gene-RASGRF1(dist=9421)
NW_004676325.1	90808	C	T	CT	CT	CT	CC	CC	CC	intergenic	gene-ANKRD34C(dist=41402);gene-RASGRF1(dist=9175)
NW_004676325.1	90809	A	G	AG	AG	AG	AA	AA	AA	intergenic	gene-ANKRD34C(dist=41403);gene-RASGRF1(dist=9174)
NW_004676325.1	90833	T	C	TC	TC	TC	TT	TT	TT	intergenic	gene-ANKRD34C(dist=41427);gene-RASGRF1(dist=9150)
NW_004676325.1	91006	A	G	AG	AG	AG	AA	AA	AA	intergenic	gene-ANKRD34C(dist=41600);gene-RASGRF1(dist=8977)
NW_004676325.1	91172	C	T	CT	CT	CT	CC	CC	CC	intergenic	gene-ANKRD34C(dist=41766);gene-RASGRF1(dist=8811)
NW_004676325.1	91333	T	C	TC	TC	TC	CC	CC	CC	intergenic	gene-ANKRD34C(dist=41927);gene-RASGRF1(dist=8650)
NW_004676325.1	91442	C	T	CT	CT	CT	CC	CC	CC	intergenic	gene-ANKRD34C(dist=42036);gene-RASGRF1(dist=8541)
NW_004676325.1	91665	A	T	AT	AT	AT	AA	AA	AA	intergenic	gene-ANKRD34C(dist=42259);gene-RASGRF1(dist=8318)
NW_004676325.1	91695	A	G	AG	AG	AG	GG	GG	GG	intergenic	gene-ANKRD34C(dist=42289);gene-RASGRF1(dist=8288)
NW_004676325.1	91698	C	T	CT	CT	CT	TT	TT	TT	intergenic	gene-ANKRD34C(dist=42292);gene-RASGRF1(dist=8285)
NW_004676325.1	91800	G	A	GA	GA	GA	AA	AA	AA	intergenic	gene-ANKRD34C(dist=42394);gene-RASGRF1(dist=8183)
NW_004676325.1	91865	G	C	GC	GC	GC	CC	CC	CC	intergenic	gene-ANKRD34C(dist=42459);gene-RASGRF1(dist=8118)
NW_004676325.1	92578	C	T	CT	CT	CT	CC	CC	CC	intergenic	gene-ANKRD34C(dist=43172);gene-RASGRF1(dist=7405)
NW_004676325.1	92606	T	G	TG	TG	TG	GG	GG	GG	intergenic	gene-ANKRD34C(dist=43200);gene-RASGRF1(dist=7377)
NW_004676325.1	92631	A	G	AG	AG	AG	GG	GG	GG	intergenic	gene-ANKRD34C(dist=43225);gene-RASGRF1(dist=7352)
NW_004676325.1	92703	G	A	GA	GA	GA	GG	GG	GG	intergenic	gene-ANKRD34C(dist=43297);gene-RASGRF1(dist=7280)
NW_004676325.1	92706	G	T	GT	GT	GT	TT	TT	TT	intergenic	gene-ANKRD34C(dist=43300);gene-RASGRF1(dist=7277)
NW_004676325.1	92708	G	A	GA	GA	GA	AA	AA	AA	intergenic	gene-ANKRD34C(dist=43302);gene-RASGRF1(dist=7275)
NW_004676325.1	92724	T	G	TG	TG	TG	TT	TT	TT	intergenic	gene-ANKRD34C(dist=43318);gene-RASGRF1(dist=7259)
NW_004676325.1	92843	T	C	TC	TC	TC	CC	CC	CC	intergenic	gene-ANKRD34C(dist=43437);gene-RASGRF1(dist=7140)
NW_004676325.1	92861	G	A	GA	GA	GA	AA	AA	AA	intergenic	gene-ANKRD34C(dist=43455);gene-RASGRF1(dist=7122)
NW_004676325.1	92863	A	G	AG	AG	AG	GG	GG	GG	intergenic	gene-ANKRD34C(dist=43457);gene-RASGRF1(dist=7120)
NW_004676325.1	93132	G	A	GA	GA	GA	AA	AA	AA	intergenic	gene-ANKRD34C(dist=43726);gene-RASGRF1(dist=6851)
NW_004676325.1	93190	C	T	CT	CT	CT	CC	CC	CC	intergenic	gene-ANKRD34C(dist=43784);gene-RASGRF1(dist=6793)
NW_004676325.1	93204	C	T	CT	CT	CT	CC	CC	CC	intergenic	gene-ANKRD34C(dist=43798);gene-RASGRF1(dist=6779)
NW_004676325.1	93363	A	G	AG	AG	AG	GG	GG	GG	intergenic	gene-ANKRD34C(dist=43957);gene-RASGRF1(dist=6620)
NW_004676325.1	93722	G	C	GC	GC	GC	CC	CC	CC	intergenic	gene-ANKRD34C(dist=44316);gene-RASGRF1(dist=6261)
NW_004676325.1	93738	A	G	AG	AG	AG	AA	AA	AA	intergenic	gene-ANKRD34C(dist=44332);gene-RASGRF1(dist=6245)
NW_004676325.1	93742	A	T	AT	AT	AT	AA	AA	AA	intergenic	gene-ANKRD34C(dist=44336);gene-RASGRF1(dist=6241)
NW_004676325.1	93800	A	G	AG	AG	AG	AA	AA	AA	intergenic	gene-ANKRD34C(dist=44394);gene-RASGRF1(dist=6183)
NW_004676325.1	95249	G	A	GA	GA	GA	GG	GG	GG	intergenic	gene-ANKRD34C(dist=45843);gene-RASGRF1(dist=4734)
NW_004676325.1	95277	G	A	GA	GA	GA	GG	GG	GG	intergenic	gene-ANKRD34C(dist=45871);gene-RASGRF1(dist=4706)
NW_004676325.1	95281	T	C	TC	TC	TC	TT	TT	TT	intergenic	gene-ANKRD34C(dist=45875);gene-RASGRF1(dist=4702)
NW_004676325.1	95685	G	A	GA	GA	GA	GG	GG	GG	intergenic	gene-ANKRD34C(dist=46279);gene-RASGRF1(dist=4298)
NW_004676325.1	95700	C	T	CT	CT	CT	CC	CC	CC	intergenic	gene-ANKRD34C(dist=46294);gene-RASGRF1(dist=4283)
NW_004676325.1	95782	G	A	GA	GA	GA	AA	AA	AA	intergenic	gene-ANKRD34C(dist=46376);gene-RASGRF1(dist=4201)
NW_004676325.1	95784	T	G	TG	TG	TG	GG	GG	GG	intergenic	gene-ANKRD34C(dist=46378);gene-RASGRF1(dist=4199)
NW_004676325.1	95816	C	T	CT	CT	CT	CC	CC	CC	intergenic	gene-ANKRD34C(dist=46410);gene-RASGRF1(dist=4167)
NW_004676325.1	95935	G	C	GC	GC	GC	GG	GG	GG	intergenic	gene-ANKRD34C(dist=46529);gene-RASGRF1(dist=4048)
NW_004676325.1	96042	G	A	GA	GA	GA	GG	GG	GG	intergenic	gene-ANKRD34C(dist=46636);gene-RASGRF1(dist=3941)
NW_004676325.1	96108	G	A	GA	GA	GA	GG	GG	GG	intergenic	gene-ANKRD34C(dist=46702);gene-RASGRF1(dist=3875)
NW_004676325.1	96456	C	G	CG	CG	CG	GG	GG	GG	intergenic	gene-ANKRD34C(dist=47050);gene-RASGRF1(dist=3527)
NW_004676325.1	96676	C	T	CT	CT	CT	CC	CC	CC	intergenic	gene-ANKRD34C(dist=47270);gene-RASGRF1(dist=3307)
NW_004676325.1	96902	G	A	GA	GA	GA	AA	AA	AA	intergenic	gene-ANKRD34C(dist=47496);gene-RASGRF1(dist=3081)
NW_004676325.1	96924	G	A	GA	GA	GA	AA	AA	AA	intergenic	gene-ANKRD34C(dist=47518);gene-RASGRF1(dist=3059)
NW_004676325.1	97009	G	A	GA	GA	GA	AA	AA	AA	intergenic	gene-ANKRD34C(dist=47603);gene-RASGRF1(dist=2974)
NW_004676325.1	97072	G	A	GA	GA	GA	GG	GG	GG	intergenic	gene-ANKRD34C(dist=47666);gene-RASGRF1(dist=2911)
NW_004676325.1	97388	A	T	AT	AT	AT	TT	TT	TT	intergenic	gene-ANKRD34C(dist=47982);gene-RASGRF1(dist=2595)
NW_004676325.1	97587	G	T	GT	GT	GT	GG	GG	GG	intergenic	gene-ANKRD34C(dist=48181);gene-RASGRF1(dist=2396)
NW_004676325.1	97640	G	A	GA	GA	GA	GG	GG	GG	intergenic	gene-ANKRD34C(dist=48234);gene-RASGRF1(dist=2343)
NW_004676325.1	98774	A	G	AG	AG	AG	AA	AA	AA	intergenic	gene-ANKRD34C(dist=49368);gene-RASGRF1(dist=1209)
NW_004676325.1	98775	C	T	CT	CT	CT	CC	CC	CC	intergenic	gene-ANKRD34C(dist=49369);gene-RASGRF1(dist=1208)
NW_004676325.1	98776	C	G	CG	CG	CG	CC	CC	CC	intergenic	gene-ANKRD34C(dist=49370);gene-RASGRF1(dist=1207)
NW_004676325.1	98889	G	A	GA	GA	GA	GG	GG	GG	intergenic	gene-ANKRD34C(dist=49483);gene-RASGRF1(dist=1094)
NW_004676325.1	98955	G	A	GA	GA	GA	GG	GG	GG	intergenic	gene-ANKRD34C(dist=49549);gene-RASGRF1(dist=1028)
NW_004676325.1	98971	T	C	TC	TC	TC	TT	TT	TT	intergenic	gene-ANKRD34C(dist=49565);gene-RASGRF1(dist=1012)
NW_004676325.1	54632	A	C	AC	AC	AC	AA	AA	AA	intergenic	gene-ANKRD34C(dist=5226);gene-RASGRF1(dist=45351)
NW_004676325.1	54647	G	T	GT	GT	GT	GG	GG	GG	intergenic	gene-ANKRD34C(dist=5241);gene-RASGRF1(dist=45336)
NW_004676325.1	54652	A	G	AG	AG	AG	AA	AA	AA	intergenic	gene-ANKRD34C(dist=5246);gene-RASGRF1(dist=45331)
NW_004676325.1	49055	C	G	CG	CG	CG	GG	GG	GG	synonymous SNV	gene-ANKRD34C:mRNA-XM_013093518.2:exon1:c.G324C:p.G108G;
NW_004676325.1	48911	A	G	AG	AG	AG	GG	GG	GG	synonymous SNV	gene-ANKRD34C:mRNA-XM_013093518.2:exon1:c.T468C:p.S156S;
NW_004676716.1	1431008	C	T	CC	CC	CC	CT	CT	CT	intergenic	gene-ANKRD50(dist=190502);gene-FAT4(dist=31739)
NW_004676716.1	1291013	C	G	GG	GG	GG	CG	CG	CG	intergenic	gene-ANKRD50(dist=50507);gene-FAT4(dist=171734)
NW_004676509.1	474904	G	A	GG	GG	GG	GA	GA	GA	intronic	gene-ANKRD6
NW_004677236.1	110058	G	C	GG	GG	GG	GC	GC	GC	downstream	gene-ANKS3
NW_004677236.1	110126	G	A	GG	GG	GG	GA	GA	GA	downstream	gene-ANKS3
NW_004677236.1	110131	T	G	TT	TT	TT	TG	TG	TG	downstream	gene-ANKS3
NW_004677236.1	110192	A	G	AA	AA	AA	AG	AG	AG	downstream	gene-ANKS3
NW_004677236.1	110237	T	A	TT	TT	TT	TA	TA	TA	downstream	gene-ANKS3
NW_004677236.1	110613	C	T	CT	CT	CT	CC	CC	CC	downstream	gene-ANKS3
NW_004677236.1	110713	C	G	CC	CC	CC	CG	CG	CG	downstream	gene-ANKS3
NW_004677236.1	110777	G	C	GG	GG	GG	GC	GC	GC	downstream	gene-ANKS3
NW_004677236.1	110790	C	T	CT	CT	CT	CC	CC	CC	downstream	gene-ANKS3
NW_004677236.1	110809	G	A	GG	GG	GG	GA	GA	GA	downstream	gene-ANKS3
NW_004677236.1	110876	C	T	CT	CT	CT	CC	CC	CC	downstream	gene-ANKS3
NW_004677236.1	110924	G	C	GC	GC	GC	GG	GG	GG	downstream	gene-ANKS3
NW_004677236.1	110957	C	T	CC	CC	CC	CT	CT	CT	downstream	gene-ANKS3
NW_004677236.1	110976	T	G	TT	TT	TT	TG	TG	TG	downstream	gene-ANKS3
NW_004677236.1	110980	G	A	GA	GA	GA	GG	GG	GG	downstream	gene-ANKS3
NW_004677236.1	111046	A	C	AA	AA	AA	AC	AC	AC	UTR3	gene-ANKS3
NW_004677236.1	124632	C	T	CC	CC	CC	CT	CT	CT	UTR5	gene-ANKS3
NW_004677236.1	124689	C	T	CC	CC	CC	CT	CT	CT	intronic	gene-ANKS3
NW_004677236.1	124737	C	T	CT	CT	CT	CC	CC	CC	intronic	gene-ANKS3
NW_004677236.1	124778	C	T	CT	CT	CT	CC	CC	CC	UTR5	gene-ANKS3
NW_004677236.1	124804	C	A	CC	CC	CC	CA	CA	CA	UTR5	gene-ANKS3
NW_004677236.1	124956	G	T	GT	GT	GT	GG	GG	GG	intronic	gene-ANKS3
NW_004677236.1	124982	C	T	CT	CT	CT	CC	CC	CC	intronic	gene-ANKS3
NW_004677236.1	125021	A	G	AG	AG	AG	AA	AA	AA	intronic	gene-ANKS3
NW_004677236.1	125700	C	T	CT	CT	CT	CC	CC	CC	intronic	gene-ANKS3
NW_004677236.1	125720	T	C	TC	TC	TC	TT	TT	TT	intronic	gene-ANKS3
NW_004677236.1	125791	C	T	CT	CT	CT	CC	CC	CC	intronic	gene-ANKS3
NW_004677236.1	125826	C	T	CT	CT	CT	CC	CC	CC	intronic	gene-ANKS3
NW_004677236.1	125879	T	C	TT	TT	TT	TC	TC	TC	intronic	gene-ANKS3
NW_004677236.1	125991	C	T	CT	CT	CT	CC	CC	CC	UTR5	gene-ANKS3
NW_004677236.1	126074	T	C	TT	TT	TT	TC	TC	TC	UTR5	gene-ANKS3
NW_004677236.1	126088	T	C	TT	TT	TT	TC	TC	TC	UTR5	gene-ANKS3
NW_004677236.1	126154	A	G	AA	AA	AA	AG	AG	AG	UTR5	gene-ANKS3
NW_004677236.1	126158	C	T	CC	CC	CC	CT	CT	CT	UTR5	gene-ANKS3
NW_004677236.1	126256	T	C	TC	TC	TC	TT	TT	TT	UTR5	gene-ANKS3
NW_004677236.1	126258	A	G	AG	AG	AG	AA	AA	AA	UTR5	gene-ANKS3
NW_004677236.1	126260	T	C	TC	TC	TC	TT	TT	TT	UTR5	gene-ANKS3
NW_004677236.1	126261	G	A	GA	GA	GA	GG	GG	GG	UTR5	gene-ANKS3
NW_004677236.1	126266	A	G	AG	AG	AG	AA	AA	AA	UTR5	gene-ANKS3
NW_004677236.1	126306	C	T	CT	CT	CT	CC	CC	CC	intronic	gene-ANKS3
NW_004677236.1	126308	G	A	GA	GA	GA	GG	GG	GG	intronic	gene-ANKS3
NW_004677236.1	126438	A	G	AA	AA	AA	AG	AG	AG	intronic	gene-ANKS3
NW_004677236.1	126498	T	A	AA	AA	AA	TA	TA	TA	intronic	gene-ANKS3
NW_004677236.1	126527	G	A	GA	GA	GA	GG	GG	GG	intronic	gene-ANKS3
NW_004677236.1	126544	T	A	TA	TA	TA	TT	TT	TT	intronic	gene-ANKS3
NW_004677236.1	126546	G	A	GA	GA	GA	GG	GG	GG	intronic	gene-ANKS3
NW_004677236.1	126570	C	G	CG	CG	CG	CC	CC	CC	UTR5	gene-ANKS3
NW_004677382.1	104717	G	C	GC	GC	GC	GG	GG	GG	intergenic	gene-ANKS6;NONE(dist=NONE)
NW_004677382.1	104742	G	A	GA	GA	GA	GG	GG	GG	intergenic	gene-ANKS6;NONE(dist=NONE)
NW_004677382.1	104758	T	C	TC	TC	TC	TT	TT	TT	intergenic	gene-ANKS6;NONE(dist=NONE)
NW_004677346.1	207522	G	A	GA	GA	GA	GG	GG	GG	intronic	gene-ANP32A
NW_004677346.1	207676	C	T	CT	CT	CT	CC	CC	CC	intronic	gene-ANP32A
NW_004677346.1	207716	G	A	AA	AA	AA	GA	GA	GA	intronic	gene-ANP32A
NW_004677346.1	207772	G	A	GA	GA	GA	AA	AA	AA	intronic	gene-ANP32A
NW_004677346.1	207774	T	C	TC	TC	TC	CC	CC	CC	intronic	gene-ANP32A
NW_004677346.1	207795	C	A	CA	CA	CA	AA	AA	AA	intronic	gene-ANP32A
NW_004677346.1	207941	G	A	GA	GA	GA	GG	GG	GG	intronic	gene-ANP32A
NW_004677346.1	207951	C	T	CT	CT	CT	CC	CC	CC	intronic	gene-ANP32A
NW_004677346.1	208049	A	G	AG	AG	AG	AA	AA	AA	intronic	gene-ANP32A
NW_004677346.1	208081	C	T	CT	CT	CT	CC	CC	CC	intronic	gene-ANP32A
NW_004677346.1	208124	T	A	TA	TA	TA	TT	TT	TT	intronic	gene-ANP32A
NW_004677346.1	208133	T	C	TC	TC	TC	TT	TT	TT	intronic	gene-ANP32A
NW_004677346.1	208155	G	T	GT	GT	GT	GG	GG	GG	intronic	gene-ANP32A
NW_004677346.1	208175	T	C	TC	TC	TC	TT	TT	TT	intronic	gene-ANP32A
NW_004677346.1	209816	G	T	TT	TT	TT	GT	GT	GT	intronic	gene-ANP32A
NW_004677346.1	209939	T	C	CC	CC	CC	TC	TC	TC	intronic	gene-ANP32A
NW_004677346.1	210372	G	T	TT	TT	TT	GT	GT	GT	intronic	gene-ANP32A
NW_004677346.1	210392	G	A	AA	AA	AA	GA	GA	GA	intronic	gene-ANP32A
NW_004677346.1	210784	C	T	TT	TT	TT	CT	CT	CT	intronic	gene-ANP32A
NW_004677346.1	211329	C	T	CT	CT	CT	CC	CC	CC	intronic	gene-ANP32A
NW_004677346.1	211370	A	G	GG	GG	GG	AG	AG	AG	intronic	gene-ANP32A
NW_004677346.1	211373	T	G	GG	GG	GG	TG	TG	TG	intronic	gene-ANP32A
NW_004677346.1	211375	A	T	TT	TT	TT	AT	AT	AT	intronic	gene-ANP32A
NW_004677346.1	211460	T	C	TC	TC	TC	TT	TT	TT	intronic	gene-ANP32A
NW_004677346.1	211596	T	C	TC	TC	TC	TT	TT	TT	intronic	gene-ANP32A
NW_004677346.1	211911	T	C	TC	TC	TC	TT	TT	TT	intronic	gene-ANP32A
NW_004677346.1	211989	C	T	TT	TT	TT	CT	CT	CT	intronic	gene-ANP32A
NW_004677346.1	212220	C	A	CC	CC	CC	CA	CA	CA	intronic	gene-ANP32A
NW_004677346.1	212272	A	G	AG	AG	AG	AA	AA	AA	intronic	gene-ANP32A
NW_004677346.1	212432	T	A	TA	TA	TA	TT	TT	TT	intronic	gene-ANP32A
NW_004677346.1	212573	T	C	TC	TC	TC	TT	TT	TT	intronic	gene-ANP32A
NW_004677346.1	212650	C	G	GG	GG	GG	CG	CG	CG	intronic	gene-ANP32A
NW_004677346.1	212655	G	A	AA	AA	AA	GA	GA	GA	intronic	gene-ANP32A
NW_004677346.1	212772	T	G	TT	TT	TT	TG	TG	TG	intronic	gene-ANP32A
NW_004677346.1	213402	T	C	TC	TC	TC	CC	CC	CC	intronic	gene-ANP32A
NW_004677346.1	214047	G	A	GA	GA	GA	GG	GG	GG	intronic	gene-ANP32A
NW_004677346.1	214051	A	T	AT	AT	AT	AA	AA	AA	intronic	gene-ANP32A
NW_004677346.1	214099	C	T	CT	CT	CT	CC	CC	CC	intronic	gene-ANP32A
NW_004677346.1	214119	C	A	CA	CA	CA	CC	CC	CC	intronic	gene-ANP32A
NW_004677346.1	214319	T	C	TC	TC	TC	TT	TT	TT	intronic	gene-ANP32A
NW_004677346.1	214439	A	G	AG	AG	AG	AA	AA	AA	intronic	gene-ANP32A
NW_004677346.1	214895	G	C	CC	CC	CC	GC	GC	GC	intronic	gene-ANP32A
NW_004677346.1	214971	C	T	TT	TT	TT	CT	CT	CT	intronic	gene-ANP32A
NW_004677346.1	214993	G	A	AA	AA	AA	GA	GA	GA	intronic	gene-ANP32A
NW_004677346.1	215017	A	G	GG	GG	GG	AG	AG	AG	intronic	gene-ANP32A
NW_004677346.1	215175	C	T	CC	CC	CC	CT	CT	CT	intronic	gene-ANP32A
NW_004677346.1	215351	C	T	TT	TT	TT	CT	CT	CT	intronic	gene-ANP32A
NW_004677346.1	215352	A	G	GG	GG	GG	AG	AG	AG	intronic	gene-ANP32A
NW_004677346.1	215374	T	C	CC	CC	CC	TC	TC	TC	intronic	gene-ANP32A
NW_004677346.1	215392	G	C	CC	CC	CC	GC	GC	GC	intronic	gene-ANP32A
NW_004677346.1	215515	T	A	AA	AA	AA	TA	TA	TA	intronic	gene-ANP32A
NW_004677346.1	215739	G	T	TT	TT	TT	GT	GT	GT	upstream	gene-ANP32A
NW_004677346.1	215742	C	T	TT	TT	TT	CT	CT	CT	upstream	gene-ANP32A
NW_004677346.1	215828	C	G	CC	CC	CC	CG	CG	CG	upstream	gene-ANP32A
NW_004677346.1	215863	G	A	GG	GG	GG	GA	GA	GA	upstream	gene-ANP32A
NW_004677346.1	215960	A	G	AA	AA	AA	AG	AG	AG	upstream	gene-ANP32A
NW_004677346.1	216207	G	A	GG	GG	GG	GA	GA	GA	upstream	gene-ANP32A
NW_004677346.1	216972	A	T	TT	TT	TT	AT	AT	AT	intergenic	gene-ANP32A(dist=1355);gene-NOX5(dist=33857)
NW_004677346.1	230926	C	T	CC	CC	CC	CT	CT	CT	intergenic	gene-ANP32A(dist=15309);gene-NOX5(dist=19903)
NW_004677346.1	230928	C	T	CC	CC	CC	CT	CT	CT	intergenic	gene-ANP32A(dist=15311);gene-NOX5(dist=19901)
NW_004677346.1	231691	C	T	CC	CC	CC	CT	CT	CT	intergenic	gene-ANP32A(dist=16074);gene-NOX5(dist=19138)
NW_004677346.1	231744	C	T	CC	CC	CC	CT	CT	CT	intergenic	gene-ANP32A(dist=16127);gene-NOX5(dist=19085)
NW_004677346.1	231753	G	A	GG	GG	GG	GA	GA	GA	intergenic	gene-ANP32A(dist=16136);gene-NOX5(dist=19076)
NW_004677346.1	231803	A	T	AA	AA	AA	AT	AT	AT	intergenic	gene-ANP32A(dist=16186);gene-NOX5(dist=19026)
NW_004677346.1	232003	T	C	TT	TT	TT	TC	TC	TC	intergenic	gene-ANP32A(dist=16386);gene-NOX5(dist=18826)
NW_004677346.1	232197	G	A	GG	GG	GG	GA	GA	GA	intergenic	gene-ANP32A(dist=16580);gene-NOX5(dist=18632)
NW_004677346.1	232245	T	G	TT	TT	TT	TG	TG	TG	intergenic	gene-ANP32A(dist=16628);gene-NOX5(dist=18584)
NW_004677346.1	232299	T	A	TT	TT	TT	TA	TA	TA	intergenic	gene-ANP32A(dist=16682);gene-NOX5(dist=18530)
NW_004677346.1	232314	T	C	TT	TT	TT	TC	TC	TC	intergenic	gene-ANP32A(dist=16697);gene-NOX5(dist=18515)
NW_004677346.1	232331	T	C	TT	TT	TT	TC	TC	TC	intergenic	gene-ANP32A(dist=16714);gene-NOX5(dist=18498)
NW_004677346.1	232380	C	T	CC	CC	CC	CT	CT	CT	intergenic	gene-ANP32A(dist=16763);gene-NOX5(dist=18449)
NW_004677346.1	232400	G	C	GG	GG	GG	GC	GC	GC	intergenic	gene-ANP32A(dist=16783);gene-NOX5(dist=18429)
NW_004677346.1	217298	A	T	TT	TT	TT	AT	AT	AT	intergenic	gene-ANP32A(dist=1681);gene-NOX5(dist=33531)
NW_004677346.1	232457	C	T	CC	CC	CC	CT	CT	CT	intergenic	gene-ANP32A(dist=16840);gene-NOX5(dist=18372)
NW_004677346.1	232498	C	T	CC	CC	CC	CT	CT	CT	intergenic	gene-ANP32A(dist=16881);gene-NOX5(dist=18331)
NW_004677346.1	232912	C	T	CC	CC	CC	CT	CT	CT	intergenic	gene-ANP32A(dist=17295);gene-NOX5(dist=17917)
NW_004677346.1	232925	C	T	CC	CC	CC	CT	CT	CT	intergenic	gene-ANP32A(dist=17308);gene-NOX5(dist=17904)
NW_004677346.1	233363	C	T	CC	CC	CC	CT	CT	CT	intergenic	gene-ANP32A(dist=17746);gene-NOX5(dist=17466)
NW_004677346.1	233465	C	T	CC	CC	CC	CT	CT	CT	intergenic	gene-ANP32A(dist=17848);gene-NOX5(dist=17364)
NW_004677346.1	233538	T	C	TT	TT	TT	TC	TC	TC	intergenic	gene-ANP32A(dist=17921);gene-NOX5(dist=17291)
NW_004677346.1	233903	T	C	TT	TT	TT	TC	TC	TC	intergenic	gene-ANP32A(dist=18286);gene-NOX5(dist=16926)
NW_004677346.1	234159	G	A	GG	GG	GG	GA	GA	GA	intergenic	gene-ANP32A(dist=18542);gene-NOX5(dist=16670)
NW_004677346.1	234199	C	A	CC	CC	CC	CA	CA	CA	intergenic	gene-ANP32A(dist=18582);gene-NOX5(dist=16630)
NW_004677346.1	234212	C	G	CC	CC	CC	CG	CG	CG	intergenic	gene-ANP32A(dist=18595);gene-NOX5(dist=16617)
NW_004677346.1	234681	A	G	AA	AA	AA	AG	AG	AG	intergenic	gene-ANP32A(dist=19064);gene-NOX5(dist=16148)
NW_004677346.1	234859	A	G	AA	AA	AA	AG	AG	AG	intergenic	gene-ANP32A(dist=19242);gene-NOX5(dist=15970)
NW_004677346.1	234938	A	G	AA	AA	AA	AG	AG	AG	intergenic	gene-ANP32A(dist=19321);gene-NOX5(dist=15891)
NW_004677346.1	234943	G	A	GG	GG	GG	GA	GA	GA	intergenic	gene-ANP32A(dist=19326);gene-NOX5(dist=15886)
NW_004677346.1	234973	G	A	GG	GG	GG	GA	GA	GA	intergenic	gene-ANP32A(dist=19356);gene-NOX5(dist=15856)
NW_004677346.1	235138	T	C	TT	TT	TT	TC	TC	TC	intergenic	gene-ANP32A(dist=19521);gene-NOX5(dist=15691)
NW_004677346.1	235167	A	G	AA	AA	AA	AG	AG	AG	intergenic	gene-ANP32A(dist=19550);gene-NOX5(dist=15662)
NW_004677346.1	235212	T	C	TT	TT	TT	TC	TC	TC	intergenic	gene-ANP32A(dist=19595);gene-NOX5(dist=15617)
NW_004677346.1	235287	T	A	TT	TT	TT	TA	TA	TA	intergenic	gene-ANP32A(dist=19670);gene-NOX5(dist=15542)
NW_004677346.1	235324	T	C	TT	TT	TT	TC	TC	TC	intergenic	gene-ANP32A(dist=19707);gene-NOX5(dist=15505)
NW_004677346.1	235341	C	T	CC	CC	CC	CT	CT	CT	intergenic	gene-ANP32A(dist=19724);gene-NOX5(dist=15488)
NW_004677346.1	235541	G	A	GG	GG	GG	GA	GA	GA	intergenic	gene-ANP32A(dist=19924);gene-NOX5(dist=15288)
NW_004677346.1	235861	C	T	CC	CC	CC	CT	CT	CT	intergenic	gene-ANP32A(dist=20244);gene-NOX5(dist=14968)
NW_004677346.1	235898	A	T	AA	AA	AA	AT	AT	AT	intergenic	gene-ANP32A(dist=20281);gene-NOX5(dist=14931)
NW_004677346.1	236125	G	A	GG	GG	GG	GA	GA	GA	intergenic	gene-ANP32A(dist=20508);gene-NOX5(dist=14704)
NW_004677346.1	236212	A	G	AA	AA	AA	AG	AG	AG	intergenic	gene-ANP32A(dist=20595);gene-NOX5(dist=14617)
NW_004677346.1	236379	A	G	AA	AA	AA	AG	AG	AG	intergenic	gene-ANP32A(dist=20762);gene-NOX5(dist=14450)
NW_004677346.1	236577	C	T	CC	CC	CC	CT	CT	CT	intergenic	gene-ANP32A(dist=20960);gene-NOX5(dist=14252)
NW_004677346.1	236579	G	A	GG	GG	GG	GA	GA	GA	intergenic	gene-ANP32A(dist=20962);gene-NOX5(dist=14250)
NW_004677346.1	236589	G	A	GG	GG	GG	GA	GA	GA	intergenic	gene-ANP32A(dist=20972);gene-NOX5(dist=14240)
NW_004677346.1	237240	T	C	TT	TT	TT	TC	TC	TC	intergenic	gene-ANP32A(dist=21623);gene-NOX5(dist=13589)
NW_004677346.1	237449	T	C	TT	TT	TT	TC	TC	TC	intergenic	gene-ANP32A(dist=21832);gene-NOX5(dist=13380)
NW_004677346.1	237569	T	C	TT	TT	TT	TC	TC	TC	intergenic	gene-ANP32A(dist=21952);gene-NOX5(dist=13260)
NW_004677346.1	237637	C	T	CC	CC	CC	CT	CT	CT	intergenic	gene-ANP32A(dist=22020);gene-NOX5(dist=13192)
NW_004677346.1	237701	A	G	AA	AA	AA	AG	AG	AG	intergenic	gene-ANP32A(dist=22084);gene-NOX5(dist=13128)
NW_004677346.1	237726	T	A	TT	TT	TT	TA	TA	TA	intergenic	gene-ANP32A(dist=22109);gene-NOX5(dist=13103)
NW_004677346.1	238115	G	A	GG	GG	GG	GA	GA	GA	intergenic	gene-ANP32A(dist=22498);gene-NOX5(dist=12714)
NW_004677346.1	238122	T	C	TT	TT	TT	TC	TC	TC	intergenic	gene-ANP32A(dist=22505);gene-NOX5(dist=12707)
NW_004677346.1	238169	C	A	CC	CC	CC	CA	CA	CA	intergenic	gene-ANP32A(dist=22552);gene-NOX5(dist=12660)
NW_004677346.1	238237	G	T	GG	GG	GG	GT	GT	GT	intergenic	gene-ANP32A(dist=22620);gene-NOX5(dist=12592)
NW_004677346.1	238271	G	A	GG	GG	GG	GA	GA	GA	intergenic	gene-ANP32A(dist=22654);gene-NOX5(dist=12558)
NW_004677346.1	238298	C	A	CC	CC	CC	CA	CA	CA	intergenic	gene-ANP32A(dist=22681);gene-NOX5(dist=12531)
NW_004677346.1	238490	A	G	AA	AA	AA	AG	AG	AG	intergenic	gene-ANP32A(dist=22873);gene-NOX5(dist=12339)
NW_004677346.1	238522	T	A	TT	TT	TT	TA	TA	TA	intergenic	gene-ANP32A(dist=22905);gene-NOX5(dist=12307)
NW_004677346.1	238897	A	G	AA	AA	AA	AG	AG	AG	intergenic	gene-ANP32A(dist=23280);gene-NOX5(dist=11932)
NW_004677346.1	239156	T	C	TT	TT	TT	TC	TC	TC	intergenic	gene-ANP32A(dist=23539);gene-NOX5(dist=11673)
NW_004677346.1	239322	A	G	AA	AA	AA	AG	AG	AG	intergenic	gene-ANP32A(dist=23705);gene-NOX5(dist=11507)
NW_004677346.1	239433	C	T	CC	CC	CC	CT	CT	CT	intergenic	gene-ANP32A(dist=23816);gene-NOX5(dist=11396)
NW_004677346.1	239438	A	G	AA	AA	AA	AG	AG	AG	intergenic	gene-ANP32A(dist=23821);gene-NOX5(dist=11391)
NW_004677346.1	239462	A	G	AA	AA	AA	AG	AG	AG	intergenic	gene-ANP32A(dist=23845);gene-NOX5(dist=11367)
NW_004677346.1	239483	C	T	CC	CC	CC	CT	CT	CT	intergenic	gene-ANP32A(dist=23866);gene-NOX5(dist=11346)
NW_004677346.1	240635	T	C	CC	CC	CC	TC	TC	TC	intergenic	gene-ANP32A(dist=25018);gene-NOX5(dist=10194)
NW_004677346.1	240796	C	T	CT	CT	CT	CC	CC	CC	intergenic	gene-ANP32A(dist=25179);gene-NOX5(dist=10033)
NW_004677346.1	240826	C	G	CG	CG	CG	GG	GG	GG	intergenic	gene-ANP32A(dist=25209);gene-NOX5(dist=10003)
NW_004677346.1	240830	T	G	TG	TG	TG	GG	GG	GG	intergenic	gene-ANP32A(dist=25213);gene-NOX5(dist=9999)
NW_004677346.1	240867	A	G	AG	AG	AG	GG	GG	GG	intergenic	gene-ANP32A(dist=25250);gene-NOX5(dist=9962)
NW_004677346.1	241696	A	C	AC	AC	AC	AA	AA	AA	intergenic	gene-ANP32A(dist=26079);gene-NOX5(dist=9133)
NW_004677346.1	241760	C	T	CT	CT	CT	CC	CC	CC	intergenic	gene-ANP32A(dist=26143);gene-NOX5(dist=9069)
NW_004677346.1	241803	G	A	GG	GG	GG	GA	GA	GA	intergenic	gene-ANP32A(dist=26186);gene-NOX5(dist=9026)
NW_004677346.1	241896	C	T	CC	CC	CC	CT	CT	CT	intergenic	gene-ANP32A(dist=26279);gene-NOX5(dist=8933)
NW_004677346.1	241914	G	T	GG	GG	GG	GT	GT	GT	intergenic	gene-ANP32A(dist=26297);gene-NOX5(dist=8915)
NW_004677346.1	242048	G	A	GA	GA	GA	GG	GG	GG	intergenic	gene-ANP32A(dist=26431);gene-NOX5(dist=8781)
NW_004677346.1	218266	C	T	CC	CC	CC	CT	CT	CT	intergenic	gene-ANP32A(dist=2649);gene-NOX5(dist=32563)
NW_004677346.1	242221	A	G	AG	AG	AG	AA	AA	AA	intergenic	gene-ANP32A(dist=26604);gene-NOX5(dist=8608)
NW_004677346.1	242452	G	A	GA	GA	GA	GG	GG	GG	intergenic	gene-ANP32A(dist=26835);gene-NOX5(dist=8377)
NW_004677346.1	242546	G	C	GG	GG	GG	GC	GC	GC	intergenic	gene-ANP32A(dist=26929);gene-NOX5(dist=8283)
NW_004677346.1	242713	T	G	TT	TT	TT	TG	TG	TG	intergenic	gene-ANP32A(dist=27096);gene-NOX5(dist=8116)
NW_004677346.1	242767	G	A	GG	GG	GG	GA	GA	GA	intergenic	gene-ANP32A(dist=27150);gene-NOX5(dist=8062)
NW_004677346.1	242853	G	A	GA	GA	GA	GG	GG	GG	intergenic	gene-ANP32A(dist=27236);gene-NOX5(dist=7976)
NW_004677346.1	243115	G	A	GG	GG	GG	GA	GA	GA	intergenic	gene-ANP32A(dist=27498);gene-NOX5(dist=7714)
NW_004677346.1	218404	T	C	TT	TT	TT	TC	TC	TC	intergenic	gene-ANP32A(dist=2787);gene-NOX5(dist=32425)
NW_004677346.1	243852	C	T	CC	CC	CC	CT	CT	CT	intergenic	gene-ANP32A(dist=28235);gene-NOX5(dist=6977)
NW_004677346.1	218468	A	G	AA	AA	AA	AG	AG	AG	intergenic	gene-ANP32A(dist=2851);gene-NOX5(dist=32361)
NW_004677346.1	218475	A	G	GG	GG	GG	AG	AG	AG	intergenic	gene-ANP32A(dist=2858);gene-NOX5(dist=32354)
NW_004677346.1	244338	G	A	GG	GG	GG	GA	GA	GA	intergenic	gene-ANP32A(dist=28721);gene-NOX5(dist=6491)
NW_004677346.1	218491	G	A	GG	GG	GG	GA	GA	GA	intergenic	gene-ANP32A(dist=2874);gene-NOX5(dist=32338)
NW_004677346.1	244593	C	T	TT	TT	TT	CT	CT	CT	intergenic	gene-ANP32A(dist=28976);gene-NOX5(dist=6236)
NW_004677346.1	244605	G	A	GG	GG	GG	GA	GA	GA	intergenic	gene-ANP32A(dist=28988);gene-NOX5(dist=6224)
NW_004677346.1	244626	G	A	GG	GG	GG	GA	GA	GA	intergenic	gene-ANP32A(dist=29009);gene-NOX5(dist=6203)
NW_004677346.1	245176	T	C	TC	TC	TC	TT	TT	TT	intergenic	gene-ANP32A(dist=29559);gene-NOX5(dist=5653)
NW_004677346.1	245881	C	T	CT	CT	CT	CC	CC	CC	intergenic	gene-ANP32A(dist=30264);gene-NOX5(dist=4948)
NW_004677346.1	245898	C	T	CT	CT	CT	CC	CC	CC	intergenic	gene-ANP32A(dist=30281);gene-NOX5(dist=4931)
NW_004677346.1	245899	A	G	AG	AG	AG	AA	AA	AA	intergenic	gene-ANP32A(dist=30282);gene-NOX5(dist=4930)
NW_004677346.1	245960	C	T	CT	CT	CT	TT	TT	TT	intergenic	gene-ANP32A(dist=30343);gene-NOX5(dist=4869)
NW_004677346.1	218653	A	C	AA	AA	AA	AC	AC	AC	intergenic	gene-ANP32A(dist=3036);gene-NOX5(dist=32176)
NW_004677346.1	246020	G	A	GA	GA	GA	AA	AA	AA	intergenic	gene-ANP32A(dist=30403);gene-NOX5(dist=4809)
NW_004677346.1	246384	A	G	GG	GG	GG	AG	AG	AG	intergenic	gene-ANP32A(dist=30767);gene-NOX5(dist=4445)
NW_004677346.1	246880	C	T	CT	CT	CT	TT	TT	TT	intergenic	gene-ANP32A(dist=31263);gene-NOX5(dist=3949)
NW_004677346.1	246914	T	G	TG	TG	TG	TT	TT	TT	intergenic	gene-ANP32A(dist=31297);gene-NOX5(dist=3915)
NW_004677346.1	218766	A	G	AA	AA	AA	AG	AG	AG	intergenic	gene-ANP32A(dist=3149);gene-NOX5(dist=32063)
NW_004677346.1	247370	A	T	TT	TT	TT	AT	AT	AT	intergenic	gene-ANP32A(dist=31753);gene-NOX5(dist=3459)
NW_004677346.1	247379	C	T	TT	TT	TT	CT	CT	CT	intergenic	gene-ANP32A(dist=31762);gene-NOX5(dist=3450)
NW_004677346.1	247543	A	T	TT	TT	TT	AT	AT	AT	intergenic	gene-ANP32A(dist=31926);gene-NOX5(dist=3286)
NW_004677346.1	247573	A	G	GG	GG	GG	AG	AG	AG	intergenic	gene-ANP32A(dist=31956);gene-NOX5(dist=3256)
NW_004677346.1	247578	T	A	AA	AA	AA	TA	TA	TA	intergenic	gene-ANP32A(dist=31961);gene-NOX5(dist=3251)
NW_004677346.1	247579	C	G	GG	GG	GG	CG	CG	CG	intergenic	gene-ANP32A(dist=31962);gene-NOX5(dist=3250)
NW_004677346.1	247602	A	G	GG	GG	GG	AG	AG	AG	intergenic	gene-ANP32A(dist=31985);gene-NOX5(dist=3227)
NW_004677346.1	247667	T	G	TG	TG	TG	TT	TT	TT	intergenic	gene-ANP32A(dist=32050);gene-NOX5(dist=3162)
NW_004677346.1	218846	G	A	GG	GG	GG	GA	GA	GA	intergenic	gene-ANP32A(dist=3229);gene-NOX5(dist=31983)
NW_004677346.1	248785	C	G	CC	CC	CC	CG	CG	CG	intergenic	gene-ANP32A(dist=33168);gene-NOX5(dist=2044)
NW_004677346.1	248942	G	T	GG	GG	GG	GT	GT	GT	intergenic	gene-ANP32A(dist=33325);gene-NOX5(dist=1887)
NW_004677346.1	249349	A	C	AA	AA	AA	AC	AC	AC	intergenic	gene-ANP32A(dist=33732);gene-NOX5(dist=1480)
NW_004677346.1	249396	A	G	AG	AG	AG	GG	GG	GG	intergenic	gene-ANP32A(dist=33779);gene-NOX5(dist=1433)
NW_004677346.1	249477	A	G	AG	AG	AG	AA	AA	AA	intergenic	gene-ANP32A(dist=33860);gene-NOX5(dist=1352)
NW_004677346.1	249483	T	C	TC	TC	TC	TT	TT	TT	intergenic	gene-ANP32A(dist=33866);gene-NOX5(dist=1346)
NW_004677346.1	249505	T	A	TA	TA	TA	TT	TT	TT	intergenic	gene-ANP32A(dist=33888);gene-NOX5(dist=1324)
NW_004677346.1	249573	T	C	TT	TT	TT	TC	TC	TC	intergenic	gene-ANP32A(dist=33956);gene-NOX5(dist=1256)
NW_004677346.1	249591	T	A	AA	AA	AA	TA	TA	TA	intergenic	gene-ANP32A(dist=33974);gene-NOX5(dist=1238)
NW_004677346.1	249633	T	C	CC	CC	CC	TC	TC	TC	intergenic	gene-ANP32A(dist=34016);gene-NOX5(dist=1196)
NW_004677346.1	215587	G	A	GG	GG	GG	GA	GA	GA	synonymous SNV	gene-ANP32A:mRNA-XM_021274778.1:exon1:c.C31T:p.L11L;
NW_004677346.1	215592	C	A	CC	CC	CC	CA	CA	CA	nonsynonymous SNV	gene-ANP32A:mRNA-XM_021274778.1:exon1:c.G26T:p.S9I;
NW_004677346.1	213103	T	C	TC	TC	TC	TT	TT	TT	nonsynonymous SNV	gene-ANP32A:mRNA-XM_021274778.1:exon2:c.A154G:p.T52A;
NW_004676325.1	25074	A	C	AC	AC	AC	AA	AA	AA	UTR5	gene-ANPEP
NW_004676325.1	25170	A	C	AC	AC	AC	AA	AA	AA	UTR5	gene-ANPEP
NW_004676325.1	25191	C	T	CT	CT	CT	CC	CC	CC	UTR5	gene-ANPEP
NW_004676325.1	26359	C	T	CT	CT	CT	CC	CC	CC	intronic	gene-ANPEP
NW_004676325.1	26578	C	T	CT	CT	CT	CC	CC	CC	intronic	gene-ANPEP
NW_004676325.1	26751	G	A	GA	GA	GA	GG	GG	GG	intronic	gene-ANPEP
NW_004676325.1	26801	C	T	CT	CT	CT	CC	CC	CC	intronic	gene-ANPEP
NW_004676325.1	27236	G	A	GA	GA	GA	GG	GG	GG	intronic	gene-ANPEP
NW_004676325.1	27370	C	T	CT	CT	CT	CC	CC	CC	intronic	gene-ANPEP
NW_004676325.1	27670	G	A	GA	GA	GA	GG	GG	GG	intronic	gene-ANPEP
NW_004676325.1	27677	C	T	CT	CT	CT	CC	CC	CC	intronic	gene-ANPEP
NW_004676325.1	27802	G	C	GC	GC	GC	GG	GG	GG	intronic	gene-ANPEP
NW_004676325.1	27810	G	A	GA	GA	GA	GG	GG	GG	intronic	gene-ANPEP
NW_004676325.1	27874	C	G	CG	CG	CG	CC	CC	CC	intronic	gene-ANPEP
NW_004676325.1	28073	C	T	CT	CT	CT	CC	CC	CC	intronic	gene-ANPEP
NW_004676325.1	28810	C	T	CT	CT	CT	CC	CC	CC	intronic	gene-ANPEP
NW_004676325.1	29564	C	T	CT	CT	CT	CC	CC	CC	intronic	gene-ANPEP
NW_004676325.1	29570	C	T	CT	CT	CT	CC	CC	CC	intronic	gene-ANPEP
NW_004676325.1	29590	G	C	GC	GC	GC	GG	GG	GG	intronic	gene-ANPEP
NW_004676325.1	29591	G	C	GC	GC	GC	GG	GG	GG	intronic	gene-ANPEP
NW_004676325.1	25783	G	A	GA	GA	GA	GG	GG	GG	nonsynonymous SNV	gene-ANPEP:mRNA-XM_013093584.1:exon1:c.G404A:p.R135Q;
NW_004676325.1	25823	G	C	GC	GC	GC	GG	GG	GG	synonymous SNV	gene-ANPEP:mRNA-XM_013093584.1:exon1:c.G444C:p.T148T;
NW_004676325.1	28272	C	A	CA	CA	CA	CC	CC	CC	nonsynonymous SNV	gene-ANPEP:mRNA-XM_013093584.1:exon10:c.C1652A:p.T551N;
NW_004676325.1	28195	G	A	GA	GA	GA	GG	GG	GG	synonymous SNV	gene-ANPEP:mRNA-XM_013093584.1:exon10:c.G1575A:p.S525S;
NW_004676325.1	28728	G	A	GA	GA	GA	GG	GG	GG	synonymous SNV	gene-ANPEP:mRNA-XM_013093584.1:exon12:c.G1893A:p.E631E;
NW_004676325.1	29528	C	G	CG	CG	CG	CC	CC	CC	nonsynonymous SNV	gene-ANPEP:mRNA-XM_013093584.1:exon16:c.C2208G:p.D736E;
NW_004676325.1	29526	G	A	GA	GA	GA	GG	GG	GG	nonsynonymous SNV	gene-ANPEP:mRNA-XM_013093584.1:exon16:c.G2206A:p.D736N;
NW_004676325.1	30025	C	T	CT	CT	CT	CC	CC	CC	synonymous SNV	gene-ANPEP:mRNA-XM_013093584.1:exon19:c.C2445T:p.V815V;
NW_004676325.1	26206	C	T	CT	CT	CT	CC	CC	CC	synonymous SNV	gene-ANPEP:mRNA-XM_013093584.1:exon2:c.C630T:p.P210P;
NW_004676325.1	26311	C	T	CT	CT	CT	CC	CC	CC	synonymous SNV	gene-ANPEP:mRNA-XM_013093584.1:exon2:c.C735T:p.P245P;
NW_004676325.1	26312	G	A	GA	GA	GA	GG	GG	GG	nonsynonymous SNV	gene-ANPEP:mRNA-XM_013093584.1:exon2:c.G736A:p.V246I;
NW_004676325.1	26414	A	G	AG	AG	AG	AA	AA	AA	nonsynonymous SNV	gene-ANPEP:mRNA-XM_013093584.1:exon3:c.A762G:p.I254M;
NW_004676325.1	26641	T	C	TC	TC	TC	TT	TT	TT	synonymous SNV	gene-ANPEP:mRNA-XM_013093584.1:exon4:c.T912C:p.S304S;
NW_004676325.1	26952	A	G	AG	AG	AG	AA	AA	AA	synonymous SNV	gene-ANPEP:mRNA-XM_013093584.1:exon5:c.A1080G:p.S360S;
NW_004676325.1	27142	C	T	CT	CT	CT	CC	CC	CC	synonymous SNV	gene-ANPEP:mRNA-XM_013093584.1:exon6:c.C1197T:p.N399N;
NW_004676325.1	27933	C	T	CT	CT	CT	CC	CC	CC	synonymous SNV	gene-ANPEP:mRNA-XM_013093584.1:exon9:c.C1503T:p.Y501Y;
NW_004677093.1	67468	C	T	CT	CT	CT	CC	CC	CC	downstream	gene-ANXA13
NW_004677093.1	67500	A	C	AC	AC	AC	CC	CC	CC	downstream	gene-ANXA13
NW_004677093.1	67614	C	T	CT	CT	CT	TT	TT	TT	downstream	gene-ANXA13
NW_004677093.1	67653	C	T	CT	CT	CT	TT	TT	TT	downstream	gene-ANXA13
NW_004677093.1	67756	T	C	TC	TC	TC	TT	TT	TT	downstream	gene-ANXA13
NW_004677093.1	67759	A	G	AG	AG	AG	AA	AA	AA	downstream	gene-ANXA13
NW_004677093.1	67776	C	T	CT	CT	CT	CC	CC	CC	downstream	gene-ANXA13
NW_004677093.1	67780	T	G	TG	TG	TG	TT	TT	TT	downstream	gene-ANXA13
NW_004677093.1	67822	C	T	CT	CT	CT	CC	CC	CC	downstream	gene-ANXA13
NW_004677093.1	67841	C	T	CT	CT	CT	CC	CC	CC	downstream	gene-ANXA13
NW_004677093.1	67888	G	A	GA	GA	GA	GG	GG	GG	downstream	gene-ANXA13
NW_004677093.1	67903	A	C	AC	AC	AC	AA	AA	AA	downstream	gene-ANXA13
NW_004677093.1	68715	T	C	TC	TC	TC	CC	CC	CC	intronic	gene-ANXA13
NW_004677093.1	68723	G	A	GA	GA	GA	AA	AA	AA	intronic	gene-ANXA13
NW_004677093.1	69197	G	T	GT	GT	GT	GG	GG	GG	intronic	gene-ANXA13
NW_004677093.1	69212	C	T	CT	CT	CT	CC	CC	CC	intronic	gene-ANXA13
NW_004677093.1	69214	G	T	GT	GT	GT	GG	GG	GG	intronic	gene-ANXA13
NW_004677093.1	69260	A	G	AG	AG	AG	AA	AA	AA	intronic	gene-ANXA13
NW_004677093.1	70353	T	C	TC	TC	TC	TT	TT	TT	intronic	gene-ANXA13
NW_004677093.1	70432	G	A	GA	GA	GA	AA	AA	AA	intronic	gene-ANXA13
NW_004677093.1	73646	G	A	GA	GA	GA	GG	GG	GG	intronic	gene-ANXA13
NW_004677093.1	73658	A	C	AC	AC	AC	AA	AA	AA	intronic	gene-ANXA13
NW_004677093.1	73661	C	A	CA	CA	CA	CC	CC	CC	intronic	gene-ANXA13
NW_004677093.1	74144	T	C	TC	TC	TC	CC	CC	CC	intronic	gene-ANXA13
NW_004677093.1	74516	T	C	TC	TC	TC	TT	TT	TT	intronic	gene-ANXA13
NW_004677093.1	74540	C	T	CT	CT	CT	CC	CC	CC	intronic	gene-ANXA13
NW_004677093.1	74541	A	G	AG	AG	AG	AA	AA	AA	intronic	gene-ANXA13
NW_004677093.1	74542	C	G	CG	CG	CG	CC	CC	CC	intronic	gene-ANXA13
NW_004677093.1	74699	A	T	AT	AT	AT	AA	AA	AA	intronic	gene-ANXA13
NW_004677093.1	74706	C	T	CT	CT	CT	CC	CC	CC	intronic	gene-ANXA13
NW_004677093.1	74838	G	C	GC	GC	GC	GG	GG	GG	intronic	gene-ANXA13
NW_004677093.1	74861	G	T	GT	GT	GT	GG	GG	GG	intronic	gene-ANXA13
NW_004677093.1	75100	A	G	AG	AG	AG	GG	GG	GG	intronic	gene-ANXA13
NW_004677093.1	75485	G	T	GT	GT	GT	GG	GG	GG	intronic	gene-ANXA13
NW_004677093.1	75495	A	C	AC	AC	AC	AA	AA	AA	intronic	gene-ANXA13
NW_004677093.1	75790	C	T	CT	CT	CT	CC	CC	CC	intronic	gene-ANXA13
NW_004677093.1	75827	G	A	GA	GA	GA	GG	GG	GG	intronic	gene-ANXA13
NW_004677093.1	75908	C	T	CT	CT	CT	CC	CC	CC	intronic	gene-ANXA13
NW_004677093.1	75923	G	A	GA	GA	GA	GG	GG	GG	intronic	gene-ANXA13
NW_004677093.1	75958	A	G	AG	AG	AG	AA	AA	AA	intronic	gene-ANXA13
NW_004677093.1	75962	T	C	TC	TC	TC	TT	TT	TT	intronic	gene-ANXA13
NW_004677093.1	75968	T	C	TC	TC	TC	TT	TT	TT	intronic	gene-ANXA13
NW_004677093.1	75969	G	A	GA	GA	GA	GG	GG	GG	intronic	gene-ANXA13
NW_004677093.1	75993	C	T	CT	CT	CT	CC	CC	CC	intronic	gene-ANXA13
NW_004677093.1	76003	A	G	AG	AG	AG	AA	AA	AA	intronic	gene-ANXA13
NW_004677093.1	76024	G	A	GA	GA	GA	GG	GG	GG	intronic	gene-ANXA13
NW_004677093.1	76033	A	G	AG	AG	AG	AA	AA	AA	intronic	gene-ANXA13
NW_004677093.1	76058	A	G	AG	AG	AG	AA	AA	AA	intronic	gene-ANXA13
NW_004677093.1	76062	T	C	TC	TC	TC	TT	TT	TT	intronic	gene-ANXA13
NW_004677093.1	76252	A	G	AG	AG	AG	GG	GG	GG	intronic	gene-ANXA13
NW_004677093.1	78192	G	T	GT	GT	GT	GG	GG	GG	intronic	gene-ANXA13
NW_004677093.1	79012	G	A	GA	GA	GA	GG	GG	GG	intronic	gene-ANXA13
NW_004677093.1	79029	A	G	AG	AG	AG	AA	AA	AA	intronic	gene-ANXA13
NW_004677093.1	79150	C	T	CT	CT	CT	CC	CC	CC	intronic	gene-ANXA13
NW_004677093.1	79218	T	C	TC	TC	TC	TT	TT	TT	intronic	gene-ANXA13
NW_004677093.1	79222	A	C	AC	AC	AC	AA	AA	AA	intronic	gene-ANXA13
NW_004677093.1	79416	C	T	CT	CT	CT	TT	TT	TT	intronic	gene-ANXA13
NW_004677093.1	79452	G	T	GT	GT	GT	GG	GG	GG	intronic	gene-ANXA13
NW_004677093.1	79517	C	G	CG	CG	CG	CC	CC	CC	intronic	gene-ANXA13
NW_004677093.1	79641	T	C	TC	TC	TC	CC	CC	CC	intronic	gene-ANXA13
NW_004677093.1	79661	T	C	TC	TC	TC	CC	CC	CC	intronic	gene-ANXA13
NW_004677093.1	79685	A	G	AG	AG	AG	GG	GG	GG	intronic	gene-ANXA13
NW_004677093.1	79709	T	C	TC	TC	TC	CC	CC	CC	intronic	gene-ANXA13
NW_004677093.1	80188	G	C	GC	GC	GC	CC	CC	CC	intronic	gene-ANXA13
NW_004677093.1	80218	C	T	CT	CT	CT	TT	TT	TT	intronic	gene-ANXA13
NW_004677093.1	80251	A	G	AG	AG	AG	AA	AA	AA	intronic	gene-ANXA13
NW_004677093.1	80392	T	C	TC	TC	TC	TT	TT	TT	intronic	gene-ANXA13
NW_004677093.1	80402	C	G	CG	CG	CG	CC	CC	CC	intronic	gene-ANXA13
NW_004677093.1	80404	T	C	TC	TC	TC	TT	TT	TT	intronic	gene-ANXA13
NW_004677093.1	80423	T	C	TC	TC	TC	TT	TT	TT	intronic	gene-ANXA13
NW_004677093.1	80425	C	G	CG	CG	CG	CC	CC	CC	intronic	gene-ANXA13
NW_004677093.1	80448	G	A	GA	GA	GA	GG	GG	GG	intronic	gene-ANXA13
NW_004677093.1	80473	A	G	AG	AG	AG	AA	AA	AA	intronic	gene-ANXA13
NW_004677093.1	80476	C	T	CT	CT	CT	CC	CC	CC	intronic	gene-ANXA13
NW_004677093.1	80479	G	A	GA	GA	GA	GG	GG	GG	intronic	gene-ANXA13
NW_004677093.1	80484	G	A	GA	GA	GA	GG	GG	GG	intronic	gene-ANXA13
NW_004677093.1	80806	A	G	AG	AG	AG	AA	AA	AA	intronic	gene-ANXA13
NW_004677093.1	80953	C	T	CT	CT	CT	CC	CC	CC	intronic	gene-ANXA13
NW_004677093.1	81020	C	T	CT	CT	CT	TT	TT	TT	intronic	gene-ANXA13
NW_004677093.1	81033	A	G	AG	AG	AG	GG	GG	GG	intronic	gene-ANXA13
NW_004677093.1	81043	C	A	CA	CA	CA	AA	AA	AA	intronic	gene-ANXA13
NW_004677093.1	81054	C	T	CT	CT	CT	TT	TT	TT	intronic	gene-ANXA13
NW_004677093.1	81302	T	C	TC	TC	TC	CC	CC	CC	intronic	gene-ANXA13
NW_004677093.1	81557	C	G	CG	CG	CG	CC	CC	CC	intronic	gene-ANXA13
NW_004677093.1	81740	T	A	TA	TA	TA	TT	TT	TT	intronic	gene-ANXA13
NW_004677093.1	81822	T	C	TC	TC	TC	CC	CC	CC	intronic	gene-ANXA13
NW_004677093.1	81832	G	A	GA	GA	GA	AA	AA	AA	intronic	gene-ANXA13
NW_004677093.1	82070	C	T	CT	CT	CT	CC	CC	CC	intronic	gene-ANXA13
NW_004677093.1	82083	G	A	GA	GA	GA	GG	GG	GG	intronic	gene-ANXA13
NW_004677093.1	82344	T	C	TC	TC	TC	CC	CC	CC	intronic	gene-ANXA13
NW_004677093.1	82353	C	T	CT	CT	CT	TT	TT	TT	intronic	gene-ANXA13
NW_004677093.1	83363	G	C	GC	GC	GC	GG	GG	GG	intronic	gene-ANXA13
NW_004677093.1	83364	A	G	AG	AG	AG	AA	AA	AA	intronic	gene-ANXA13
NW_004677093.1	83499	C	T	CT	CT	CT	TT	TT	TT	intronic	gene-ANXA13
NW_004677093.1	83515	C	T	CT	CT	CT	TT	TT	TT	intronic	gene-ANXA13
NW_004677093.1	84181	A	G	AG	AG	AG	GG	GG	GG	intronic	gene-ANXA13
NW_004677093.1	84380	A	C	AC	AC	AC	AA	AA	AA	intronic	gene-ANXA13
NW_004677093.1	84589	T	C	TC	TC	TC	CC	CC	CC	intronic	gene-ANXA13
NW_004677093.1	84708	T	C	TC	TC	TC	TT	TT	TT	intronic	gene-ANXA13
NW_004677093.1	85057	A	G	AG	AG	AG	AA	AA	AA	intronic	gene-ANXA13
NW_004677093.1	85414	G	A	GA	GA	GA	AA	AA	AA	intronic	gene-ANXA13
NW_004677093.1	87235	A	T	AT	AT	AT	AA	AA	AA	intronic	gene-ANXA13
NW_004677093.1	87249	A	T	AT	AT	AT	AA	AA	AA	intronic	gene-ANXA13
NW_004677093.1	88609	T	C	TC	TC	TC	TT	TT	TT	intronic	gene-ANXA13
NW_004677093.1	88743	T	C	TC	TC	TC	TT	TT	TT	intronic	gene-ANXA13
NW_004677093.1	89194	G	A	GA	GA	GA	GG	GG	GG	intronic	gene-ANXA13
NW_004677093.1	90269	A	G	AG	AG	AG	AA	AA	AA	upstream	gene-ANXA13
NW_004677093.1	90273	G	A	GA	GA	GA	GG	GG	GG	upstream	gene-ANXA13
NW_004677093.1	90275	G	T	GT	GT	GT	GG	GG	GG	upstream	gene-ANXA13
NW_004677093.1	90278	T	C	TC	TC	TC	TT	TT	TT	upstream	gene-ANXA13
NW_004677093.1	90355	A	G	AG	AG	AG	AA	AA	AA	upstream	gene-ANXA13
NW_004677093.1	90392	G	A	GA	GA	GA	GG	GG	GG	upstream	gene-ANXA13
NW_004677093.1	90407	A	G	AG	AG	AG	AA	AA	AA	upstream	gene-ANXA13
NW_004677093.1	90408	C	A	CA	CA	CA	CC	CC	CC	upstream	gene-ANXA13
NW_004677093.1	90421	G	A	GA	GA	GA	GG	GG	GG	upstream	gene-ANXA13
NW_004677093.1	90463	A	G	AG	AG	AG	AA	AA	AA	upstream	gene-ANXA13
NW_004677093.1	90521	A	C	AC	AC	AC	AA	AA	AA	upstream	gene-ANXA13
NW_004677093.1	90562	C	A	CA	CA	CA	AA	AA	AA	upstream	gene-ANXA13
NW_004677093.1	91286	G	A	GA	GA	GA	AA	AA	AA	intergenic	gene-ANXA13(dist=1153);gene-LOC110352906(dist=3638)
NW_004677093.1	91362	A	G	AG	AG	AG	AA	AA	AA	intergenic	gene-ANXA13(dist=1229);gene-LOC110352906(dist=3562)
NW_004677093.1	91406	G	T	GT	GT	GT	GG	GG	GG	intergenic	gene-ANXA13(dist=1273);gene-LOC110352906(dist=3518)
NW_004677093.1	91415	A	G	AG	AG	AG	AA	AA	AA	intergenic	gene-ANXA13(dist=1282);gene-LOC110352906(dist=3509)
NW_004677093.1	91477	T	G	TG	TG	TG	GG	GG	GG	intergenic	gene-ANXA13(dist=1344);gene-LOC110352906(dist=3447)
NW_004677093.1	91516	G	A	GA	GA	GA	GG	GG	GG	intergenic	gene-ANXA13(dist=1383);gene-LOC110352906(dist=3408)
NW_004677093.1	91546	G	C	GC	GC	GC	GG	GG	GG	intergenic	gene-ANXA13(dist=1413);gene-LOC110352906(dist=3378)
NW_004677093.1	91548	C	T	CT	CT	CT	CC	CC	CC	intergenic	gene-ANXA13(dist=1415);gene-LOC110352906(dist=3376)
NW_004677093.1	91627	T	A	TA	TA	TA	AA	AA	AA	intergenic	gene-ANXA13(dist=1494);gene-LOC110352906(dist=3297)
NW_004677093.1	91666	G	A	GA	GA	GA	GG	GG	GG	intergenic	gene-ANXA13(dist=1533);gene-LOC110352906(dist=3258)
NW_004677093.1	91668	G	A	GA	GA	GA	GG	GG	GG	intergenic	gene-ANXA13(dist=1535);gene-LOC110352906(dist=3256)
NW_004677093.1	91764	C	T	CT	CT	CT	CC	CC	CC	intergenic	gene-ANXA13(dist=1631);gene-LOC110352906(dist=3160)
NW_004677093.1	91765	A	T	AT	AT	AT	AA	AA	AA	intergenic	gene-ANXA13(dist=1632);gene-LOC110352906(dist=3159)
NW_004677093.1	91783	T	C	TC	TC	TC	TT	TT	TT	intergenic	gene-ANXA13(dist=1650);gene-LOC110352906(dist=3141)
NW_004677093.1	92016	C	T	CT	CT	CT	TT	TT	TT	intergenic	gene-ANXA13(dist=1883);gene-LOC110352906(dist=2908)
NW_004677093.1	92050	G	A	GA	GA	GA	AA	AA	AA	intergenic	gene-ANXA13(dist=1917);gene-LOC110352906(dist=2874)
NW_004677093.1	92067	C	T	CT	CT	CT	TT	TT	TT	intergenic	gene-ANXA13(dist=1934);gene-LOC110352906(dist=2857)
NW_004677093.1	92162	C	T	CT	CT	CT	CC	CC	CC	intergenic	gene-ANXA13(dist=2029);gene-LOC110352906(dist=2762)
NW_004677093.1	92224	C	A	CA	CA	CA	AA	AA	AA	intergenic	gene-ANXA13(dist=2091);gene-LOC110352906(dist=2700)
NW_004677093.1	92225	A	C	AC	AC	AC	CC	CC	CC	intergenic	gene-ANXA13(dist=2092);gene-LOC110352906(dist=2699)
NW_004677093.1	92327	C	T	CT	CT	CT	TT	TT	TT	intergenic	gene-ANXA13(dist=2194);gene-LOC110352906(dist=2597)
NW_004677093.1	92420	C	A	CA	CA	CA	AA	AA	AA	intergenic	gene-ANXA13(dist=2287);gene-LOC110352906(dist=2504)
NW_004677093.1	92443	T	A	TA	TA	TA	AA	AA	AA	intergenic	gene-ANXA13(dist=2310);gene-LOC110352906(dist=2481)
NW_004677093.1	92466	A	G	AG	AG	AG	GG	GG	GG	intergenic	gene-ANXA13(dist=2333);gene-LOC110352906(dist=2458)
NW_004677093.1	92473	T	C	TC	TC	TC	CC	CC	CC	intergenic	gene-ANXA13(dist=2340);gene-LOC110352906(dist=2451)
NW_004677093.1	92474	C	A	CA	CA	CA	AA	AA	AA	intergenic	gene-ANXA13(dist=2341);gene-LOC110352906(dist=2450)
NW_004677093.1	92476	T	A	TA	TA	TA	AA	AA	AA	intergenic	gene-ANXA13(dist=2343);gene-LOC110352906(dist=2448)
NW_004677093.1	92478	T	C	TC	TC	TC	CC	CC	CC	intergenic	gene-ANXA13(dist=2345);gene-LOC110352906(dist=2446)
NW_004677093.1	92656	T	G	TG	TG	TG	GG	GG	GG	intergenic	gene-ANXA13(dist=2523);gene-LOC110352906(dist=2268)
NW_004677093.1	92660	T	C	TC	TC	TC	CC	CC	CC	intergenic	gene-ANXA13(dist=2527);gene-LOC110352906(dist=2264)
NW_004677093.1	92669	A	G	AG	AG	AG	GG	GG	GG	intergenic	gene-ANXA13(dist=2536);gene-LOC110352906(dist=2255)
NW_004677093.1	92683	T	C	TC	TC	TC	CC	CC	CC	intergenic	gene-ANXA13(dist=2550);gene-LOC110352906(dist=2241)
NW_004677093.1	92697	C	T	CT	CT	CT	TT	TT	TT	intergenic	gene-ANXA13(dist=2564);gene-LOC110352906(dist=2227)
NW_004677093.1	92726	G	A	GA	GA	GA	GG	GG	GG	intergenic	gene-ANXA13(dist=2593);gene-LOC110352906(dist=2198)
NW_004677093.1	92736	C	T	CT	CT	CT	CC	CC	CC	intergenic	gene-ANXA13(dist=2603);gene-LOC110352906(dist=2188)
NW_004677093.1	92737	C	G	CG	CG	CG	CC	CC	CC	intergenic	gene-ANXA13(dist=2604);gene-LOC110352906(dist=2187)
NW_004677093.1	92746	T	C	TC	TC	TC	TT	TT	TT	intergenic	gene-ANXA13(dist=2613);gene-LOC110352906(dist=2178)
NW_004677093.1	92768	T	C	TC	TC	TC	TT	TT	TT	intergenic	gene-ANXA13(dist=2635);gene-LOC110352906(dist=2156)
NW_004677093.1	92790	C	T	CT	CT	CT	CC	CC	CC	intergenic	gene-ANXA13(dist=2657);gene-LOC110352906(dist=2134)
NW_004677093.1	92791	T	G	TG	TG	TG	TT	TT	TT	intergenic	gene-ANXA13(dist=2658);gene-LOC110352906(dist=2133)
NW_004677093.1	92809	A	C	AC	AC	AC	AA	AA	AA	intergenic	gene-ANXA13(dist=2676);gene-LOC110352906(dist=2115)
NW_004677093.1	92831	A	G	AG	AG	AG	AA	AA	AA	intergenic	gene-ANXA13(dist=2698);gene-LOC110352906(dist=2093)
NW_004677093.1	92839	T	G	TG	TG	TG	TT	TT	TT	intergenic	gene-ANXA13(dist=2706);gene-LOC110352906(dist=2085)
NW_004677093.1	92875	G	A	GA	GA	GA	GG	GG	GG	intergenic	gene-ANXA13(dist=2742);gene-LOC110352906(dist=2049)
NW_004677093.1	92955	A	G	AG	AG	AG	AA	AA	AA	intergenic	gene-ANXA13(dist=2822);gene-LOC110352906(dist=1969)
NW_004677093.1	93224	C	A	CA	CA	CA	AA	AA	AA	intergenic	gene-ANXA13(dist=3091);gene-LOC110352906(dist=1700)
NW_004677093.1	93421	T	C	TC	TC	TC	CC	CC	CC	intergenic	gene-ANXA13(dist=3288);gene-LOC110352906(dist=1503)
NW_004677093.1	93912	T	C	TC	TC	TC	CC	CC	CC	intergenic	gene-ANXA13(dist=3779);gene-LOC110352906(dist=1012)
NW_004677093.1	70074	G	A	GA	GA	GA	AA	AA	AA	synonymous SNV	gene-ANXA13:mRNA-XM_005020550.3:exon10:c.C732T:p.C244C;gene11304:rna23020:exon11:c.C807T:p.C269C;
NW_004677093.1	75058	G	A	GA	GA	GA	AA	AA	AA	synonymous SNV	gene-ANXA13:mRNA-XM_005020550.3:exon4:c.C195T:p.D65D;gene11304:rna23020:exon5:c.C270T:p.D90D;
NW_004677093.1	74250	T	A	TA	TA	TA	AA	AA	AA	synonymous SNV	gene-ANXA13:mRNA-XM_005020550.3:exon6:c.A414T:p.L138L;gene11304:rna23020:exon7:c.A489T:p.L163L;
NW_004677093.1	74257	C	T	CT	CT	CT	TT	TT	TT	nonsynonymous SNV	gene-ANXA13:mRNA-XM_005020550.3:exon6:c.G407A:p.R136Q;gene11304:rna23020:exon7:c.G482A:p.R161Q;
NW_004676397.1	275737	G	A	GA	GA	GA	AA	AA	AA	intronic	gene-ANXA6
NW_004677012.1	95715	C	G	GG	GG	GG	CG	CG	CG	intergenic	gene-AP4E1(dist=1934);gene-LOC101800436(dist=16664)
NW_004677060.1	3705207	T	G	TG	TG	TG	TT	TT	TT	upstream	gene-AP5Z1
NW_004677060.1	3705274	G	T	TT	TT	TT	GT	GT	GT	upstream	gene-AP5Z1
NW_004677060.1	3705285	C	T	TT	TT	TT	CT	CT	CT	upstream	gene-AP5Z1
NW_004677060.1	3705475	T	C	CC	CC	CC	TC	TC	TC	upstream	gene-AP5Z1
NW_004677060.1	3706173	A	G	AA	AA	AA	AG	AG	AG	intronic	gene-AP5Z1
NW_004677060.1	3706285	T	G	TG	TG	TG	GG	GG	GG	intronic	gene-AP5Z1
NW_004677060.1	3706286	G	A	GA	GA	GA	AA	AA	AA	intronic	gene-AP5Z1
NW_004677060.1	3706287	T	C	TC	TC	TC	CC	CC	CC	intronic	gene-AP5Z1
NW_004677060.1	3706587	A	G	AG	AG	AG	GG	GG	GG	intronic	gene-AP5Z1
NW_004677060.1	3706590	G	A	GA	GA	GA	AA	AA	AA	intronic	gene-AP5Z1
NW_004677060.1	3706597	C	T	CT	CT	CT	TT	TT	TT	intronic	gene-AP5Z1
NW_004677060.1	3707160	A	G	AA	AA	AA	AG	AG	AG	intronic	gene-AP5Z1
NW_004677060.1	3707476	G	A	GG	GG	GG	GA	GA	GA	intronic	gene-AP5Z1
NW_004677060.1	3707480	C	T	CC	CC	CC	CT	CT	CT	intronic	gene-AP5Z1
NW_004677060.1	3707511	G	A	GG	GG	GG	GA	GA	GA	intronic	gene-AP5Z1
NW_004677060.1	3707563	A	G	AA	AA	AA	AG	AG	AG	intronic	gene-AP5Z1
NW_004677060.1	3707587	C	T	CT	CT	CT	CC	CC	CC	intronic	gene-AP5Z1
NW_004677060.1	3708007	T	C	TC	TC	TC	TT	TT	TT	intronic	gene-AP5Z1
NW_004677060.1	3708322	T	C	TT	TT	TT	TC	TC	TC	intronic	gene-AP5Z1
NW_004677060.1	3708362	T	C	TT	TT	TT	TC	TC	TC	intronic	gene-AP5Z1
NW_004677060.1	3708423	T	C	TT	TT	TT	TC	TC	TC	intronic	gene-AP5Z1
NW_004677060.1	3708912	C	A	CA	CA	CA	CC	CC	CC	intronic	gene-AP5Z1
NW_004677060.1	3708984	G	A	GG	GG	GG	GA	GA	GA	intronic	gene-AP5Z1
NW_004677060.1	3708994	T	C	TC	TC	TC	TT	TT	TT	intronic	gene-AP5Z1
NW_004677060.1	3709008	T	C	TC	TC	TC	TT	TT	TT	intronic	gene-AP5Z1
NW_004677060.1	3709018	G	A	GA	GA	GA	GG	GG	GG	intronic	gene-AP5Z1
NW_004677060.1	3709207	A	G	AG	AG	AG	AA	AA	AA	intronic	gene-AP5Z1
NW_004677060.1	3709247	A	G	AG	AG	AG	AA	AA	AA	intronic	gene-AP5Z1
NW_004677060.1	3709462	C	T	CT	CT	CT	CC	CC	CC	intronic	gene-AP5Z1
NW_004677060.1	3709486	C	T	CT	CT	CT	CC	CC	CC	intronic	gene-AP5Z1
NW_004677060.1	3709491	G	T	GT	GT	GT	GG	GG	GG	intronic	gene-AP5Z1
NW_004677060.1	3709898	A	C	AA	AA	AA	AC	AC	AC	intronic	gene-AP5Z1
NW_004677060.1	3709901	C	T	CT	CT	CT	CC	CC	CC	intronic	gene-AP5Z1
NW_004677060.1	3709925	T	G	TG	TG	TG	TT	TT	TT	intronic	gene-AP5Z1
NW_004677060.1	3710155	A	G	AA	AA	AA	AG	AG	AG	intronic	gene-AP5Z1
NW_004677060.1	3710156	G	T	GG	GG	GG	GT	GT	GT	intronic	gene-AP5Z1
NW_004677060.1	3710181	T	C	TC	TC	TC	TT	TT	TT	intronic	gene-AP5Z1
NW_004677060.1	3710269	A	G	AA	AA	AA	AG	AG	AG	intronic	gene-AP5Z1
NW_004677060.1	3710280	C	G	CC	CC	CC	CG	CG	CG	intronic	gene-AP5Z1
NW_004677060.1	3710363	A	G	AG	AG	AG	AA	AA	AA	intronic	gene-AP5Z1
NW_004677060.1	3710370	T	C	TC	TC	TC	TT	TT	TT	intronic	gene-AP5Z1
NW_004677060.1	3710444	C	T	CT	CT	CT	CC	CC	CC	intronic	gene-AP5Z1
NW_004677060.1	3710467	G	A	GG	GG	GG	GA	GA	GA	intronic	gene-AP5Z1
NW_004677060.1	3710468	G	C	GG	GG	GG	GC	GC	GC	intronic	gene-AP5Z1
NW_004677060.1	3710472	T	C	TT	TT	TT	TC	TC	TC	intronic	gene-AP5Z1
NW_004677060.1	3710509	A	G	AG	AG	AG	AA	AA	AA	intronic	gene-AP5Z1
NW_004677060.1	3710627	C	A	CA	CA	CA	CC	CC	CC	intronic	gene-AP5Z1
NW_004677060.1	3710824	A	T	AT	AT	AT	AA	AA	AA	intronic	gene-AP5Z1
NW_004677060.1	3710882	C	T	CT	CT	CT	CC	CC	CC	intronic	gene-AP5Z1
NW_004677060.1	3710961	C	G	CC	CC	CC	CG	CG	CG	intronic	gene-AP5Z1
NW_004677060.1	3710997	A	G	GG	GG	GG	AG	AG	AG	intronic	gene-AP5Z1
NW_004677060.1	3711043	A	G	AA	AA	AA	AG	AG	AG	intronic	gene-AP5Z1
NW_004677060.1	3711107	A	G	AG	AG	AG	GG	GG	GG	intronic	gene-AP5Z1
NW_004677060.1	3711126	G	A	GA	GA	GA	GG	GG	GG	intronic	gene-AP5Z1
NW_004677060.1	3711140	C	T	CC	CC	CC	CT	CT	CT	intronic	gene-AP5Z1
NW_004677060.1	3711153	T	C	TT	TT	TT	TC	TC	TC	intronic	gene-AP5Z1
NW_004677060.1	3711205	T	G	TT	TT	TT	TG	TG	TG	intronic	gene-AP5Z1
NW_004677060.1	3711230	T	C	TC	TC	TC	TT	TT	TT	intronic	gene-AP5Z1
NW_004677060.1	3711237	C	T	CT	CT	CT	CC	CC	CC	intronic	gene-AP5Z1
NW_004677060.1	3711238	A	G	AG	AG	AG	AA	AA	AA	intronic	gene-AP5Z1
NW_004677060.1	3711256	A	G	AG	AG	AG	AA	AA	AA	intronic	gene-AP5Z1
NW_004677060.1	3711263	G	T	GG	GG	GG	GT	GT	GT	intronic	gene-AP5Z1
NW_004677060.1	3711350	A	G	AA	AA	AA	AG	AG	AG	intronic	gene-AP5Z1
NW_004677060.1	3711485	G	A	GG	GG	GG	GA	GA	GA	intronic	gene-AP5Z1
NW_004677060.1	3711491	G	A	GG	GG	GG	GA	GA	GA	intronic	gene-AP5Z1
NW_004677060.1	3711528	T	C	TT	TT	TT	TC	TC	TC	intronic	gene-AP5Z1
[truncated: 63,537 more rows]

## Sheet: Table S5
Table S5. Annotation of common differential indels.
Chromosome	Position	Ref	Alt	HEP1	HEP2	HEP3	LEP1	LEP2	LEP3	Variant_type	Annotation_information
NW_004676301.1	599137	T	TTTG	TTTTG	TTTTG	TTTTG	TTTGTTTG	TTTGTTTG	TTTGTTTG	downstream	gene-LRP11
NW_004676306.1	282203	T	TTGCC	TT	TT	TT	TTTGCC	TTTGCC	TTTGCC	intronic	gene-SORBS2
NW_004676306.1	623238	A	AT	AA	AA	AA	AAT	AAT	AAT	intronic	gene-SNX25
NW_004676306.1	644028	A	AT	AA	AA	AA	AAT	AAT	AAT	intronic	gene-CFAP97
NW_004676309.1	27335	C	CT	CTCT	CTCT	CTCT	CCT	CCT	CCT	intronic	gene-CFAP70
NW_004676309.1	88511	C	CT	CCT	CCT	CCT	CC	CC	CC	UTR3	gene-STUB1
NW_004676309.1	108898	A	ACT	AACT	AACT	AACT	AA	AA	AA	intergenic	gene-FBXL16(dist=3919);gene-FAM173A(dist=16864)
NW_004676309.1	114063	C	CTGGTAGT	CCTGGTAGT	CCTGGTAGT	CCTGGTAGT	CC	CC	CC	intergenic	gene-FBXL16(dist=9084);gene-FAM173A(dist=11699)
NW_004676309.1	114064	C	CCCATCCCCGCT	CCCCATCCCCGCT	CCCCATCCCCGCT	CCCCATCCCCGCT	CC	CC	CC	intergenic	gene-FBXL16(dist=9085);gene-FAM173A(dist=11698)
NW_004676309.1	115381	A	AG	AAG	AAG	AAG	AA	AA	AA	intergenic	gene-FBXL16(dist=10402);gene-FAM173A(dist=10381)
NW_004676309.1	143624	G	GAGC	GGAGC	GGAGC	GGAGC	GAGCGAGC	GAGCGAGC	GAGCGAGC	intergenic	gene-CCDC78(dist=1201);gene-IGFALS(dist=1917)
NW_004676309.1	170432	C	CTTTTTTTTT	CCTTTTTTTTT	CCTTTTTTTTT	CCTTTTTTTTT	CC	CC	CC	intergenic	gene-NME3;NONE(dist=NONE)
NW_004676309.1	170440	T	TTTTTTTA	TTTTTTTTA	TTTTTTTTA	TTTTTTTTA	TTTTTTTATTTTTTTA	TTTTTTTATTTTTTTA	TTTTTTTATTTTTTTA	intergenic	gene-NME3;NONE(dist=NONE)
NW_004676317.1	648969	AC	A	ACA	ACA	ACA	AA	AA	AA	intronic	gene-CTNNA3
NW_004676318.1	1012776	T	TAA	TTAA	TTAA	TTAA	TAATAA	TAATAA	TAATAA	intronic	gene-RALYL
NW_004676319.1	112496	T	TAC	TT	TT	TT	TTAC	TTAC	TTAC	intergenic	gene-JPT2(dist=7085);gene-CARHSP1(dist=11427)
NW_004676325.1	3590	T	TCC	TTCC	TTCC	TTCC	TCCTCC	TCCTCC	TCCTCC	intronic	gene-SPDEF
NW_004676325.1	3591	T	TC	TTC	TTC	TTC	TCTC	TCTC	TCTC	intronic	gene-SPDEF
NW_004676325.1	3618	T	TG	TTG	TTG	TTG	TT	TT	TT	intronic	gene-SPDEF
NW_004676325.1	28762	G	GACA	GGACA	GGACA	GGACA	GG	GG	GG	nonframeshift insertion	gene-ANPEP:mRNA-XM_013093584.1:exon12:c.1927_1928insACA:p.D643delinsDN
NW_004676325.1	49711	A	AG	AAG	AAG	AAG	AGAG	AGAG	AGAG	upstream	gene-ANKRD34C
NW_004676325.1	49857	A	AG	AAG	AAG	AAG	AGAG	AGAG	AGAG	upstream	gene-ANKRD34C
NW_004676325.1	78478	T	TA	TTA	TTA	TTA	TATA	TATA	TATA	intergenic	gene-ANKRD34C(dist=29072);gene-RASGRF1(dist=21505)
NW_004676325.1	84226	A	AT	AAT	AAT	AAT	AA	AA	AA	intergenic	gene-ANKRD34C(dist=34820);gene-RASGRF1(dist=15757)
NW_004676325.1	85089	G	GC	GGC	GGC	GGC	GG	GG	GG	intergenic	gene-ANKRD34C(dist=35683);gene-RASGRF1(dist=14894)
NW_004676325.1	87104	A	ACCCTACCGCAGAGCTTCTGCCCCG	AACCCTACCGCAGAGCTTCTGCCCCG	AACCCTACCGCAGAGCTTCTGCCCCG	AACCCTACCGCAGAGCTTCTGCCCCG	AA	AA	AA	intergenic	gene-ANKRD34C(dist=37698);gene-RASGRF1(dist=12879)
NW_004676325.1	119449	G	GC	GGC	GGC	GGC	GG	GG	GG	intronic	gene-RASGRF1
NW_004676325.1	120526	T	TG	TTG	TTG	TTG	TGTG	TGTG	TGTG	intronic	gene-RASGRF1
NW_004676325.1	121223	G	GCT	GGCT	GGCT	GGCT	GCTGCT	GCTGCT	GCTGCT	intronic	gene-RASGRF1
NW_004676325.1	123461	C	CG	CCG	CCG	CCG	CGCG	CGCG	CGCG	intronic	gene-RASGRF1
NW_004676325.1	130346	C	CGAGCCTTGG	CCGAGCCTTGG	CCGAGCCTTGG	CCGAGCCTTGG	CC	CC	CC	intronic	gene-RASGRF1
NW_004676325.1	146002	T	TAC	TTAC	TTAC	TTAC	TT	TT	TT	intronic	gene-BLM
NW_004676325.1	148352	T	TTC	TTTC	TTTC	TTTC	TT	TT	TT	intronic	gene-BLM
NW_004676325.1	153705	T	TA	TTA	TTA	TTA	TATA	TATA	TATA	intronic	gene-BLM
NW_004676325.1	155440	C	CTG	CCTG	CCTG	CCTG	CC	CC	CC	intronic	gene-BLM
NW_004676325.1	163236	A	AGTGGCT	AAGTGGCT	AAGTGGCT	AAGTGGCT	AA	AA	AA	intronic	gene-WDR76
NW_004676325.1	165385	T	TTA	TTTA	TTTA	TTTA	TT	TT	TT	intronic	gene-WDR76
NW_004676325.1	167109	A	ATGGTAC	AATGGTAC	AATGGTAC	AATGGTAC	AA	AA	AA	intronic	gene-WDR76
NW_004676325.1	173314	C	CA	CCA	CCA	CCA	CACA	CACA	CACA	intronic	gene-FRMD5
NW_004676325.1	173315	T	TCC	TTCC	TTCC	TTCC	TCCTCC	TCCTCC	TCCTCC	intronic	gene-FRMD5
NW_004676325.1	174237	G	GA	GGA	GGA	GGA	GAGA	GAGA	GAGA	intronic	gene-FRMD5
NW_004676325.1	174502	C	CAT	CC	CC	CC	CATCAT	CATCAT	CATCAT	intronic	gene-FRMD5
NW_004676325.1	180731	C	CAAG	CCAAG	CCAAG	CCAAG	CAAGCAAG	CAAGCAAG	CAAGCAAG	intronic	gene-FRMD5
NW_004676325.1	188309	A	AATG	AAATG	AAATG	AAATG	AA	AA	AA	intergenic	gene-FRMD5(dist=3838);gene-CASC4(dist=87839)
NW_004676325.1	198148	C	CCTCCTGG	CCCTCCTGG	CCCTCCTGG	CCCTCCTGG	CC	CC	CC	intergenic	gene-FRMD5(dist=13677);gene-CASC4(dist=78000)
NW_004676325.1	198152	A	AACC	AAACC	AAACC	AAACC	AA	AA	AA	intergenic	gene-FRMD5(dist=13681);gene-CASC4(dist=77996)
NW_004676325.1	199773	T	TA	TTA	TTA	TTA	TT	TT	TT	intergenic	gene-FRMD5(dist=15302);gene-CASC4(dist=76375)
NW_004676325.1	200669	A	AG	AAG	AAG	AAG	AGAG	AGAG	AGAG	intergenic	gene-FRMD5(dist=16198);gene-CASC4(dist=75479)
NW_004676325.1	203620	G	GA	GGA	GGA	GGA	GG	GG	GG	intergenic	gene-FRMD5(dist=19149);gene-CASC4(dist=72528)
NW_004676325.1	204165	A	AC	AAC	AAC	AAC	AA	AA	AA	intergenic	gene-FRMD5(dist=19694);gene-CASC4(dist=71983)
NW_004676325.1	215089	T	TAGCACGCAACGCC	TTAGCACGCAACGCC	TTAGCACGCAACGCC	TTAGCACGCAACGCC	TT	TT	TT	intergenic	gene-FRMD5(dist=30618);gene-CASC4(dist=61059)
NW_004676325.1	216866	C	CATT	CCATT	CCATT	CCATT	CATTCATT	CATTCATT	CATTCATT	intergenic	gene-FRMD5(dist=32395);gene-CASC4(dist=59282)
NW_004676325.1	232557	C	CCATGCCACACAG	CCCATGCCACACAG	CCCATGCCACACAG	CCCATGCCACACAG	CCATGCCACACAGCCATGCCACACAG	CCATGCCACACAGCCATGCCACACAG	CCATGCCACACAGCCATGCCACACAG	intergenic	gene-FRMD5(dist=48086);gene-CASC4(dist=43591)
NW_004676325.1	240441	A	ACTT	AACTT	AACTT	AACTT	ACTTACTT	ACTTACTT	ACTTACTT	intergenic	gene-FRMD5(dist=55970);gene-CASC4(dist=35707)
NW_004676325.1	307763	T	TA	TTA	TTA	TTA	TT	TT	TT	intergenic	gene-CASC4(dist=8977);gene-CTDSPL2(dist=19544)
NW_004676325.1	327175	A	ATG	AATG	AATG	AATG	AA	AA	AA	upstream	gene-CTDSPL2
NW_004676325.1	334040	T	TATTA	TTATTA	TTATTA	TTATTA	TT	TT	TT	intronic	gene-CTDSPL2
NW_004676325.1	334750	C	CA	CCA	CCA	CCA	CC	CC	CC	intronic	gene-CTDSPL2
NW_004676325.1	339054	T	TC	TTC	TTC	TTC	TT	TT	TT	intronic	gene-CTDSPL2
NW_004676325.1	340710	A	AG	AAG	AAG	AAG	AA	AA	AA	intronic	gene-CTDSPL2
NW_004676325.1	340717	G	GATGTGGGGAAA	GGATGTGGGGAAA	GGATGTGGGGAAA	GGATGTGGGGAAA	GG	GG	GG	intronic	gene-CTDSPL2
NW_004676325.1	342849	C	CTT	CCTT	CCTT	CCTT	CTTCTT	CTTCTT	CTTCTT	intronic	gene-CTDSPL2
NW_004676325.1	345124	T	TA	TTA	TTA	TTA	TT	TT	TT	intronic	gene-CTDSPL2
NW_004676325.1	345126	T	TTA	TTTA	TTTA	TTTA	TT	TT	TT	intronic	gene-CTDSPL2
NW_004676325.1	345263	C	CT	CCT	CCT	CCT	CC	CC	CC	intronic	gene-CTDSPL2
NW_004676325.1	352299	A	ACGAGTTAC	AACGAGTTAC	AACGAGTTAC	AACGAGTTAC	AA	AA	AA	UTR3	gene-CTDSPL2
NW_004676325.1	358438	T	TTG	TTTG	TTTG	TTTG	TT	TT	TT	upstream	gene-EIF3J
NW_004676325.1	358755	G	GTCT	GGTCT	GGTCT	GGTCT	GG	GG	GG	upstream	gene-EIF3J
NW_004676327.1	707757	G	GA	GGA	GGA	GGA	GAGA	GAGA	GAGA	intronic	gene-CSMD3
NW_004676330.1	13839	G	GCACA	GGCACA	GGCACA	GGCACA	GG	GG	GG	intergenic	gene-LOC101791080(dist=7948);gene-LOC101791628(dist=1896)
NW_004676331.1	160413	T	TA	TTA	TTA	TTA	TATA	TATA	TATA	intergenic	NONE(dist=NONE);gene-HS3ST5
NW_004676331.1	480448	G	GA	GG	GG	GG	GGA	GGA	GGA	intergenic	gene-HS3ST5(dist=45035);gene-HDAC2(dist=8031)
NW_004676331.1	911683	T	TTACATATACTCATTAACATTTATGAATTACATA	TTACATATACTCATTAACATTTATGAATTACATATTACATATACTCATTAACATTTATGAATTACATA	TTACATATACTCATTAACATTTATGAATTACATATTACATATACTCATTAACATTTATGAATTACATA	TTACATATACTCATTAACATTTATGAATTACATATTACATATACTCATTAACATTTATGAATTACATA	TTTACATATACTCATTAACATTTATGAATTACATA	TTTACATATACTCATTAACATTTATGAATTACATA	TTTACATATACTCATTAACATTTATGAATTACATA	intergenic	gene-HDAC2;NONE(dist=NONE)
NW_004676331.1	1333109	G	GA	GGA	GGA	GGA	GAGA	GAGA	GAGA	intergenic	gene-HDAC2;NONE(dist=NONE)
NW_004676333.1	2024243	T	TG	TTG	TTG	TTG	TGTG	TGTG	TGTG	intronic	gene-LOC101797330
NW_004676338.1	200005	T	TA	TATA	TATA	TATA	TTA	TTA	TTA	intergenic	gene-KLF5(dist=27632);gene-KLF12(dist=178823)
NW_004676339.1	236369	G	GAT	GG	GG	GG	GGAT	GGAT	GGAT	intergenic	gene-LOC101796079(dist=68311);gene-LOC106015684(dist=17674)
NW_004676339.1	1565787	T	TC	TT	TT	TT	TTC	TTC	TTC	intronic	gene-CDH2
NW_004676339.1	1675984	A	AT	AAT	AAT	AAT	ATAT	ATAT	ATAT	intergenic	gene-CDH2(dist=6653);gene-LOC101801046(dist=1118977)
NW_004676343.1	371796	G	GT	GGT	GGT	GGT	GG	GG	GG	intergenic	gene-YTHDF3(dist=296105);gene-LOC101791081(dist=245733)
NW_004676346.1	55197	C	CAT	CCAT	CCAT	CCAT	CC	CC	CC	intronic	gene-CD3E
NW_004676347.1	167812	T	TA	TATA	TATA	TATA	TTA	TTA	TTA	intergenic	gene-TAAR2(dist=8684);gene-LOC101789807(dist=3111)
NW_004676347.1	326190	C	CAG	CC	CC	CC	CCAG	CCAG	CCAG	intergenic	gene-MOXD1(dist=39905);gene-CTGF(dist=179976)
NW_004676347.1	2133143	A	AGAGAAATTGAAGAG	AA	AA	AA	AAGAGAAATTGAAGAG	AAGAGAAATTGAAGAG	AAGAGAAATTGAAGAG	intronic	gene-PTPRK
NW_004676347.1	2263397	C	CT	CC	CC	CC	CCT	CCT	CCT	intronic	gene-PTPRK
NW_004676347.1	2475593	C	CT	CC	CC	CC	CCT	CCT	CCT	intronic	gene-THEMIS
NW_004676347.1	3255730	T	TTA	TTATTA	TTATTA	TTATTA	TTTA	TTTA	TTTA	intronic	gene-TRMT11
NW_004676347.1	3283599	G	GT	GTGT	GTGT	GTGT	GGT	GGT	GGT	intronic	gene-HINT3
NW_004676347.1	3685400	C	CT	CCT	CCT	CCT	CTCT	CTCT	CTCT	downstream	gene-RNF217
NW_004676347.1	4301841	T	TA	TTA	TTA	TTA	TATA	TATA	TATA	intergenic	gene-NKAIN2;NONE(dist=NONE)
NW_004676356.1	333271	C	CT	CC	CC	CC	CCT	CCT	CCT	intergenic	NONE(dist=NONE);gene-CD109
NW_004676356.1	740615	G	GTCTCC	GTCTCCGTCTCC	GTCTCCGTCTCC	GTCTCCGTCTCC	GGTCTCC	GGTCTCC	GGTCTCC	intergenic	gene-KCNQ5(dist=47842);gene-RIMS1(dist=268020)
NW_004676356.1	801864	T	TA	TT	TT	TT	TTA	TTA	TTA	intergenic	gene-KCNQ5(dist=109091);gene-RIMS1(dist=206771)
NW_004676356.1	1113159	T	TA	TT	TT	TT	TTA	TTA	TTA	intronic	gene-RIMS1
NW_004676356.1	1226484	T	TC	TTC	TTC	TTC	TCTC	TCTC	TCTC	intronic	gene-RIMS1
NW_004676356.1	1932291	A	ATTT	AA	AA	AA	AATTT	AATTT	AATTT	intronic	gene-COL9A1
NW_004676356.1	2246137	T	TA	TT	TT	TT	TTA	TTA	TTA	intronic	gene-LMBRD1
NW_004676358.1	2741435	T	TA	TT	TT	TT	TTA	TTA	TTA	intronic	gene-CUNH15orf41
NW_004676362.1	190597	A	AT	AAT	AAT	AAT	AA	AA	AA	intronic	gene-PHF12
NW_004676364.1	271634	C	CT	CCT	CCT	CCT	CC	CC	CC	intronic	gene-MICAL3
NW_004676366.1	1500297	A	AT	AAT	AAT	AAT	ATAT	ATAT	ATAT	intergenic	gene-NELL2(dist=6135);gene-TMEM117(dist=23903)
NW_004676366.1	1803749	A	AAC	AAAC	AAAC	AAAC	AA	AA	AA	intergenic	gene-PUS7L(dist=5300);gene-LOC101794288(dist=48204)
NW_004676366.1	1803771	A	AACC	AAACC	AAACC	AAACC	AA	AA	AA	intergenic	gene-PUS7L(dist=5322);gene-LOC101794288(dist=48182)
NW_004676369.1	22022	G	GCT	GGCT	GGCT	GGCT	GG	GG	GG	intergenic	NONE(dist=NONE);gene-LOC101801429
NW_004676369.1	28151	A	ATC	AATC	AATC	AATC	ATCATC	ATCATC	ATCATC	intergenic	NONE(dist=NONE);gene-LOC101801429
NW_004676369.1	28227	T	TG	TTG	TTG	TTG	TGTG	TGTG	TGTG	intergenic	NONE(dist=NONE);gene-LOC101801429
NW_004676369.1	28324	G	GTA	GGTA	GGTA	GGTA	GTAGTA	GTAGTA	GTAGTA	intergenic	NONE(dist=NONE);gene-LOC101801429
NW_004676369.1	33865	T	TGGCTGCAGGGAGCTGAGCAGC	TTGGCTGCAGGGAGCTGAGCAGC	TTGGCTGCAGGGAGCTGAGCAGC	TTGGCTGCAGGGAGCTGAGCAGC	TT	TT	TT	intergenic	NONE(dist=NONE);gene-LOC101801429
NW_004676369.1	34435	T	TA	TTA	TTA	TTA	TATA	TATA	TATA	intergenic	NONE(dist=NONE);gene-LOC101801429
NW_004676369.1	43452	T	TGC	TTGC	TTGC	TTGC	TGCTGC	TGCTGC	TGCTGC	intergenic	NONE(dist=NONE);gene-LOC101801429
NW_004676369.1	44844	C	CA	CCA	CCA	CCA	CACA	CACA	CACA	intergenic	NONE(dist=NONE);gene-LOC101801429
NW_004676369.1	48969	G	GC	GGC	GGC	GGC	GG	GG	GG	intergenic	NONE(dist=NONE);gene-LOC101801429
NW_004676369.1	50511	T	TTCCTCC	TTTCCTCC	TTTCCTCC	TTTCCTCC	TTCCTCCTTCCTCC	TTCCTCCTTCCTCC	TTCCTCCTTCCTCC	intergenic	NONE(dist=NONE);gene-LOC101801429
NW_004676369.1	52573	G	GGCC	GGGCC	GGGCC	GGGCC	GG	GG	GG	intergenic	NONE(dist=NONE);gene-LOC101801429
NW_004676369.1	52587	G	GC	GGC	GGC	GGC	GCGC	GCGC	GCGC	intergenic	NONE(dist=NONE);gene-LOC101801429
NW_004676369.1	53738	C	CGTGCT	CCGTGCT	CCGTGCT	CCGTGCT	CGTGCTCGTGCT	CGTGCTCGTGCT	CGTGCTCGTGCT	intergenic	NONE(dist=NONE);gene-LOC101801429
NW_004676369.1	79402	G	GA	GG	GG	GG	GGA	GGA	GGA	frameshift insertion	gene-LOC101801429:mRNA-XM_021273605.1:exon8:c.853_854insT:p.P285fs
NW_004676369.1	82687	A	AGATGCG	AGATGCGAGATGCG	AGATGCGAGATGCG	AGATGCGAGATGCG	AAGATGCG	AAGATGCG	AAGATGCG	intronic	gene-LOC101801429
NW_004676369.1	90351	G	GAGTCTTGGA	GGAGTCTTGGA	GGAGTCTTGGA	GGAGTCTTGGA	GAGTCTTGGAGAGTCTTGGA	GAGTCTTGGAGAGTCTTGGA	GAGTCTTGGAGAGTCTTGGA	intronic	gene-LOC101801429
NW_004676369.1	91850	C	CA	CCA	CCA	CCA	CC	CC	CC	intronic	gene-LOC101801429
NW_004676369.1	96454	G	GCAAAAAAACA	GGCAAAAAAACA	GGCAAAAAAACA	GGCAAAAAAACA	GG	GG	GG	intronic	gene-LOC101801429
NW_004676369.1	113706	G	GCTCCGGCACGCAGTC	GG	GG	GG	GGCTCCGGCACGCAGTC	GGCTCCGGCACGCAGTC	GGCTCCGGCACGCAGTC	intergenic	gene-LOC101801429(dist=2854);gene-LOC101801820(dist=46226)
NW_004676369.1	114254	A	AC	AA	AA	AA	AAC	AAC	AAC	intergenic	gene-LOC101801429(dist=3402);gene-LOC101801820(dist=45678)
NW_004676369.1	116048	A	AT	ATAT	ATAT	ATAT	AAT	AAT	AAT	intergenic	gene-LOC101801429(dist=5196);gene-LOC101801820(dist=43884)
NW_004676369.1	118315	C	CG	CGCG	CGCG	CGCG	CCG	CCG	CCG	intergenic	gene-LOC101801429(dist=7463);gene-LOC101801820(dist=41617)
NW_004676369.1	120387	G	GCT	GGCT	GGCT	GGCT	GCTGCT	GCTGCT	GCTGCT	intergenic	gene-LOC101801429(dist=9535);gene-LOC101801820(dist=39545)
NW_004676369.1	120394	A	ATG	AATG	AATG	AATG	ATGATG	ATGATG	ATGATG	intergenic	gene-LOC101801429(dist=9542);gene-LOC101801820(dist=39538)
NW_004676369.1	128288	G	GA	GGA	GGA	GGA	GG	GG	GG	intergenic	gene-LOC101801429(dist=17436);gene-LOC101801820(dist=31644)
NW_004676369.1	140517	T	TGTG	TTGTG	TTGTG	TTGTG	TT	TT	TT	intergenic	gene-LOC101801429(dist=29665);gene-LOC101801820(dist=19415)
NW_004676369.1	151375	T	TGAC	TGACTGAC	TGACTGAC	TGACTGAC	TTGAC	TTGAC	TTGAC	intergenic	gene-LOC101801429(dist=40523);gene-LOC101801820(dist=8557)
NW_004676369.1	154385	A	AC	AA	AA	AA	AAC	AAC	AAC	intergenic	gene-LOC101801429(dist=43533);gene-LOC101801820(dist=5547)
NW_004676369.1	155744	A	AG	AAG	AAG	AAG	AA	AA	AA	intergenic	gene-LOC101801429(dist=44892);gene-LOC101801820(dist=4188)
NW_004676369.1	155745	A	AGG	AAGG	AAGG	AAGG	AA	AA	AA	intergenic	gene-LOC101801429(dist=44893);gene-LOC101801820(dist=4187)
NW_004676369.1	158835	A	AGTCG	AAGTCG	AAGTCG	AAGTCG	AGTCGAGTCG	AGTCGAGTCG	AGTCGAGTCG	intergenic	gene-LOC101801429(dist=47983);gene-LOC101801820(dist=1097)
NW_004676369.1	160989	C	CA	CC	CC	CC	CCA	CCA	CCA	intronic	gene-LOC101801820
NW_004676369.1	162295	A	AACC	AA	AA	AA	AAACC	AAACC	AAACC	intronic	gene-LOC101801820
NW_004676369.1	162555	A	AGCCGGTCG	AA	AA	AA	AAGCCGGTCG	AAGCCGGTCG	AAGCCGGTCG	intronic	gene-LOC101801820
NW_004676369.1	172885	C	CG	CC	CC	CC	CCG	CCG	CCG	intronic	gene-LOC101801820
NW_004676369.1	179475	A	AC	AA	AA	AA	AAC	AAC	AAC	intronic	gene-LOC101801820
NW_004676369.1	182049	C	CA	CACA	CACA	CACA	CCA	CCA	CCA	intronic	gene-LOC101801820
NW_004676369.1	192744	C	CAGCTG	CC	CC	CC	CCAGCTG	CCAGCTG	CCAGCTG	intronic	gene-LOC101801820
NW_004676369.1	202835	T	TGG	TT	TT	TT	TTGG	TTGG	TTGG	intergenic	gene-LOC101801820;NONE(dist=NONE)
NW_004676369.1	206758	G	GCACTGGGA	GG	GG	GG	GGCACTGGGA	GGCACTGGGA	GGCACTGGGA	intergenic	gene-LOC101801820;NONE(dist=NONE)
NW_004676369.1	216935	T	TTCCTGCAGGAGCAGGATG	TT	TT	TT	TTTCCTGCAGGAGCAGGATG	TTTCCTGCAGGAGCAGGATG	TTTCCTGCAGGAGCAGGATG	intergenic	gene-LOC101801820;NONE(dist=NONE)
NW_004676369.1	218419	G	GATTCTA	GG	GG	GG	GGATTCTA	GGATTCTA	GGATTCTA	intergenic	gene-LOC101801820;NONE(dist=NONE)
NW_004676369.1	218432	G	GGAGCCAGGGT	GG	GG	GG	GGGAGCCAGGGT	GGGAGCCAGGGT	GGGAGCCAGGGT	intergenic	gene-LOC101801820;NONE(dist=NONE)
NW_004676369.1	221264	T	TG	TT	TT	TT	TTG	TTG	TTG	intergenic	gene-LOC101801820;NONE(dist=NONE)
NW_004676369.1	221265	T	TGCGCAGAGACCACACGCAGGCAGAGCCTTCACCC	TT	TT	TT	TTGCGCAGAGACCACACGCAGGCAGAGCCTTCACCC	TTGCGCAGAGACCACACGCAGGCAGAGCCTTCACCC	TTGCGCAGAGACCACACGCAGGCAGAGCCTTCACCC	intergenic	gene-LOC101801820;NONE(dist=NONE)
NW_004676372.1	43550	G	GGTTTT	GGGTTTT	GGGTTTT	GGGTTTT	GGTTTTGGTTTT	GGTTTTGGTTTT	GGTTTTGGTTTT	intergenic	gene-MED30(dist=3690);gene-SLC30A8(dist=88511)
NW_004676372.1	71553	G	GT	GGT	GGT	GGT	GG	GG	GG	intergenic	gene-MED30(dist=31693);gene-SLC30A8(dist=60508)
NW_004676372.1	83823	AATTTTTTTTTTTT	A	AATTTTTTTTTTTTA	AATTTTTTTTTTTTA	AATTTTTTTTTTTTA	AATTTTTTTTTTTTAATTTTTTTTTTTT	AATTTTTTTTTTTTAATTTTTTTTTTTT	AATTTTTTTTTTTTAATTTTTTTTTTTT	intergenic	gene-MED30(dist=43963);gene-SLC30A8(dist=48238)
NW_004676372.1	93122	C	CT	CCT	CCT	CCT	CTCT	CTCT	CTCT	intergenic	gene-MED30(dist=53262);gene-SLC30A8(dist=38939)
NW_004676372.1	111204	G	GT	GGT	GGT	GGT	GTGT	GTGT	GTGT	intergenic	gene-MED30(dist=71344);gene-SLC30A8(dist=20857)
NW_004676372.1	111208	A	AT	AAT	AAT	AAT	ATAT	ATAT	ATAT	intergenic	gene-MED30(dist=71348);gene-SLC30A8(dist=20853)
NW_004676372.1	147575	A	ACTTTC	AACTTTC	AACTTTC	AACTTTC	AA	AA	AA	intronic	gene-SLC30A8
NW_004676372.1	184397	C	CA	CCA	CCA	CCA	CC	CC	CC	intergenic	gene-SLC30A8;NONE(dist=NONE)
NW_004676372.1	191925	C	CACCAAG	CCACCAAG	CCACCAAG	CCACCAAG	CC	CC	CC	intergenic	gene-SLC30A8;NONE(dist=NONE)
NW_004676372.1	192202	A	AT	AAT	AAT	AAT	ATAT	ATAT	ATAT	intergenic	gene-SLC30A8;NONE(dist=NONE)
NW_004676372.1	194395	T	TA	TTA	TTA	TTA	TATA	TATA	TATA	intergenic	gene-SLC30A8;NONE(dist=NONE)
NW_004676372.1	196683	G	GTA	GGTA	GGTA	GGTA	GTAGTA	GTAGTA	GTAGTA	intergenic	gene-SLC30A8;NONE(dist=NONE)
NW_004676372.1	211186	G	GT	GGT	GGT	GGT	GTGT	GTGT	GTGT	intergenic	gene-SLC30A8;NONE(dist=NONE)
NW_004676372.1	213921	T	TA	TTA	TTA	TTA	TATA	TATA	TATA	intergenic	gene-SLC30A8;NONE(dist=NONE)
NW_004676372.1	213958	A	ATC	AATC	AATC	AATC	ATCATC	ATCATC	ATCATC	intergenic	gene-SLC30A8;NONE(dist=NONE)
NW_004676372.1	215980	C	CT	CCT	CCT	CCT	CC	CC	CC	intergenic	gene-SLC30A8;NONE(dist=NONE)
NW_004676372.1	221267	T	TTTG	TTTTG	TTTTG	TTTTG	TTTGTTTG	TTTGTTTG	TTTGTTTG	intergenic	gene-SLC30A8;NONE(dist=NONE)
NW_004676377.1	778112	G	GTCA	GGTCA	GGTCA	GGTCA	GG	GG	GG	intronic	gene-FMNL2
NW_004676377.1	778629	A	AAG	AAAG	AAAG	AAAG	AA	AA	AA	intronic	gene-FMNL2
NW_004676377.1	788205	C	CAG	CCAG	CCAG	CCAG	CC	CC	CC	downstream	gene-FMNL2;gene-PRPF40A
NW_004676377.1	792102	A	ATT	AA	AA	AA	AATT	AATT	AATT	intronic	gene-PRPF40A
NW_004676377.1	793890	C	CA	CCA	CCA	CCA	CC	CC	CC	intronic	gene-PRPF40A
NW_004676377.1	796000	T	TA	TT	TT	TT	TTA	TTA	TTA	intronic	gene-PRPF40A
NW_004676377.1	796320	A	ATTTTTT	AATTTTTT	AATTTTTT	AATTTTTT	AA	AA	AA	intronic	gene-PRPF40A
NW_004676377.1	803194	A	AT	AAT	AAT	AAT	AA	AA	AA	intronic	gene-PRPF40A
NW_004676377.1	811966	T	TG	TT	TT	TT	TTG	TTG	TTG	intergenic	gene-PRPF40A(dist=2423);gene-GALNT13(dist=138373)
NW_004676377.1	811971	G	GCCAT	GG	GG	GG	GGCCAT	GGCCAT	GGCCAT	intergenic	gene-PRPF40A(dist=2428);gene-GALNT13(dist=138368)
NW_004676377.1	811973	C	CT	CC	CC	CC	CCT	CCT	CCT	intergenic	gene-PRPF40A(dist=2430);gene-GALNT13(dist=138366)
NW_004676377.1	812036	C	CT	CC	CC	CC	CCT	CCT	CCT	intergenic	gene-PRPF40A(dist=2493);gene-GALNT13(dist=138303)
NW_004676377.1	820174	G	GATGACTAAATGCTTAAAAGAAACAATTCTCTCATGGCGGGCATTTCCCA	GG	GG	GG	GGATGACTAAATGCTTAAAAGAAACAATTCTCTCATGGCGGGCATTTCCCA	GGATGACTAAATGCTTAAAAGAAACAATTCTCTCATGGCGGGCATTTCCCA	GGATGACTAAATGCTTAAAAGAAACAATTCTCTCATGGCGGGCATTTCCCA	intergenic	gene-PRPF40A(dist=10631);gene-GALNT13(dist=130165)
NW_004676377.1	820280	T	TG	TT	TT	TT	TTG	TTG	TTG	intergenic	gene-PRPF40A(dist=10737);gene-GALNT13(dist=130059)
NW_004676377.1	821397	T	TCG	TT	TT	TT	TTCG	TTCG	TTCG	intergenic	gene-PRPF40A(dist=11854);gene-GALNT13(dist=128942)
NW_004676377.1	821549	G	GCA	GG	GG	GG	GGCA	GGCA	GGCA	intergenic	gene-PRPF40A(dist=12006);gene-GALNT13(dist=128790)
NW_004676377.1	822416	G	GCAT	GGCAT	GGCAT	GGCAT	GG	GG	GG	intergenic	gene-PRPF40A(dist=12873);gene-GALNT13(dist=127923)
NW_004676377.1	822822	A	AGGCAGC	AAGGCAGC	AAGGCAGC	AAGGCAGC	AA	AA	AA	intergenic	gene-PRPF40A(dist=13279);gene-GALNT13(dist=127517)
NW_004676377.1	826550	A	AT	AA	AA	AA	AAT	AAT	AAT	intergenic	gene-PRPF40A(dist=17007);gene-GALNT13(dist=123789)
NW_004676377.1	827961	A	ACAAAGATC	AACAAAGATC	AACAAAGATC	AACAAAGATC	AA	AA	AA	intergenic	gene-PRPF40A(dist=18418);gene-GALNT13(dist=122378)
NW_004676377.1	829272	T	TC	TT	TT	TT	TTC	TTC	TTC	intergenic	gene-PRPF40A(dist=19729);gene-GALNT13(dist=121067)
NW_004676377.1	832647	C	CCAGGCGTGCCGTGCTCTCCTGCTGCTGCTCCAGGGT	CC	CC	CC	CCCAGGCGTGCCGTGCTCTCCTGCTGCTGCTCCAGGGT	CCCAGGCGTGCCGTGCTCTCCTGCTGCTGCTCCAGGGT	CCCAGGCGTGCCGTGCTCTCCTGCTGCTGCTCCAGGGT	intergenic	gene-PRPF40A(dist=23104);gene-GALNT13(dist=117692)
NW_004676377.1	839393	C	CT	CTCT	CTCT	CTCT	CCT	CCT	CCT	intergenic	gene-PRPF40A(dist=29850);gene-GALNT13(dist=110946)
NW_004676377.1	844629	C	CAAAT	CAAATCAAAT	CAAATCAAAT	CAAATCAAAT	CCAAAT	CCAAAT	CCAAAT	intergenic	gene-PRPF40A(dist=35086);gene-GALNT13(dist=105710)
NW_004676377.1	847488	A	AT	AAT	AAT	AAT	ATAT	ATAT	ATAT	intergenic	gene-PRPF40A(dist=37945);gene-GALNT13(dist=102851)
NW_004676377.1	852887	T	TCTC	TTCTC	TTCTC	TTCTC	TT	TT	TT	intergenic	gene-PRPF40A(dist=43344);gene-GALNT13(dist=97452)
NW_004676377.1	852965	G	GCT	GGCT	GGCT	GGCT	GG	GG	GG	intergenic	gene-PRPF40A(dist=43422);gene-GALNT13(dist=97374)
NW_004676377.1	853062	C	CTGTGTGTTG	CCTGTGTGTTG	CCTGTGTGTTG	CCTGTGTGTTG	CC	CC	CC	intergenic	gene-PRPF40A(dist=43519);gene-GALNT13(dist=97277)
NW_004676377.1	856029	G	GCTGGTGAAAA	GGCTGGTGAAAA	GGCTGGTGAAAA	GGCTGGTGAAAA	GG	GG	GG	intergenic	gene-PRPF40A(dist=46486);gene-GALNT13(dist=94310)
NW_004676377.1	857834	G	GT	GGT	GGT	GGT	GTGT	GTGT	GTGT	intergenic	gene-PRPF40A(dist=48291);gene-GALNT13(dist=92505)
NW_004676377.1	860302	C	CAA	CCAA	CCAA	CCAA	CC	CC	CC	intergenic	gene-PRPF40A(dist=50759);gene-GALNT13(dist=90037)
NW_004676377.1	861778	A	AG	AAG	AAG	AAG	AGAG	AGAG	AGAG	intergenic	gene-PRPF40A(dist=52235);gene-GALNT13(dist=88561)
NW_004676377.1	862278	T	TGC	TTGC	TTGC	TTGC	TGCTGC	TGCTGC	TGCTGC	intergenic	gene-PRPF40A(dist=52735);gene-GALNT13(dist=88061)
NW_004676377.1	875541	C	CA	CC	CC	CC	CCA	CCA	CCA	intergenic	gene-PRPF40A(dist=65998);gene-GALNT13(dist=74798)
NW_004676377.1	877363	G	GATAGGACTGTGGCACCT	GG	GG	GG	GGATAGGACTGTGGCACCT	GGATAGGACTGTGGCACCT	GGATAGGACTGTGGCACCT	intergenic	gene-PRPF40A(dist=67820);gene-GALNT13(dist=72976)
NW_004676377.1	880209	A	ACAGCACTGGGGTGG	ACAGCACTGGGGTGGACAGCACTGGGGTGG	ACAGCACTGGGGTGGACAGCACTGGGGTGG	ACAGCACTGGGGTGGACAGCACTGGGGTGG	AACAGCACTGGGGTGG	AACAGCACTGGGGTGG	AACAGCACTGGGGTGG	intergenic	gene-PRPF40A(dist=70666);gene-GALNT13(dist=70130)
NW_004676377.1	895134	C	CCT	CCCT	CCCT	CCCT	CC	CC	CC	intergenic	gene-PRPF40A(dist=85591);gene-GALNT13(dist=55205)
NW_004676377.1	899386	C	CATTT	CCATTT	CCATTT	CCATTT	CC	CC	CC	intergenic	gene-PRPF40A(dist=89843);gene-GALNT13(dist=50953)
NW_004676377.1	903063	G	GA	GGA	GGA	GGA	GG	GG	GG	intergenic	gene-PRPF40A(dist=93520);gene-GALNT13(dist=47276)
NW_004676377.1	913279	A	ATGTGTGTGCCGTGTGTGTGCAG	AA	AA	AA	AATGTGTGTGCCGTGTGTGTGCAG	AATGTGTGTGCCGTGTGTGTGCAG	AATGTGTGTGCCGTGTGTGTGCAG	intergenic	gene-PRPF40A(dist=103736);gene-GALNT13(dist=37060)
NW_004676377.1	916269	A	ATTT	AA	AA	AA	AATTT	AATTT	AATTT	intergenic	gene-PRPF40A(dist=106726);gene-GALNT13(dist=34070)
NW_004676377.1	918231	C	CCT	CC	CC	CC	CCCT	CCCT	CCCT	intergenic	gene-PRPF40A(dist=108688);gene-GALNT13(dist=32108)
NW_004676377.1	920458	T	TG	TT	TT	TT	TTG	TTG	TTG	intergenic	gene-PRPF40A(dist=110915);gene-GALNT13(dist=29881)
NW_004676377.1	938749	C	CA	CACA	CACA	CACA	CCA	CCA	CCA	intergenic	gene-PRPF40A(dist=129206);gene-GALNT13(dist=11590)
NW_004676377.1	940516	T	TG	TGTG	TGTG	TGTG	TTG	TTG	TTG	intergenic	gene-PRPF40A(dist=130973);gene-GALNT13(dist=9823)
NW_004676377.1	942814	T	TGGTAAGCAGCGA	TT	TT	TT	TTGGTAAGCAGCGA	TTGGTAAGCAGCGA	TTGGTAAGCAGCGA	intergenic	gene-PRPF40A(dist=133271);gene-GALNT13(dist=7525)
NW_004676377.1	942857	G	GA	GGA	GGA	GGA	GG	GG	GG	intergenic	gene-PRPF40A(dist=133314);gene-GALNT13(dist=7482)
NW_004676377.1	947416	A	AT	AAT	AAT	AAT	AA	AA	AA	intergenic	gene-PRPF40A(dist=137873);gene-GALNT13(dist=2923)
NW_004676377.1	948857	C	CTAT	CCTAT	CCTAT	CCTAT	CTATCTAT	CTATCTAT	CTATCTAT	intergenic	gene-PRPF40A(dist=139314);gene-GALNT13(dist=1482)
NW_004676377.1	948860	T	TTAC	TTTAC	TTTAC	TTTAC	TT	TT	TT	intergenic	gene-PRPF40A(dist=139317);gene-GALNT13(dist=1479)
NW_004676377.1	955229	T	TC	TTC	TTC	TTC	TT	TT	TT	intronic	gene-GALNT13
NW_004676377.1	956310	G	GGGCTC	GG	GG	GG	GGGGCTC	GGGGCTC	GGGGCTC	intronic	gene-GALNT13
NW_004676377.1	956324	C	CCTCAG	CC	CC	CC	CCCTCAG	CCCTCAG	CCCTCAG	intronic	gene-GALNT13
NW_004676377.1	956327	C	CA	CC	CC	CC	CCA	CCA	CCA	intronic	gene-GALNT13
NW_004676377.1	957539	T	TG	TTG	TTG	TTG	TGTG	TGTG	TGTG	intronic	gene-GALNT13
NW_004676377.1	959415	C	CAT	CC	CC	CC	CCAT	CCAT	CCAT	intronic	gene-GALNT13
NW_004676377.1	963084	A	AG	AAG	AAG	AAG	AA	AA	AA	intronic	gene-GALNT13
NW_004676377.1	966083	T	TGC	TTGC	TTGC	TTGC	TGCTGC	TGCTGC	TGCTGC	intronic	gene-GALNT13
NW_004676377.1	966210	A	AC	AAC	AAC	AAC	AA	AA	AA	intronic	gene-GALNT13
NW_004676377.1	968447	T	TA	TTA	TTA	TTA	TT	TT	TT	intronic	gene-GALNT13
NW_004676377.1	968471	A	AG	AAG	AAG	AAG	AA	AA	AA	intronic	gene-GALNT13
NW_004676377.1	968477	A	AC	AAC	AAC	AAC	AA	AA	AA	intronic	gene-GALNT13
NW_004676377.1	968734	C	CTGTACTA	CCTGTACTA	CCTGTACTA	CCTGTACTA	CTGTACTACTGTACTA	CTGTACTACTGTACTA	CTGTACTACTGTACTA	intronic	gene-GALNT13
NW_004676377.1	972218	G	GA	GGA	GGA	GGA	GG	GG	GG	intronic	gene-GALNT13
NW_004676377.1	980152	G	GT	GG	GG	GG	GGT	GGT	GGT	intronic	gene-GALNT13
NW_004676377.1	980153	G	GA	GG	GG	GG	GGA	GGA	GGA	intronic	gene-GALNT13
NW_004676377.1	980156	T	TA	TT	TT	TT	TTA	TTA	TTA	intronic	gene-GALNT13
NW_004676377.1	980868	T	TTG	TT	TT	TT	TTTG	TTTG	TTTG	intronic	gene-GALNT13
NW_004676377.1	986687	G	GT	GGT	GGT	GGT	GG	GG	GG	intronic	gene-GALNT13
NW_004676377.1	988269	G	GGC	GGGC	GGGC	GGGC	GG	GG	GG	intronic	gene-GALNT13
NW_004676377.1	995939	T	TAAGCATG	TTAAGCATG	TTAAGCATG	TTAAGCATG	TAAGCATGTAAGCATG	TAAGCATGTAAGCATG	TAAGCATGTAAGCATG	intronic	gene-GALNT13
NW_004676377.1	995945	A	AG	AAG	AAG	AAG	AGAG	AGAG	AGAG	intronic	gene-GALNT13
NW_004676377.1	996500	T	TA	TTA	TTA	TTA	TATA	TATA	TATA	intronic	gene-GALNT13
NW_004676377.1	996669	C	CT	CCT	CCT	CCT	CC	CC	CC	intronic	gene-GALNT13
NW_004676377.1	997185	G	GA	GGA	GGA	GGA	GAGA	GAGA	GAGA	intronic	gene-GALNT13
NW_004676377.1	998358	G	GA	GGA	GGA	GGA	GAGA	GAGA	GAGA	intronic	gene-GALNT13
NW_004676377.1	998474	T	TCCA	TTCCA	TTCCA	TTCCA	TCCATCCA	TCCATCCA	TCCATCCA	intronic	gene-GALNT13
NW_004676377.1	1001496	G	GC	GGC	GGC	GGC	GG	GG	GG	intronic	gene-GALNT13
NW_004676377.1	1004057	G	GC	GGC	GGC	GGC	GCGC	GCGC	GCGC	intronic	gene-GALNT13
NW_004676377.1	1004058	A	ATGAAGAGATCAGT	AATGAAGAGATCAGT	AATGAAGAGATCAGT	AATGAAGAGATCAGT	ATGAAGAGATCAGTATGAAGAGATCAGT	ATGAAGAGATCAGTATGAAGAGATCAGT	ATGAAGAGATCAGTATGAAGAGATCAGT	intronic	gene-GALNT13
NW_004676377.1	1017689	G	GA	GGA	GGA	GGA	GG	GG	GG	intronic	gene-GALNT13
NW_004676377.1	1022125	T	TAG	TTAG	TTAG	TTAG	TT	TT	TT	intronic	gene-GALNT13
NW_004676377.1	1022150	A	AT	AAT	AAT	AAT	AA	AA	AA	intronic	gene-GALNT13
NW_004676377.1	1023057	G	GTC	GGTC	GGTC	GGTC	GG	GG	GG	intronic	gene-GALNT13
NW_004676377.1	1024128	C	CATTGCAA	CCATTGCAA	CCATTGCAA	CCATTGCAA	CC	CC	CC	intronic	gene-GALNT13
NW_004676377.1	1027499	T	TG	TTG	TTG	TTG	TT	TT	TT	intronic	gene-GALNT13
NW_004676377.1	1041547	A	AG	AAG	AAG	AAG	AGAG	AGAG	AGAG	intronic	gene-GALNT13
NW_004676377.1	1043175	T	TA	TATA	TATA	TATA	TTA	TTA	TTA	intronic	gene-GALNT13
NW_004676377.1	1045794	A	AT	AA	AA	AA	AAT	AAT	AAT	intronic	gene-GALNT13
NW_004676377.1	1045973	G	GCCTTTTACC	GGCCTTTTACC	GGCCTTTTACC	GGCCTTTTACC	GG	GG	GG	intronic	gene-GALNT13
NW_004676377.1	1047417	T	TC	TT	TT	TT	TTC	TTC	TTC	intronic	gene-GALNT13
NW_004676377.1	1048543	G	GTCA	GGTCA	GGTCA	GGTCA	GG	GG	GG	intronic	gene-GALNT13
NW_004676377.1	1049074	T	TA	TT	TT	TT	TTA	TTA	TTA	intronic	gene-GALNT13
NW_004676377.1	1049738	A	AAT	AA	AA	AA	AAAT	AAAT	AAAT	intronic	gene-GALNT13
NW_004676377.1	1053973	C	CCAGT	CC	CC	CC	CCCAGT	CCCAGT	CCCAGT	intronic	gene-GALNT13
NW_004676377.1	1054011	G	GT	GGT	GGT	GGT	GG	GG	GG	intronic	gene-GALNT13
NW_004676377.1	1058031	C	CA	CC	CC	CC	CCA	CCA	CCA	intergenic	gene-GALNT13(dist=1134);gene-KCNJ3(dist=17179)
NW_004676377.1	1059411	C	CTGT	CTGTCTGT	CTGTCTGT	CTGTCTGT	CCTGT	CCTGT	CCTGT	intergenic	gene-GALNT13(dist=2514);gene-KCNJ3(dist=15799)
NW_004676377.1	1061930	T	TGG	TT	TT	TT	TTGG	TTGG	TTGG	intergenic	gene-GALNT13(dist=5033);gene-KCNJ3(dist=13280)
NW_004676377.1	1063852	T	TGCA	TT	TT	TT	TTGCA	TTGCA	TTGCA	intergenic	gene-GALNT13(dist=6955);gene-KCNJ3(dist=11358)
NW_004676377.1	1063853	T	TGC	TT	TT	TT	TTGC	TTGC	TTGC	intergenic	gene-GALNT13(dist=6956);gene-KCNJ3(dist=11357)
NW_004676377.1	1063855	A	AGATTTTTGG	AA	AA	AA	AAGATTTTTGG	AAGATTTTTGG	AAGATTTTTGG	intergenic	gene-GALNT13(dist=6958);gene-KCNJ3(dist=11355)
NW_004676377.1	1064551	T	TTTTCGTTGCAACAAAATAAAA	TTTTTCGTTGCAACAAAATAAAA	TTTTTCGTTGCAACAAAATAAAA	TTTTTCGTTGCAACAAAATAAAA	TTTTCGTTGCAACAAAATAAAATTTTCGTTGCAACAAAATAAAA	TTTTCGTTGCAACAAAATAAAATTTTCGTTGCAACAAAATAAAA	TTTTCGTTGCAACAAAATAAAATTTTCGTTGCAACAAAATAAAA	intergenic	gene-GALNT13(dist=7654);gene-KCNJ3(dist=10659)
NW_004676377.1	1066027	A	AT	AAT	AAT	AAT	ATAT	ATAT	ATAT	intergenic	gene-GALNT13(dist=9130);gene-KCNJ3(dist=9183)
NW_004676377.1	1070768	C	CAG	CAGCAG	CAGCAG	CAGCAG	CCAG	CCAG	CCAG	intergenic	gene-GALNT13(dist=13871);gene-KCNJ3(dist=4442)
NW_004676377.1	1078935	A	AGC	AAGC	AAGC	AAGC	AGCAGC	AGCAGC	AGCAGC	intronic	gene-KCNJ3
NW_004676377.1	1087528	T	TATTA	TTATTA	TTATTA	TTATTA	TATTATATTA	TATTATATTA	TATTATATTA	intronic	gene-KCNJ3
NW_004676377.1	1089784	T	TGC	TT	TT	TT	TTGC	TTGC	TTGC	intronic	gene-KCNJ3
NW_004676377.1	1091099	C	CTT	CCTT	CCTT	CCTT	CC	CC	CC	intronic	gene-KCNJ3
NW_004676377.1	1093639	G	GGT	GG	GG	GG	GGGT	GGGT	GGGT	intronic	gene-KCNJ3
NW_004676377.1	1094965	T	TTAGCTGG	TTTAGCTGG	TTTAGCTGG	TTTAGCTGG	TTAGCTGGTTAGCTGG	TTAGCTGGTTAGCTGG	TTAGCTGGTTAGCTGG	intronic	gene-KCNJ3
NW_004676377.1	1106481	T	TGTG	TT	TT	TT	TTGTG	TTGTG	TTGTG	intronic	gene-KCNJ3
NW_004676377.1	1111497	G	GT	GG	GG	GG	GGT	GGT	GGT	UTR3	gene-KCNJ3
NW_004676377.1	1115611	G	GAGC	GG	GG	GG	GGAGC	GGAGC	GGAGC	intergenic	gene-KCNJ3(dist=2660);gene-NR4A2(dist=328500)
NW_004676377.1	1116243	G	GTC	GG	GG	GG	GGTC	GGTC	GGTC	intergenic	gene-KCNJ3(dist=3292);gene-NR4A2(dist=327868)
NW_004676377.1	1116889	T	TACTGAC	TTACTGAC	TTACTGAC	TTACTGAC	TT	TT	TT	intergenic	gene-KCNJ3(dist=3938);gene-NR4A2(dist=327222)
NW_004676377.1	1138196	A	AGT	AAGT	AAGT	AAGT	AGTAGT	AGTAGT	AGTAGT	intergenic	gene-KCNJ3(dist=25245);gene-NR4A2(dist=305915)
NW_004676377.1	1138883	T	TA	TT	TT	TT	TTA	TTA	TTA	intergenic	gene-KCNJ3(dist=25932);gene-NR4A2(dist=305228)
NW_004676377.1	1142278	C	CTG	CCTG	CCTG	CCTG	CTGCTG	CTGCTG	CTGCTG	intergenic	gene-KCNJ3(dist=29327);gene-NR4A2(dist=301833)
NW_004676377.1	1143360	G	GCCCAGCTGCC	GGCCCAGCTGCC	GGCCCAGCTGCC	GGCCCAGCTGCC	GCCCAGCTGCCGCCCAGCTGCC	GCCCAGCTGCCGCCCAGCTGCC	GCCCAGCTGCCGCCCAGCTGCC	intergenic	gene-KCNJ3(dist=30409);gene-NR4A2(dist=300751)
NW_004676377.1	1143366	C	CTT	CCTT	CCTT	CCTT	CTTCTT	CTTCTT	CTTCTT	intergenic	gene-KCNJ3(dist=30415);gene-NR4A2(dist=300745)
NW_004676377.1	1144657	T	TGC	TTGC	TTGC	TTGC	TGCTGC	TGCTGC	TGCTGC	intergenic	gene-KCNJ3(dist=31706);gene-NR4A2(dist=299454)
NW_004676377.1	1146011	C	CCT	CCCT	CCCT	CCCT	CC	CC	CC	intergenic	gene-KCNJ3(dist=33060);gene-NR4A2(dist=298100)
NW_004676377.1	1158380	A	AGTTGTG	AAGTTGTG	AAGTTGTG	AAGTTGTG	AGTTGTGAGTTGTG	AGTTGTGAGTTGTG	AGTTGTGAGTTGTG	intergenic	gene-KCNJ3(dist=45429);gene-NR4A2(dist=285731)
NW_004676377.1	1160579	G	GGC	GGGC	GGGC	GGGC	GGCGGC	GGCGGC	GGCGGC	intergenic	gene-KCNJ3(dist=47628);gene-NR4A2(dist=283532)
NW_004676377.1	1160817	C	CGGG	CCGGG	CCGGG	CCGGG	CC	CC	CC	intergenic	gene-KCNJ3(dist=47866);gene-NR4A2(dist=283294)
NW_004676377.1	1160819	G	GCTGCTTTCTGCCCCGT	GGCTGCTTTCTGCCCCGT	GGCTGCTTTCTGCCCCGT	GGCTGCTTTCTGCCCCGT	GG	GG	GG	intergenic	gene-KCNJ3(dist=47868);gene-NR4A2(dist=283292)
NW_004676377.1	1163372	C	CATTACAAT	CCATTACAAT	CCATTACAAT	CCATTACAAT	CC	CC	CC	intergenic	gene-KCNJ3(dist=50421);gene-NR4A2(dist=280739)
NW_004676377.1	1163376	C	CTAAATT	CCTAAATT	CCTAAATT	CCTAAATT	CC	CC	CC	intergenic	gene-KCNJ3(dist=50425);gene-NR4A2(dist=280735)
NW_004676377.1	1163379	T	TG	TTG	TTG	TTG	TT	TT	TT	intergenic	gene-KCNJ3(dist=50428);gene-NR4A2(dist=280732)
NW_004676377.1	1163383	C	CAAACGT	CCAAACGT	CCAAACGT	CCAAACGT	CC	CC	CC	intergenic	gene-KCNJ3(dist=50432);gene-NR4A2(dist=280728)
NW_004676377.1	1163396	T	TC	TTC	TTC	TTC	TT	TT	TT	intergenic	gene-KCNJ3(dist=50445);gene-NR4A2(dist=280715)
NW_004676377.1	1165698	G	GA	GGA	GGA	GGA	GAGA	GAGA	GAGA	intergenic	gene-KCNJ3(dist=52747);gene-NR4A2(dist=278413)
NW_004676377.1	1166440	C	CTAAAATATGCAG	CC	CC	CC	CCTAAAATATGCAG	CCTAAAATATGCAG	CCTAAAATATGCAG	intergenic	gene-KCNJ3(dist=53489);gene-NR4A2(dist=277671)
NW_004676377.1	1166895	C	CAATT	CCAATT	CCAATT	CCAATT	CAATTCAATT	CAATTCAATT	CAATTCAATT	intergenic	gene-KCNJ3(dist=53944);gene-NR4A2(dist=277216)
NW_004676377.1	1166900	A	AGCCTTTGCAAT	AAGCCTTTGCAAT	AAGCCTTTGCAAT	AAGCCTTTGCAAT	AGCCTTTGCAATAGCCTTTGCAAT	AGCCTTTGCAATAGCCTTTGCAAT	AGCCTTTGCAATAGCCTTTGCAAT	intergenic	gene-KCNJ3(dist=53949);gene-NR4A2(dist=277211)
NW_004676377.1	1167889	C	CA	CCA	CCA	CCA	CC	CC	CC	intergenic	gene-KCNJ3(dist=54938);gene-NR4A2(dist=276222)
NW_004676377.1	1168045	A	ACC	AACC	AACC	AACC	AA	AA	AA	intergenic	gene-KCNJ3(dist=55094);gene-NR4A2(dist=276066)
NW_004676377.1	1168111	A	AT	ATAT	ATAT	ATAT	AAT	AAT	AAT	intergenic	gene-KCNJ3(dist=55160);gene-NR4A2(dist=276000)
NW_004676377.1	1168150	A	AC	AA	AA	AA	AAC	AAC	AAC	intergenic	gene-KCNJ3(dist=55199);gene-NR4A2(dist=275961)
NW_004676377.1	1168409	T	TCC	TCCTCC	TCCTCC	TCCTCC	TTCC	TTCC	TTCC	intergenic	gene-KCNJ3(dist=55458);gene-NR4A2(dist=275702)
NW_004676377.1	1171364	T	TC	TCTC	TCTC	TCTC	TTC	TTC	TTC	intergenic	gene-KCNJ3(dist=58413);gene-NR4A2(dist=272747)
NW_004676377.1	1172498	A	AC	AA	AA	AA	AAC	AAC	AAC	intergenic	gene-KCNJ3(dist=59547);gene-NR4A2(dist=271613)
NW_004676377.1	1173915	C	CTT	CC	CC	CC	CCTT	CCTT	CCTT	intergenic	gene-KCNJ3(dist=60964);gene-NR4A2(dist=270196)
NW_004676377.1	1177959	G	GATGGGTAC	GG	GG	GG	GGATGGGTAC	GGATGGGTAC	GGATGGGTAC	intergenic	gene-KCNJ3(dist=65008);gene-NR4A2(dist=266152)
NW_004676377.1	1178161	T	TAGGAGCCACGTCTGCCTGG	TT	TT	TT	TTAGGAGCCACGTCTGCCTGG	TTAGGAGCCACGTCTGCCTGG	TTAGGAGCCACGTCTGCCTGG	intergenic	gene-KCNJ3(dist=65210);gene-NR4A2(dist=265950)
NW_004676377.1	1178401	T	TC	TT	TT	TT	TTC	TTC	TTC	intergenic	gene-KCNJ3(dist=65450);gene-NR4A2(dist=265710)
NW_004676377.1	1178998	G	GT	GGT	GGT	GGT	GTGT	GTGT	GTGT	intergenic	gene-KCNJ3(dist=66047);gene-NR4A2(dist=265113)
NW_004676377.1	1179347	A	AT	AA	AA	AA	AAT	AAT	AAT	intergenic	gene-KCNJ3(dist=66396);gene-NR4A2(dist=264764)
NW_004676377.1	1180421	G	GA	GG	GG	GG	GGA	GGA	GGA	intergenic	gene-KCNJ3(dist=67470);gene-NR4A2(dist=263690)
NW_004676377.1	1188709	A	AG	AA	AA	AA	AAG	AAG	AAG	intergenic	gene-KCNJ3(dist=75758);gene-NR4A2(dist=255402)
NW_004676377.1	1204913	T	TC	TTC	TTC	TTC	TT	TT	TT	intergenic	gene-KCNJ3(dist=91962);gene-NR4A2(dist=239198)
NW_004676377.1	1208050	T	TA	TT	TT	TT	TTA	TTA	TTA	intergenic	gene-KCNJ3(dist=95099);gene-NR4A2(dist=236061)
NW_004676377.1	1223582	G	GA	GGA	GGA	GGA	GG	GG	GG	intergenic	gene-KCNJ3(dist=110631);gene-NR4A2(dist=220529)
NW_004676377.1	1227133	G	GT	GGT	GGT	GGT	GG	GG	GG	intergenic	gene-KCNJ3(dist=114182);gene-NR4A2(dist=216978)
NW_004676377.1	1227134	G	GT	GGT	GGT	GGT	GG	GG	GG	intergenic	gene-KCNJ3(dist=114183);gene-NR4A2(dist=216977)
NW_004676377.1	1230622	A	ATGT	AATGT	AATGT	AATGT	AA	AA	AA	intergenic	gene-KCNJ3(dist=117671);gene-NR4A2(dist=213489)
NW_004676377.1	1254264	T	TG	TT	TT	TT	TTG	TTG	TTG	intergenic	gene-KCNJ3(dist=141313);gene-NR4A2(dist=189847)
NW_004676377.1	1272626	C	CAAGG	CC	CC	CC	CCAAGG	CCAAGG	CCAAGG	intergenic	gene-KCNJ3(dist=159675);gene-NR4A2(dist=171485)
NW_004676377.1	1275047	T	TA	TT	TT	TT	TTA	TTA	TTA	intergenic	gene-KCNJ3(dist=162096);gene-NR4A2(dist=169064)
NW_004676377.1	1284016	G	GTTT	GG	GG	GG	GGTTT	GGTTT	GGTTT	intergenic	gene-KCNJ3(dist=171065);gene-NR4A2(dist=160095)
NW_004676377.1	1287443	A	AT	AA	AA	AA	AAT	AAT	AAT	intergenic	gene-KCNJ3(dist=174492);gene-NR4A2(dist=156668)
NW_004676377.1	1290394	T	TAAAAATAA	TAAAAATAATAAAAATAA	TAAAAATAATAAAAATAA	TAAAAATAATAAAAATAA	TTAAAAATAA	TTAAAAATAA	TTAAAAATAA	intergenic	gene-KCNJ3(dist=177443);gene-NR4A2(dist=153717)
NW_004676377.1	1290399	A	AT	AA	AA	AA	AAT	AAT	AAT	intergenic	gene-KCNJ3(dist=177448);gene-NR4A2(dist=153712)
NW_004676377.1	1300070	C	CA	CCA	CCA	CCA	CC	CC	CC	intergenic	gene-KCNJ3(dist=187119);gene-NR4A2(dist=144041)
NW_004676377.1	1305731	G	GT	GGT	GGT	GGT	GG	GG	GG	intergenic	gene-KCNJ3(dist=192780);gene-NR4A2(dist=138380)
NW_004676377.1	1306289	T	TAC	TTAC	TTAC	TTAC	TT	TT	TT	intergenic	gene-KCNJ3(dist=193338);gene-NR4A2(dist=137822)
NW_004676377.1	1308929	C	CCAAA	CCCAAA	CCCAAA	CCCAAA	CC	CC	CC	intergenic	gene-KCNJ3(dist=195978);gene-NR4A2(dist=135182)
NW_004676377.1	1309716	G	GGACAGC	GG	GG	GG	GGGACAGC	GGGACAGC	GGGACAGC	intergenic	gene-KCNJ3(dist=196765);gene-NR4A2(dist=134395)
NW_004676377.1	1309718	A	AACCCGGGGGGCTGGGTCTGTGACCAGAGAGC	AA	AA	AA	AAACCCGGGGGGCTGGGTCTGTGACCAGAGAGC	AAACCCGGGGGGCTGGGTCTGTGACCAGAGAGC	AAACCCGGGGGGCTGGGTCTGTGACCAGAGAGC	intergenic	gene-KCNJ3(dist=196767);gene-NR4A2(dist=134393)
NW_004676377.1	1326348	A	AG	AAG	AAG	AAG	AA	AA	AA	intergenic	gene-KCNJ3(dist=213397);gene-NR4A2(dist=117763)
NW_004676377.1	1326554	G	GA	GGA	GGA	GGA	GAGA	GAGA	GAGA	intergenic	gene-KCNJ3(dist=213603);gene-NR4A2(dist=117557)
NW_004676377.1	1328282	G	GTAGTTTCAAT	GG	GG	GG	GGTAGTTTCAAT	GGTAGTTTCAAT	GGTAGTTTCAAT	intergenic	gene-KCNJ3(dist=215331);gene-NR4A2(dist=115829)
NW_004676377.1	1328498	C	CA	CCA	CCA	CCA	CC	CC	CC	intergenic	gene-KCNJ3(dist=215547);gene-NR4A2(dist=115613)
NW_004676377.1	1332955	G	GA	GGA	GGA	GGA	GG	GG	GG	intergenic	gene-KCNJ3(dist=220004);gene-NR4A2(dist=111156)
NW_004676377.1	1334411	A	AC	ACAC	ACAC	ACAC	AAC	AAC	AAC	intergenic	gene-KCNJ3(dist=221460);gene-NR4A2(dist=109700)
NW_004676377.1	1335542	C	CCG	CCCG	CCCG	CCCG	CC	CC	CC	intergenic	gene-KCNJ3(dist=222591);gene-NR4A2(dist=108569)
NW_004676377.1	1343395	G	GTGATCCACT	GGTGATCCACT	GGTGATCCACT	GGTGATCCACT	GG	GG	GG	intergenic	gene-KCNJ3(dist=230444);gene-NR4A2(dist=100716)
NW_004676377.1	1343776	G	GTCGTAC	GGTCGTAC	GGTCGTAC	GGTCGTAC	GG	GG	GG	intergenic	gene-KCNJ3(dist=230825);gene-NR4A2(dist=100335)
NW_004676377.1	1344406	G	GT	GG	GG	GG	GGT	GGT	GGT	intergenic	gene-KCNJ3(dist=231455);gene-NR4A2(dist=99705)
NW_004676377.1	1348230	A	AG	AAG	AAG	AAG	AA	AA	AA	intergenic	gene-KCNJ3(dist=235279);gene-NR4A2(dist=95881)
NW_004676377.1	1348233	A	AT	AAT	AAT	AAT	AA	AA	AA	intergenic	gene-KCNJ3(dist=235282);gene-NR4A2(dist=95878)
NW_004676377.1	1358144	C	CCG	CCCG	CCCG	CCCG	CC	CC	CC	intergenic	gene-KCNJ3(dist=245193);gene-NR4A2(dist=85967)
NW_004676377.1	1371639	T	TG	TGTG	TGTG	TGTG	TTG	TTG	TTG	intergenic	gene-KCNJ3(dist=258688);gene-NR4A2(dist=72472)
NW_004676377.1	1372430	T	TGCCTC	TGCCTCTGCCTC	TGCCTCTGCCTC	TGCCTCTGCCTC	TTGCCTC	TTGCCTC	TTGCCTC	intergenic	gene-KCNJ3(dist=259479);gene-NR4A2(dist=71681)
NW_004676377.1	1373014	C	CATTAT	CATTATCATTAT	CATTATCATTAT	CATTATCATTAT	CCATTAT	CCATTAT	CCATTAT	intergenic	gene-KCNJ3(dist=260063);gene-NR4A2(dist=71097)
NW_004676377.1	1386074	A	AAT	AAAT	AAAT	AAAT	AA	AA	AA	intergenic	gene-KCNJ3(dist=273123);gene-NR4A2(dist=58037)
NW_004676377.1	1386092	T	TA	TTA	TTA	TTA	TT	TT	TT	intergenic	gene-KCNJ3(dist=273141);gene-NR4A2(dist=58019)
NW_004676377.1	1401861	A	ACC	AA	AA	AA	AACC	AACC	AACC	intergenic	gene-KCNJ3(dist=288910);gene-NR4A2(dist=42250)
NW_004676377.1	1405847	A	AAGG	AAAGG	AAAGG	AAAGG	AA	AA	AA	intergenic	gene-KCNJ3(dist=292896);gene-NR4A2(dist=38264)
NW_004676377.1	1410340	A	ATGCGACT	AA	AA	AA	AATGCGACT	AATGCGACT	AATGCGACT	intergenic	gene-KCNJ3(dist=297389);gene-NR4A2(dist=33771)
NW_004676377.1	1431410	T	TCCAGC	TCCAGCTCCAGC	TCCAGCTCCAGC	TCCAGCTCCAGC	TTCCAGC	TTCCAGC	TTCCAGC	intergenic	gene-KCNJ3(dist=318459);gene-NR4A2(dist=12701)
NW_004676377.1	1432704	A	AT	AA	AA	AA	AAT	AAT	AAT	intergenic	gene-KCNJ3(dist=319753);gene-NR4A2(dist=11407)
NW_004676381.1	465795	A	ACAAGG	AA	AA	AA	AACAAGG	AACAAGG	AACAAGG	intergenic	gene-LOC101803407(dist=5705);gene-SPIDR(dist=27302)
NW_004676381.1	466016	C	CAA	CC	CC	CC	CCAA	CCAA	CCAA	intergenic	gene-LOC101803407(dist=5926);gene-SPIDR(dist=27081)
NW_004676381.1	711725	C	CA	CCA	CCA	CCA	CACA	CACA	CACA	intronic	gene-PRKDC
NW_004676381.1	1116080	C	CA	CCA	CCA	CCA	CACA	CACA	CACA	intergenic	gene-LOC101805170(dist=163551);gene-SNAI2(dist=87264)
NW_004676381.1	1291315	G	GGATGAGTGAAAGGTTATTTT	GGGATGAGTGAAAGGTTATTTT	GGGATGAGTGAAAGGTTATTTT	GGGATGAGTGAAAGGTTATTTT	GGATGAGTGAAAGGTTATTTTGGATGAGTGAAAGGTTATTTT	GGATGAGTGAAAGGTTATTTTGGATGAGTGAAAGGTTATTTT	GGATGAGTGAAAGGTTATTTTGGATGAGTGAAAGGTTATTTT	intergenic	gene-CUNH8orf22(dist=19172);gene-SNTG1(dist=485945)
NW_004676381.1	1711200	C	CA	CCA	CCA	CCA	CACA	CACA	CACA	intergenic	gene-CUNH8orf22(dist=439057);gene-SNTG1(dist=66060)
NW_004676381.1	1711201	T	TGAAGACATTAA	TTGAAGACATTAA	TTGAAGACATTAA	TTGAAGACATTAA	TGAAGACATTAATGAAGACATTAA	TGAAGACATTAATGAAGACATTAA	TGAAGACATTAATGAAGACATTAA	intergenic	gene-CUNH8orf22(dist=439058);gene-SNTG1(dist=66059)
NW_004676381.1	1798220	T	TC	TTC	TTC	TTC	TT	TT	TT	intronic	gene-SNTG1
NW_004676394.1	433089	T	TTTTC	TTTTTC	TTTTTC	TTTTTC	TT	TT	TT	intronic	gene-CDH4
NW_004676394.1	2992179	T	TA	TTA	TTA	TTA	TATA	TATA	TATA	intronic	gene-LOC101796210
NW_004676394.1	3603820	A	ATG	AATG	AATG	AATG	ATGATG	ATGATG	ATGATG	intergenic	gene-BCAS1(dist=45523);gene-ZNF217(dist=77018)
NW_004676394.1	3603823	T	TG	TTG	TTG	TTG	TGTG	TGTG	TGTG	intergenic	gene-BCAS1(dist=45526);gene-ZNF217(dist=77015)
NW_004676394.1	3650918	C	CT	CCT	CCT	CCT	CTCT	CTCT	CTCT	intergenic	gene-BCAS1(dist=92621);gene-ZNF217(dist=29920)
NW_004676396.1	40136	A	ATATATG	AATATATG	AATATATG	AATATATG	AA	AA	AA	intergenic	gene-PGR(dist=4616);gene-TRPC6(dist=81144)
NW_004676396.1	42279	C	CAT	CCAT	CCAT	CCAT	CC	CC	CC	intergenic	gene-PGR(dist=6759);gene-TRPC6(dist=79001)
NW_004676396.1	49417	C	CT	CCT	CCT	CCT	CC	CC	CC	intergenic	gene-PGR(dist=13897);gene-TRPC6(dist=71863)
NW_004676396.1	51407	G	GCT	GGCT	GGCT	GGCT	GG	GG	GG	intergenic	gene-PGR(dist=15887);gene-TRPC6(dist=69873)
NW_004676396.1	51953	C	CA	CCA	CCA	CCA	CC	CC	CC	intergenic	gene-PGR(dist=16433);gene-TRPC6(dist=69327)
NW_004676396.1	58493	T	TA	TTA	TTA	TTA	TT	TT	TT	intergenic	gene-PGR(dist=22973);gene-TRPC6(dist=62787)
NW_004676396.1	63925	C	CT	CCT	CCT	CCT	CC	CC	CC	intergenic	gene-PGR(dist=28405);gene-TRPC6(dist=57355)
NW_004676396.1	70995	T	TTA	TTTA	TTTA	TTTA	TT	TT	TT	intergenic	gene-PGR(dist=35475);gene-TRPC6(dist=50285)
NW_004676396.1	87278	T	TATGTC	TTATGTC	TTATGTC	TTATGTC	TT	TT	TT	intergenic	gene-PGR(dist=51758);gene-TRPC6(dist=34002)
NW_004676396.1	112035	C	CAT	CCAT	CCAT	CCAT	CC	CC	CC	intergenic	gene-PGR(dist=76515);gene-TRPC6(dist=9245)
NW_004676396.1	123940	C	CT	CCT	CCT	CCT	CC	CC	CC	UTR3	gene-TRPC6
NW_004676396.1	130504	G	GTTAA	GGTTAA	GGTTAA	GGTTAA	GG	GG	GG	intronic	gene-TRPC6
NW_004676396.1	135172	T	TA	TTA	TTA	TTA	TT	TT	TT	intronic	gene-TRPC6
NW_004676396.1	145075	C	CA	CCA	CCA	CCA	CC	CC	CC	intronic	gene-TRPC6
NW_004676396.1	199588	A	AT	AAT	AAT	AAT	AA	AA	AA	intronic	gene-TRPC6
NW_004676396.1	225369	C	CA	CCA	CCA	CCA	CC	CC	CC	intergenic	gene-TRPC6(dist=5432);gene-ANGPTL5(dist=137800)
NW_004676396.1	245619	T	TA	TTA	TTA	TTA	TT	TT	TT	intergenic	gene-TRPC6(dist=25682);gene-ANGPTL5(dist=117550)
NW_004676396.1	250419	T	TC	TTC	TTC	TTC	TT	TT	TT	intergenic	gene-TRPC6(dist=30482);gene-ANGPTL5(dist=112750)
NW_004676396.1	250422	C	CTAGGTA	CCTAGGTA	CCTAGGTA	CCTAGGTA	CC	CC	CC	intergenic	gene-TRPC6(dist=30485);gene-ANGPTL5(dist=112747)
NW_004676396.1	251746	A	AC	AAC	AAC	AAC	AA	AA	AA	intergenic	gene-TRPC6(dist=31809);gene-ANGPTL5(dist=111423)
NW_004676396.1	251883	A	AGG	AAGG	AAGG	AAGG	AA	AA	AA	intergenic	gene-TRPC6(dist=31946);gene-ANGPTL5(dist=111286)
NW_004676396.1	261595	C	CAA	CCAA	CCAA	CCAA	CC	CC	CC	intergenic	gene-TRPC6(dist=41658);gene-ANGPTL5(dist=101574)
NW_004676396.1	267573	A	AT	AAT	AAT	AAT	AA	AA	AA	intergenic	gene-TRPC6(dist=47636);gene-ANGPTL5(dist=95596)
NW_004676396.1	280269	T	TA	TTA	TTA	TTA	TT	TT	TT	intergenic	gene-TRPC6(dist=60332);gene-ANGPTL5(dist=82900)
NW_004676396.1	286951	T	TTG	TTTG	TTTG	TTTG	TT	TT	TT	intergenic	gene-TRPC6(dist=67014);gene-ANGPTL5(dist=76218)
NW_004676396.1	286955	G	GT	GGT	GGT	GGT	GG	GG	GG	intergenic	gene-TRPC6(dist=67018);gene-ANGPTL5(dist=76214)
NW_004676396.1	295994	T	TGGAA	TTGGAA	TTGGAA	TTGGAA	TT	TT	TT	intergenic	gene-TRPC6(dist=76057);gene-ANGPTL5(dist=67175)
NW_004676396.1	295995	T	TTTGAAGTG	TTTTGAAGTG	TTTTGAAGTG	TTTTGAAGTG	TT	TT	TT	intergenic	gene-TRPC6(dist=76058);gene-ANGPTL5(dist=67174)
NW_004676396.1	296562	T	TCAATGA	TTCAATGA	TTCAATGA	TTCAATGA	TT	TT	TT	intergenic	gene-TRPC6(dist=76625);gene-ANGPTL5(dist=66607)
NW_004676396.1	308754	G	GAA	GGAA	GGAA	GGAA	GG	GG	GG	intergenic	gene-TRPC6(dist=88817);gene-ANGPTL5(dist=54415)
NW_004676396.1	308755	T	TTTAGAACTCCAA	TTTTAGAACTCCAA	TTTTAGAACTCCAA	TTTTAGAACTCCAA	TT	TT	TT	intergenic	gene-TRPC6(dist=88818);gene-ANGPTL5(dist=54414)
NW_004676396.1	308757	T	TTCTAA	TTTCTAA	TTTCTAA	TTTCTAA	TT	TT	TT	intergenic	gene-TRPC6(dist=88820);gene-ANGPTL5(dist=54412)
NW_004676396.1	308764	A	AT	AAT	AAT	AAT	AA	AA	AA	intergenic	gene-TRPC6(dist=88827);gene-ANGPTL5(dist=54405)
NW_004676396.1	317602	C	CAT	CC	CC	CC	CCAT	CCAT	CCAT	intergenic	gene-TRPC6(dist=97665);gene-ANGPTL5(dist=45567)
NW_004676396.1	320817	C	CT	CC	CC	CC	CCT	CCT	CCT	intergenic	gene-TRPC6(dist=100880);gene-ANGPTL5(dist=42352)
NW_004676396.1	329074	G	GT	GG	GG	GG	GGT	GGT	GGT	intergenic	gene-TRPC6(dist=109137);gene-ANGPTL5(dist=34095)
NW_004676396.1	335414	T	TTTTTTTCTATTTTCTTTAAAA	TT	TT	TT	TTTTTTTTCTATTTTCTTTAAAA	TTTTTTTTCTATTTTCTTTAAAA	TTTTTTTTCTATTTTCTTTAAAA	intergenic	gene-TRPC6(dist=115477);gene-ANGPTL5(dist=27755)
NW_004676396.1	354719	A	AGAAAGATTTTAG	AA	AA	AA	AAGAAAGATTTTAG	AAGAAAGATTTTAG	AAGAAAGATTTTAG	intergenic	gene-TRPC6(dist=134782);gene-ANGPTL5(dist=8450)
NW_004676396.1	410395	T	TA	TTA	TTA	TTA	TT	TT	TT	intronic	gene-CEP126
NW_004676396.1	429844	A	ATTTGACG	AA	AA	AA	AATTTGACG	AATTTGACG	AATTTGACG	intergenic	gene-CEP126(dist=9504);gene-CUNH11orf70(dist=7890)
NW_004676396.1	453158	T	TTG	TTTG	TTTG	TTTG	TT	TT	TT	intronic	gene-CUNH11orf70
NW_004676396.1	479663	C	CAAAAA	CCAAAAA	CCAAAAA	CCAAAAA	CC	CC	CC	intronic	gene-YAP1
NW_004676396.1	481870	G	GT	GGT	GGT	GGT	GG	GG	GG	intronic	gene-YAP1
NW_004676396.1	490566	T	TAG	TTAG	TTAG	TTAG	TT	TT	TT	intronic	gene-YAP1
NW_004676396.1	491781	A	AT	AAT	AAT	AAT	AA	AA	AA	intronic	gene-YAP1
NW_004676396.1	503446	C	CTGT	CCTGT	CCTGT	CCTGT	CC	CC	CC	intronic	gene-YAP1
NW_004676396.1	505625	T	TA	TTA	TTA	TTA	TT	TT	TT	intronic	gene-YAP1
NW_004676396.1	510500	C	CTTTTT	CCTTTTT	CCTTTTT	CCTTTTT	CC	CC	CC	intronic	gene-YAP1
NW_004676396.1	514166	A	AT	AAT	AAT	AAT	AA	AA	AA	intronic	gene-YAP1
NW_004676396.1	514167	A	ATATAC	AATATAC	AATATAC	AATATAC	AA	AA	AA	intronic	gene-YAP1
NW_004676396.1	524443	C	CTAGA	CCTAGA	CCTAGA	CCTAGA	CC	CC	CC	intronic	gene-YAP1
NW_004676396.1	526324	C	CTTTTT	CCTTTTT	CCTTTTT	CCTTTTT	CC	CC	CC	intronic	gene-YAP1
NW_004676396.1	550053	A	AGTGCAGACTC	AAGTGCAGACTC	AAGTGCAGACTC	AAGTGCAGACTC	AA	AA	AA	intergenic	gene-YAP1(dist=2314);gene-BIRC2(dist=35460)
NW_004676396.1	554235	C	CA	CCA	CCA	CCA	CC	CC	CC	intergenic	gene-YAP1(dist=6496);gene-BIRC2(dist=31278)
NW_004676396.1	554923	G	GGT	GGGT	GGGT	GGGT	GG	GG	GG	intergenic	gene-YAP1(dist=7184);gene-BIRC2(dist=30590)
NW_004676396.1	567123	C	CAA	CCAA	CCAA	CCAA	CC	CC	CC	intergenic	gene-YAP1(dist=19384);gene-BIRC2(dist=18390)
NW_004676398.1	1241751	G	GATGCCTC	GGATGCCTC	GGATGCCTC	GGATGCCTC	GG	GG	GG	intergenic	gene-KHDRBS3(dist=245298);gene-ZFAT(dist=161208)
NW_004676398.1	1276721	A	ATTCAC	AATTCAC	AATTCAC	AATTCAC	AA	AA	AA	intergenic	gene-KHDRBS3(dist=280268);gene-ZFAT(dist=126238)
NW_004676398.1	1301215	T	TA	TTA	TTA	TTA	TT	TT	TT	intergenic	gene-KHDRBS3(dist=304762);gene-ZFAT(dist=101744)
NW_004676398.1	1355073	G	GACT	GGACT	GGACT	GGACT	GG	GG	GG	intergenic	gene-KHDRBS3(dist=358620);gene-ZFAT(dist=47886)
NW_004676398.1	1355100	A	AAG	AAAG	AAAG	AAAG	AA	AA	AA	intergenic	gene-KHDRBS3(dist=358647);gene-ZFAT(dist=47859)
NW_004676398.1	1385039	T	TAATACTGC	TAATACTGCTAATACTGC	TAATACTGCTAATACTGC	TAATACTGCTAATACTGC	TT	TT	TT	intergenic	gene-KHDRBS3(dist=388586);gene-ZFAT(dist=17920)
NW_004676398.1	1422716	T	TC	TTC	TTC	TTC	TT	TT	TT	intronic	gene-ZFAT
NW_004676398.1	1511978	A	AAC	AAAC	AAAC	AAAC	AA	AA	AA	intergenic	gene-ZFAT(dist=26991);gene-ST3GAL1(dist=395392)
NW_004676398.1	1971172	G	GT	GGT	GGT	GGT	GG	GG	GG	intronic	gene-ST3GAL1
NW_004676398.1	2391340	C	CTCAA	CCTCAA	CCTCAA	CCTCAA	CC	CC	CC	intronic	gene-PHF20L1
NW_004676398.1	2490293	C	CTG	CCTG	CCTG	CCTG	CC	CC	CC	intergenic	gene-LRRC6(dist=22406);gene-KCNQ3(dist=175399)
NW_004676398.1	2588657	A	ATCTT	AATCTT	AATCTT	AATCTT	AA	AA	AA	intergenic	gene-LRRC6(dist=120770);gene-KCNQ3(dist=77035)
NW_004676398.1	2656492	A	ATTGTCTG	AATTGTCTG	AATTGTCTG	AATTGTCTG	AA	AA	AA	intergenic	gene-LRRC6(dist=188605);gene-KCNQ3(dist=9200)
NW_004676398.1	2805557	T	TA	TATA	TATA	TATA	TTA	TTA	TTA	intronic	gene-EFR3A
NW_004676398.1	2933263	A	AT	AAT	AAT	AAT	ATAT	ATAT	ATAT	intergenic	gene-EFR3A(dist=94440);gene-ADCY8(dist=227255)
NW_004676398.1	3510435	C	CT	CCT	CCT	CCT	CC	CC	CC	intronic	gene-ASAP1
NW_004676399.1	13516	G	GAA	GG	GG	GG	GGAA	GGAA	GGAA	intergenic	NONE(dist=NONE);gene-DDX1
NW_004676399.1	563000	G	GC	GG	GG	GG	GGC	GGC	GGC	intergenic	gene-FAM84A(dist=13588);gene-TRIB2(dist=787987)
NW_004676399.1	563022	G	GAT	GG	GG	GG	GGAT	GGAT	GGAT	intergenic	gene-FAM84A(dist=13610);gene-TRIB2(dist=787965)
NW_004676399.1	563026	A	ATTCCATCT	AA	AA	AA	AATTCCATCT	AATTCCATCT	AATTCCATCT	intergenic	gene-FAM84A(dist=13614);gene-TRIB2(dist=787961)
NW_004676399.1	777330	C	CA	CC	CC	CC	CCA	CCA	CCA	intergenic	gene-FAM84A(dist=227918);gene-TRIB2(dist=573657)
NW_004676399.1	784477	A	AT	AA	AA	AA	AAT	AAT	AAT	intergenic	gene-FAM84A(dist=235065);gene-TRIB2(dist=566510)
NW_004676399.1	995723	G	GAAGGAAGGAAGGAAGGAAGGAAGA	GGAAGGAAGGAAGGAAGGAAGGAAGA	GGAAGGAAGGAAGGAAGGAAGGAAGA	GGAAGGAAGGAAGGAAGGAAGGAAGA	GAAGGAAGGAAGGAAGGAAGGAAGAGAAGGAAGGAAGGAAGGAAGGAAGA	GAAGGAAGGAAGGAAGGAAGGAAGAGAAGGAAGGAAGGAAGGAAGGAAGA	GAAGGAAGGAAGGAAGGAAGGAAGAGAAGGAAGGAAGGAAGGAAGGAAGA	intergenic	gene-FAM84A(dist=446311);gene-TRIB2(dist=355264)
NW_004676400.1	2457	G	GA	GGA	GGA	GGA	GAGA	GAGA	GAGA	intergenic	NONE(dist=NONE);gene-ZFPM2
NW_004676400.1	6493	G	GAGACCCAGCCAGGGGCATGGCTGTGCAAT	GGAGACCCAGCCAGGGGCATGGCTGTGCAAT	GGAGACCCAGCCAGGGGCATGGCTGTGCAAT	GGAGACCCAGCCAGGGGCATGGCTGTGCAAT	GAGACCCAGCCAGGGGCATGGCTGTGCAATGAGACCCAGCCAGGGGCATGGCTGTGCAAT	GAGACCCAGCCAGGGGCATGGCTGTGCAATGAGACCCAGCCAGGGGCATGGCTGTGCAAT	GAGACCCAGCCAGGGGCATGGCTGTGCAATGAGACCCAGCCAGGGGCATGGCTGTGCAAT	intergenic	NONE(dist=NONE);gene-ZFPM2
NW_004676400.1	6495	G	GA	GGA	GGA	GGA	GG	GG	GG	intergenic	NONE(dist=NONE);gene-ZFPM2
NW_004676400.1	6553	T	TCC	TTCC	TTCC	TTCC	TT	TT	TT	intergenic	NONE(dist=NONE);gene-ZFPM2
NW_004676400.1	22532	G	GA	GGA	GGA	GGA	GAGA	GAGA	GAGA	intergenic	NONE(dist=NONE);gene-ZFPM2
NW_004676400.1	22533	C	CA	CCA	CCA	CCA	CACA	CACA	CACA	intergenic	NONE(dist=NONE);gene-ZFPM2
NW_004676400.1	416425	G	GA	GGA	GGA	GGA	GAGA	GAGA	GAGA	intronic	gene-ZFPM2
NW_004676400.1	620102	A	ATAAGCTG	AATAAGCTG	AATAAGCTG	AATAAGCTG	ATAAGCTGATAAGCTG	ATAAGCTGATAAGCTG	ATAAGCTGATAAGCTG	intergenic	gene-ZFPM2(dist=70508);gene-LRP12(dist=282676)
NW_004676400.1	620111	A	AGGCCACTCTATTGGT	AAGGCCACTCTATTGGT	AAGGCCACTCTATTGGT	AAGGCCACTCTATTGGT	AGGCCACTCTATTGGTAGGCCACTCTATTGGT	AGGCCACTCTATTGGTAGGCCACTCTATTGGT	AGGCCACTCTATTGGTAGGCCACTCTATTGGT	intergenic	gene-ZFPM2(dist=70517);gene-LRP12(dist=282667)
NW_004676400.1	632915	A	AT	AAT	AAT	AAT	ATAT	ATAT	ATAT	intergenic	gene-ZFPM2(dist=83321);gene-LRP12(dist=269863)
NW_004676400.1	652671	G	GAACAAACAGAGTT	GGAACAAACAGAGTT	GGAACAAACAGAGTT	GGAACAAACAGAGTT	GAACAAACAGAGTTGAACAAACAGAGTT	GAACAAACAGAGTTGAACAAACAGAGTT	GAACAAACAGAGTTGAACAAACAGAGTT	intergenic	gene-ZFPM2(dist=103077);gene-LRP12(dist=250107)
NW_004676400.1	675870	T	TA	TTA	TTA	TTA	TATA	TATA	TATA	intergenic	gene-ZFPM2(dist=126276);gene-LRP12(dist=226908)
NW_004676400.1	690032	G	GCA	GGCA	GGCA	GGCA	GCAGCA	GCAGCA	GCAGCA	intergenic	gene-ZFPM2(dist=140438);gene-LRP12(dist=212746)
NW_004676400.1	690039	T	TAGTAATATA	TTAGTAATATA	TTAGTAATATA	TTAGTAATATA	TAGTAATATATAGTAATATA	TAGTAATATATAGTAATATA	TAGTAATATATAGTAATATA	intergenic	gene-ZFPM2(dist=140445);gene-LRP12(dist=212739)
NW_004676400.1	703906	G	GA	GGA	GGA	GGA	GAGA	GAGA	GAGA	intergenic	gene-ZFPM2(dist=154312);gene-LRP12(dist=198872)
NW_004676400.1	704565	G	GA	GGA	GGA	GGA	GAGA	GAGA	GAGA	intergenic	gene-ZFPM2(dist=154971);gene-LRP12(dist=198213)
NW_004676400.1	706926	T	TA	TTA	TTA	TTA	TT	TT	TT	intergenic	gene-ZFPM2(dist=157332);gene-LRP12(dist=195852)
NW_004676400.1	707523	T	TA	TTA	TTA	TTA	TT	TT	TT	intergenic	gene-ZFPM2(dist=157929);gene-LRP12(dist=195255)
NW_004676400.1	707579	T	TG	TTG	TTG	TTG	TGTG	TGTG	TGTG	intergenic	gene-ZFPM2(dist=157985);gene-LRP12(dist=195199)
NW_004676400.1	718575	T	TAAAAAA	TTAAAAAA	TTAAAAAA	TTAAAAAA	TAAAAAATAAAAAA	TAAAAAATAAAAAA	TAAAAAATAAAAAA	intergenic	gene-ZFPM2(dist=168981);gene-LRP12(dist=184203)
NW_004676400.1	722124	C	CAG	CCAG	CCAG	CCAG	CC	CC	CC	intergenic	gene-ZFPM2(dist=172530);gene-LRP12(dist=180654)
NW_004676400.1	725340	A	ATT	AATT	AATT	AATT	AA	AA	AA	intergenic	gene-ZFPM2(dist=175746);gene-LRP12(dist=177438)
NW_004676400.1	736572	A	AT	AAT	AAT	AAT	ATAT	ATAT	ATAT	intergenic	gene-ZFPM2(dist=186978);gene-LRP12(dist=166206)
NW_004676400.1	753544	A	AATT	AAATT	AAATT	AAATT	AATTAATT	AATTAATT	AATTAATT	intergenic	gene-ZFPM2(dist=203950);gene-LRP12(dist=149234)
NW_004676400.1	756529	C	CTTTGT	CCTTTGT	CCTTTGT	CCTTTGT	CTTTGTCTTTGT	CTTTGTCTTTGT	CTTTGTCTTTGT	intergenic	gene-ZFPM2(dist=206935);gene-LRP12(dist=146249)
NW_004676400.1	761609	T	TG	TTG	TTG	TTG	TGTG	TGTG	TGTG	intergenic	gene-ZFPM2(dist=212015);gene-LRP12(dist=141169)
NW_004676400.1	765357	G	GA	GGA	GGA	GGA	GAGA	GAGA	GAGA	intergenic	gene-ZFPM2(dist=215763);gene-LRP12(dist=137421)
NW_004676400.1	765431	T	TA	TTA	TTA	TTA	TATA	TATA	TATA	intergenic	gene-ZFPM2(dist=215837);gene-LRP12(dist=137347)
NW_004676400.1	768701	T	TA	TTA	TTA	TTA	TATA	TATA	TATA	intergenic	gene-ZFPM2(dist=219107);gene-LRP12(dist=134077)
NW_004676400.1	787926	C	CCT	CCCT	CCCT	CCCT	CCTCCT	CCTCCT	CCTCCT	intergenic	gene-ZFPM2(dist=238332);gene-LRP12(dist=114852)
NW_004676400.1	790055	A	AT	AAT	AAT	AAT	ATAT	ATAT	ATAT	intergenic	gene-ZFPM2(dist=240461);gene-LRP12(dist=112723)
NW_004676400.1	807622	C	CCTT	CCCTT	CCCTT	CCCTT	CCTTCCTT	CCTTCCTT	CCTTCCTT	intergenic	gene-ZFPM2(dist=258028);gene-LRP12(dist=95156)
NW_004676400.1	815998	A	AT	AAT	AAT	AAT	AA	AA	AA	intergenic	gene-ZFPM2(dist=266404);gene-LRP12(dist=86780)
NW_004676400.1	871127	A	AAAAGT	AAAAAGT	AAAAAGT	AAAAAGT	AA	AA	AA	intergenic	gene-ZFPM2(dist=321533);gene-LRP12(dist=31651)
NW_004676400.1	880942	C	CA	CCA	CCA	CCA	CC	CC	CC	intergenic	gene-ZFPM2(dist=331348);gene-LRP12(dist=21836)
NW_004676400.1	900411	A	AT	AAT	AAT	AAT	AA	AA	AA	intergenic	gene-ZFPM2(dist=350817);gene-LRP12(dist=2367)
NW_004676400.1	900598	C	CT	CCT	CCT	CCT	CC	CC	CC	intergenic	gene-ZFPM2(dist=351004);gene-LRP12(dist=2180)
NW_004676400.1	900631	C	CA	CCA	CCA	CCA	CC	CC	CC	intergenic	gene-ZFPM2(dist=351037);gene-LRP12(dist=2147)
NW_004676400.1	900632	G	GACTCCA	GGACTCCA	GGACTCCA	GGACTCCA	GG	GG	GG	intergenic	gene-ZFPM2(dist=351038);gene-LRP12(dist=2146)
NW_004676400.1	901087	T	TAG	TTAG	TTAG	TTAG	TT	TT	TT	intergenic	gene-ZFPM2(dist=351493);gene-LRP12(dist=1691)
NW_004676400.1	901432	T	TTA	TTTA	TTTA	TTTA	TT	TT	TT	intergenic	gene-ZFPM2(dist=351838);gene-LRP12(dist=1346)
NW_004676400.1	905342	G	GTTTGTA	GGTTTGTA	GGTTTGTA	GGTTTGTA	GG	GG	GG	intronic	gene-LRP12
NW_004676400.1	906091	G	GCAGGCAGACA	GGCAGGCAGACA	GGCAGGCAGACA	GGCAGGCAGACA	GG	GG	GG	intronic	gene-LRP12
NW_004676400.1	909598	C	CT	CCT	CCT	CCT	CC	CC	CC	intronic	gene-LRP12
NW_004676400.1	910149	C	CTT	CCTT	CCTT	CCTT	CC	CC	CC	intronic	gene-LRP12
NW_004676400.1	913308	A	ATTAT	AATTAT	AATTAT	AATTAT	AA	AA	AA	intronic	gene-LRP12
NW_004676400.1	915790	T	TCATTATTATCA	TTCATTATTATCA	TTCATTATTATCA	TTCATTATTATCA	TT	TT	TT	intronic	gene-LRP12
NW_004676400.1	926494	A	AT	AAT	AAT	AAT	AA	AA	AA	UTR3	gene-LRP12
NW_004676400.1	935656	C	CTTT	CCTTT	CCTTT	CCTTT	CC	CC	CC	intronic	gene-DPYS
NW_004676400.1	935826	A	AT	AAT	AAT	AAT	AA	AA	AA	intronic	gene-DPYS
NW_004676400.1	936464	A	AT	AAT	AAT	AAT	AA	AA	AA	intronic	gene-DPYS
NW_004676400.1	943466	T	TCACCAG	TTCACCAG	TTCACCAG	TTCACCAG	TT	TT	TT	intronic	gene-DPYS
NW_004676400.1	945943	A	ATC	AATC	AATC	AATC	AA	AA	AA	intronic	gene-DPYS
NW_004676400.1	948398	A	AAG	AAAG	AAAG	AAAG	AA	AA	AA	intronic	gene-DPYS
NW_004676400.1	949465	C	CTCACAAA	CCTCACAAA	CCTCACAAA	CCTCACAAA	CC	CC	CC	intronic	gene-DPYS
NW_004676400.1	949792	T	TTC	TTTC	TTTC	TTTC	TT	TT	TT	intronic	gene-DPYS
NW_004676400.1	958311	T	TACTTA	TTACTTA	TTACTTA	TTACTTA	TT	TT	TT	intronic	gene-DPYS
NW_004676400.1	959113	C	CATT	CCATT	CCATT	CCATT	CC	CC	CC	intronic	gene-DPYS
NW_004676400.1	959685	G	GT	GGT	GGT	GGT	GG	GG	GG	intronic	gene-DPYS
NW_004676400.1	982309	A	AAAATAAAT	AAAAATAAAT	AAAAATAAAT	AAAAATAAAT	AA	AA	AA	intronic	gene-DCSTAMP
NW_004676400.1	988249	A	AGTT	AAGTT	AAGTT	AAGTT	AA	AA	AA	intergenic	gene-DCSTAMP(dist=3924);gene-RIMS2(dist=34092)
NW_004676400.1	999138	T	TC	TTC	TTC	TTC	TCTC	TCTC	TCTC	intergenic	gene-DCSTAMP(dist=14813);gene-RIMS2(dist=23203)
NW_004676400.1	999161	T	TGAGAGA	TTGAGAGA	TTGAGAGA	TTGAGAGA	TGAGAGATGAGAGA	TGAGAGATGAGAGA	TGAGAGATGAGAGA	intergenic	gene-DCSTAMP(dist=14836);gene-RIMS2(dist=23180)
NW_004676400.1	1011996	G	GA	GGA	GGA	GGA	GAGA	GAGA	GAGA	intergenic	gene-DCSTAMP(dist=27671);gene-RIMS2(dist=10345)
NW_004676400.1	1017898	G	GGAGA	GGGAGA	GGGAGA	GGGAGA	GGAGAGGAGA	GGAGAGGAGA	GGAGAGGAGA	intergenic	gene-DCSTAMP(dist=33573);gene-RIMS2(dist=4443)
NW_004676400.1	1026737	A	AAC	AAAC	AAAC	AAAC	AACAAC	AACAAC	AACAAC	intronic	gene-RIMS2
NW_004676400.1	1029401	C	CA	CCA	CCA	CCA	CC	CC	CC	intronic	gene-RIMS2
NW_004676400.1	1033850	G	GAA	GGAA	GGAA	GGAA	GAAGAA	GAAGAA	GAAGAA	intronic	gene-RIMS2
NW_004676400.1	1034116	A	AC	AAC	AAC	AAC	ACAC	ACAC	ACAC	intronic	gene-RIMS2
NW_004676400.1	1037820	C	CT	CCT	CCT	CCT	CTCT	CTCT	CTCT	intronic	gene-RIMS2
NW_004676400.1	1040636	T	TTTC	TTTTC	TTTTC	TTTTC	TT	TT	TT	intronic	gene-RIMS2
NW_004676400.1	1040696	T	TTATTTA	TTTATTTA	TTTATTTA	TTTATTTA	TT	TT	TT	intronic	gene-RIMS2
NW_004676400.1	1041622	G	GCA	GGCA	GGCA	GGCA	GCAGCA	GCAGCA	GCAGCA	intronic	gene-RIMS2
NW_004676400.1	1043227	A	AT	AAT	AAT	AAT	ATAT	ATAT	ATAT	intronic	gene-RIMS2
NW_004676400.1	1053502	T	TG	TTG	TTG	TTG	TT	TT	TT	intronic	gene-RIMS2
NW_004676400.1	1055694	C	CTG	CCTG	CCTG	CCTG	CC	CC	CC	intronic	gene-RIMS2
NW_004676400.1	1055695	A	AGAGCC	AAGAGCC	AAGAGCC	AAGAGCC	AA	AA	AA	intronic	gene-RIMS2
NW_004676400.1	1055697	A	ATAG	AATAG	AATAG	AATAG	AA	AA	AA	intronic	gene-RIMS2
NW_004676400.1	1055924	G	GA	GGA	GGA	GGA	GAGA	GAGA	GAGA	intronic	gene-RIMS2
NW_004676400.1	1056009	A	AAAAT	AAAAAT	AAAAAT	AAAAAT	AA	AA	AA	intronic	gene-RIMS2
NW_004676400.1	1060359	A	AT	AAT	AAT	AAT	ATAT	ATAT	ATAT	intronic	gene-RIMS2
NW_004676400.1	1065939	C	CT	CCT	CCT	CCT	CC	CC	CC	intronic	gene-RIMS2
NW_004676400.1	1068942	A	AT	AAT	AAT	AAT	AA	AA	AA	intronic	gene-RIMS2
NW_004676400.1	1068955	C	CA	CCA	CCA	CCA	CC	CC	CC	intronic	gene-RIMS2
NW_004676400.1	1071444	G	GC	GGC	GGC	GGC	GCGC	GCGC	GCGC	intronic	gene-RIMS2
NW_004676400.1	1071783	C	CA	CCA	CCA	CCA	CACA	CACA	CACA	intronic	gene-RIMS2
NW_004676400.1	1072094	T	TATAACCCAA	TTATAACCCAA	TTATAACCCAA	TTATAACCCAA	TATAACCCAATATAACCCAA	TATAACCCAATATAACCCAA	TATAACCCAATATAACCCAA	intronic	gene-RIMS2
NW_004676400.1	1072532	T	TACAACAGAGAA	TTACAACAGAGAA	TTACAACAGAGAA	TTACAACAGAGAA	TACAACAGAGAATACAACAGAGAA	TACAACAGAGAATACAACAGAGAA	TACAACAGAGAATACAACAGAGAA	intronic	gene-RIMS2
NW_004676400.1	1073172	C	CTT	CCTT	CCTT	CCTT	CTTCTT	CTTCTT	CTTCTT	intronic	gene-RIMS2
NW_004676400.1	1077293	A	AAC	AAAC	AAAC	AAAC	AACAAC	AACAAC	AACAAC	intronic	gene-RIMS2
NW_004676400.1	1077729	A	AT	AAT	AAT	AAT	AA	AA	AA	intronic	gene-RIMS2
NW_004676400.1	1088404	T	TTA	TTTA	TTTA	TTTA	TTATTA	TTATTA	TTATTA	intronic	gene-RIMS2
NW_004676400.1	1095224	G	GT	GGT	GGT	GGT	GG	GG	GG	intronic	gene-RIMS2
NW_004676400.1	1117974	A	AT	AAT	AAT	AAT	ATAT	ATAT	ATAT	intronic	gene-RIMS2
NW_004676400.1	1119866	G	GA	GGA	GGA	GGA	GAGA	GAGA	GAGA	intronic	gene-RIMS2
NW_004676400.1	1121933	T	TAGCA	TTAGCA	TTAGCA	TTAGCA	TAGCATAGCA	TAGCATAGCA	TAGCATAGCA	intronic	gene-RIMS2
NW_004676400.1	1125423	C	CTA	CCTA	CCTA	CCTA	CTACTA	CTACTA	CTACTA	intronic	gene-RIMS2
NW_004676400.1	1129093	C	CCCATGAATCTCTCTGGAT	CCCCATGAATCTCTCTGGAT	CCCCATGAATCTCTCTGGAT	CCCCATGAATCTCTCTGGAT	CCCATGAATCTCTCTGGATCCCATGAATCTCTCTGGAT	CCCATGAATCTCTCTGGATCCCATGAATCTCTCTGGAT	CCCATGAATCTCTCTGGATCCCATGAATCTCTCTGGAT	intronic	gene-RIMS2
NW_004676400.1	1137851	A	AGT	AAGT	AAGT	AAGT	AGTAGT	AGTAGT	AGTAGT	intronic	gene-RIMS2
NW_004676400.1	1147767	A	AAAT	AAAAT	AAAAT	AAAAT	AAATAAAT	AAATAAAT	AAATAAAT	intronic	gene-RIMS2
NW_004676400.1	1157363	C	CACA	CCACA	CCACA	CCACA	CACACACA	CACACACA	CACACACA	intronic	gene-RIMS2
NW_004676400.1	1167675	A	AT	AAT	AAT	AAT	ATAT	ATAT	ATAT	intronic	gene-RIMS2
NW_004676400.1	1173107	C	CA	CCA	CCA	CCA	CACA	CACA	CACA	intronic	gene-RIMS2
NW_004676400.1	1335071	C	CAG	CCAG	CCAG	CCAG	CC	CC	CC	intronic	gene-RIMS2
NW_004676400.1	1362735	A	ATG	AATG	AATG	AATG	AA	AA	AA	intronic	gene-RIMS2
NW_004676400.1	1363540	C	CTTTG	CCTTTG	CCTTTG	CCTTTG	CC	CC	CC	intronic	gene-RIMS2
NW_004676400.1	1366470	A	ACTCATACAC	AACTCATACAC	AACTCATACAC	AACTCATACAC	AA	AA	AA	intronic	gene-RIMS2
NW_004676400.1	1366471	G	GT	GGT	GGT	GGT	GG	GG	GG	intronic	gene-RIMS2
NW_004676400.1	1366715	A	AG	AAG	AAG	AAG	AA	AA	AA	intronic	gene-RIMS2
NW_004676400.1	1366716	T	TG	TTG	TTG	TTG	TT	TT	TT	intronic	gene-RIMS2
NW_004676400.1	1373878	G	GA	GGA	GGA	GGA	GG	GG	GG	intronic	gene-RIMS2
NW_004676400.1	1381809	A	AC	AAC	AAC	AAC	AA	AA	AA	intronic	gene-RIMS2
NW_004676400.1	1383030	A	AG	AAG	AAG	AAG	AA	AA	AA	intronic	gene-RIMS2
NW_004676400.1	1394352	A	AT	AAT	AAT	AAT	AA	AA	AA	intronic	gene-RIMS2
NW_004676400.1	1395105	T	TGATCATAGAATCATAGAATATCCTGAGTTGGAAGGGACCCTTAAG	TTGATCATAGAATCATAGAATATCCTGAGTTGGAAGGGACCCTTAAG	TTGATCATAGAATCATAGAATATCCTGAGTTGGAAGGGACCCTTAAG	TTGATCATAGAATCATAGAATATCCTGAGTTGGAAGGGACCCTTAAG	TT	TT	TT	intronic	gene-RIMS2
NW_004676400.1	1398615	A	AT	AAT	AAT	AAT	AA	AA	AA	intronic	gene-RIMS2
NW_004676400.1	1415739	A	AGTGTT	AAGTGTT	AAGTGTT	AAGTGTT	AA	AA	AA	intergenic	gene-RIMS2(dist=2543);gene-DCAF13(dist=77758)
NW_004676400.1	1415934	G	GA	GGA	GGA	GGA	GG	GG	GG	intergenic	gene-RIMS2(dist=2738);gene-DCAF13(dist=77563)
NW_004676400.1	1416041	C	CTACGTCT	CCTACGTCT	CCTACGTCT	CCTACGTCT	CC	CC	CC	intergenic	gene-RIMS2(dist=2845);gene-DCAF13(dist=77456)
NW_004676400.1	1416304	A	AC	AAC	AAC	AAC	AA	AA	AA	intergenic	gene-RIMS2(dist=3108);gene-DCAF13(dist=77193)
NW_004676400.1	1417074	G	GTTC	GGTTC	GGTTC	GGTTC	GG	GG	GG	intergenic	gene-RIMS2(dist=3878);gene-DCAF13(dist=76423)
NW_004676400.1	1417387	T	TGCTGAGAGG	TTGCTGAGAGG	TTGCTGAGAGG	TTGCTGAGAGG	TT	TT	TT	intergenic	gene-RIMS2(dist=4191);gene-DCAF13(dist=76110)
NW_004676400.1	1417420	T	TTCCC	TTTCCC	TTTCCC	TTTCCC	TT	TT	TT	intergenic	gene-RIMS2(dist=4224);gene-DCAF13(dist=76077)
NW_004676400.1	1421691	A	ACTACTAGC	AACTACTAGC	AACTACTAGC	AACTACTAGC	AA	AA	AA	intergenic	gene-RIMS2(dist=8495);gene-DCAF13(dist=71806)
NW_004676400.1	1421696	C	CTAGCTACTT	CCTAGCTACTT	CCTAGCTACTT	CCTAGCTACTT	CC	CC	CC	intergenic	gene-RIMS2(dist=8500);gene-DCAF13(dist=71801)
NW_004676400.1	1440082	G	GCTATTGTATAAAA	GGCTATTGTATAAAA	GGCTATTGTATAAAA	GGCTATTGTATAAAA	GG	GG	GG	intergenic	gene-RIMS2(dist=26886);gene-DCAF13(dist=53415)
NW_004676400.1	1440905	C	CAA	CCAA	CCAA	CCAA	CC	CC	CC	intergenic	gene-RIMS2(dist=27709);gene-DCAF13(dist=52592)
NW_004676400.1	1441545	A	AGAGTGGCT	AAGAGTGGCT	AAGAGTGGCT	AAGAGTGGCT	AA	AA	AA	intergenic	gene-RIMS2(dist=28349);gene-DCAF13(dist=51952)
NW_004676400.1	1442126	T	TA	TTA	TTA	TTA	TT	TT	TT	intergenic	gene-RIMS2(dist=28930);gene-DCAF13(dist=51371)
NW_004676400.1	1442332	T	TCAGA	TTCAGA	TTCAGA	TTCAGA	TT	TT	TT	intergenic	gene-RIMS2(dist=29136);gene-DCAF13(dist=51165)
NW_004676400.1	1442869	A	AAAAAC	AAAAAAC	AAAAAAC	AAAAAAC	AA	AA	AA	intergenic	gene-RIMS2(dist=29673);gene-DCAF13(dist=50628)
NW_004676400.1	1443008	A	AAGGCTAG	AAAGGCTAG	AAAGGCTAG	AAAGGCTAG	AA	AA	AA	intergenic	gene-RIMS2(dist=29812);gene-DCAF13(dist=50489)
NW_004676400.1	1447493	T	TCACA	TTCACA	TTCACA	TTCACA	TCACATCACA	TCACATCACA	TCACATCACA	intergenic	gene-RIMS2(dist=34297);gene-DCAF13(dist=46004)
NW_004676400.1	1454535	A	AG	AAG	AAG	AAG	AA	AA	AA	intergenic	gene-RIMS2(dist=41339);gene-DCAF13(dist=38962)
NW_004676400.1	1464752	A	AGAT	AAGAT	AAGAT	AAGAT	AA	AA	AA	intergenic	gene-RIMS2(dist=51556);gene-DCAF13(dist=28745)
NW_004676400.1	1465181	C	CTG	CCTG	CCTG	CCTG	CC	CC	CC	intergenic	gene-RIMS2(dist=51985);gene-DCAF13(dist=28316)
NW_004676400.1	1468374	C	CAG	CCAG	CCAG	CCAG	CC	CC	CC	intergenic	gene-RIMS2(dist=55178);gene-DCAF13(dist=25123)
NW_004676400.1	1468962	G	GCGC	GGCGC	GGCGC	GGCGC	GG	GG	GG	intergenic	gene-RIMS2(dist=55766);gene-DCAF13(dist=24535)
NW_004676400.1	1468964	A	ATACAGAG	AATACAGAG	AATACAGAG	AATACAGAG	AA	AA	AA	intergenic	gene-RIMS2(dist=55768);gene-DCAF13(dist=24533)
NW_004676400.1	1477676	C	CG	CCG	CCG	CCG	CGCG	CGCG	CGCG	intergenic	gene-RIMS2(dist=64480);gene-DCAF13(dist=15821)
NW_004676400.1	1478005	T	TG	TTG	TTG	TTG	TGTG	TGTG	TGTG	intergenic	gene-RIMS2(dist=64809);gene-DCAF13(dist=15492)
NW_004676400.1	1478334	T	TTGTTTTTTTTTTTTA	TTTGTTTTTTTTTTTTA	TTTGTTTTTTTTTTTTA	TTTGTTTTTTTTTTTTA	TTGTTTTTTTTTTTTATTGTTTTTTTTTTTTA	TTGTTTTTTTTTTTTATTGTTTTTTTTTTTTA	TTGTTTTTTTTTTTTATTGTTTTTTTTTTTTA	intergenic	gene-RIMS2(dist=65138);gene-DCAF13(dist=15163)
NW_004676400.1	1478339	T	TA	TTA	TTA	TTA	TATA	TATA	TATA	intergenic	gene-RIMS2(dist=65143);gene-DCAF13(dist=15158)
NW_004676400.1	1484096	T	TAA	TTAA	TTAA	TTAA	TT	TT	TT	intergenic	gene-RIMS2(dist=70900);gene-DCAF13(dist=9401)
NW_004676400.1	1490438	G	GCA	GGCA	GGCA	GGCA	GCAGCA	GCAGCA	GCAGCA	intergenic	gene-RIMS2(dist=77242);gene-DCAF13(dist=3059)
NW_004676400.1	1490441	G	GGA	GGGA	GGGA	GGGA	GGAGGA	GGAGGA	GGAGGA	intergenic	gene-RIMS2(dist=77245);gene-DCAF13(dist=3056)
NW_004676400.1	1491593	T	TTA	TTTA	TTTA	TTTA	TT	TT	TT	intergenic	gene-RIMS2(dist=78397);gene-DCAF13(dist=1904)
NW_004676400.1	1491899	C	CA	CCA	CCA	CCA	CC	CC	CC	intergenic	gene-RIMS2(dist=78703);gene-DCAF13(dist=1598)
NW_004676400.1	1494847	C	CAGA	CCAGA	CCAGA	CCAGA	CAGACAGA	CAGACAGA	CAGACAGA	intronic	gene-DCAF13
NW_004676400.1	1495332	T	TC	TTC	TTC	TTC	TCTC	TCTC	TCTC	intronic	gene-DCAF13
NW_004676400.1	1497015	T	TTCCTG	TTTCCTG	TTTCCTG	TTTCCTG	TTCCTGTTCCTG	TTCCTGTTCCTG	TTCCTGTTCCTG	intronic	gene-DCAF13
NW_004676400.1	1503431	G	GGAATAAA	GGGAATAAA	GGGAATAAA	GGGAATAAA	GGAATAAAGGAATAAA	GGAATAAAGGAATAAA	GGAATAAAGGAATAAA	intronic	gene-DCAF13
NW_004676400.1	1508029	A	AGCTGCGT	AAGCTGCGT	AAGCTGCGT	AAGCTGCGT	AA	AA	AA	intronic	gene-DCAF13
NW_004676400.1	1511299	C	CA	CCA	CCA	CCA	CC	CC	CC	intronic	gene-DCAF13
NW_004676400.1	1513837	G	GA	GGA	GGA	GGA	GAGA	GAGA	GAGA	intronic	gene-DCAF13
NW_004676400.1	1516667	A	ATG	AATG	AATG	AATG	ATGATG	ATGATG	ATGATG	intronic	gene-SLC25A32
NW_004676400.1	1528604	A	AACAAGTGGAGATTTATTC	AAACAAGTGGAGATTTATTC	AAACAAGTGGAGATTTATTC	AAACAAGTGGAGATTTATTC	AA	AA	AA	intronic	gene-SLC25A32
NW_004676400.1	1528608	T	TC	TTC	TTC	TTC	TT	TT	TT	intronic	gene-SLC25A32
NW_004676400.1	1528610	T	TCTG	TTCTG	TTCTG	TTCTG	TT	TT	TT	intronic	gene-SLC25A32
NW_004676400.1	1528697	A	AACAGCAG	AAACAGCAG	AAACAGCAG	AAACAGCAG	AA	AA	AA	intronic	gene-SLC25A32
NW_004676400.1	1532439	G	GGCTTGCAGCAGTATCACGTGTAA	GGGCTTGCAGCAGTATCACGTGTAA	GGGCTTGCAGCAGTATCACGTGTAA	GGGCTTGCAGCAGTATCACGTGTAA	GG	GG	GG	UTR3	gene-SLC25A32
NW_004676400.1	1532682	T	TTA	TTTA	TTTA	TTTA	TTATTA	TTATTA	TTATTA	UTR3	gene-SLC25A32
NW_004676400.1	1532765	T	TG	TTG	TTG	TTG	TT	TT	TT	downstream	gene-SLC25A32;gene-CTHRC1
NW_004676400.1	1532766	T	TTTG	TTTTG	TTTTG	TTTTG	TT	TT	TT	downstream	gene-SLC25A32;gene-CTHRC1
NW_004676400.1	1533973	A	AC	AAC	AAC	AAC	AA	AA	AA	intronic	gene-CTHRC1
NW_004676400.1	1534450	G	GA	GGA	GGA	GGA	GG	GG	GG	intronic	gene-CTHRC1
NW_004676400.1	1536731	A	AGG	AAGG	AAGG	AAGG	AA	AA	AA	upstream	gene-CTHRC1
NW_004676400.1	1536741	T	TA	TTA	TTA	TTA	TT	TT	TT	upstream	gene-CTHRC1
NW_004676400.1	1536787	C	CTGCGCTGGTT	CCTGCGCTGGTT	CCTGCGCTGGTT	CCTGCGCTGGTT	CTGCGCTGGTTCTGCGCTGGTT	CTGCGCTGGTTCTGCGCTGGTT	CTGCGCTGGTTCTGCGCTGGTT	upstream	gene-CTHRC1
NW_004676400.1	1546238	G	GTTTCC	GGTTTCC	GGTTTCC	GGTTTCC	GG	GG	GG	downstream	gene-FZD6
NW_004676400.1	1548434	A	AG	AAG	AAG	AAG	AA	AA	AA	UTR3	gene-FZD6
NW_004676400.1	1557572	T	TGCACAA	TTGCACAA	TTGCACAA	TTGCACAA	TT	TT	TT	intronic	gene-FZD6
NW_004676400.1	1557703	A	ACT	AACT	AACT	AACT	AA	AA	AA	intronic	gene-FZD6
NW_004676400.1	1562643	A	AT	AAT	AAT	AAT	AA	AA	AA	intronic	gene-FZD6
NW_004676400.1	1562644	A	ATTATAAATATAAATATAG	AATTATAAATATAAATATAG	AATTATAAATATAAATATAG	AATTATAAATATAAATATAG	AA	AA	AA	intronic	gene-FZD6
NW_004676400.1	1564244	C	CCAGTT	CCCAGTT	CCCAGTT	CCCAGTT	CC	CC	CC	intronic	gene-FZD6
NW_004676400.1	1570748	C	CTGT	CCTGT	CCTGT	CCTGT	CTGTCTGT	CTGTCTGT	CTGTCTGT	intronic	gene-FZD6
NW_004676400.1	1572357	A	AG	AAG	AAG	AAG	AGAG	AGAG	AGAG	upstream	gene-FZD6
NW_004676400.1	1572425	C	CTT	CCTT	CCTT	CCTT	CTTCTT	CTTCTT	CTTCTT	upstream	gene-FZD6
NW_004676400.1	1572429	T	TG	TTG	TTG	TTG	TGTG	TGTG	TGTG	upstream	gene-FZD6
NW_004676400.1	1572431	C	CTCCATGCCCTCACATCTCCATGTCCTCGCA	CCTCCATGCCCTCACATCTCCATGTCCTCGCA	CCTCCATGCCCTCACATCTCCATGTCCTCGCA	CCTCCATGCCCTCACATCTCCATGTCCTCGCA	CTCCATGCCCTCACATCTCCATGTCCTCGCACTCCATGCCCTCACATCTCCATGTCCTCGCA	CTCCATGCCCTCACATCTCCATGTCCTCGCACTCCATGCCCTCACATCTCCATGTCCTCGCA	CTCCATGCCCTCACATCTCCATGTCCTCGCACTCCATGCCCTCACATCTCCATGTCCTCGCA	upstream	gene-FZD6
NW_004676400.1	1572534	C	CTG	CCTG	CCTG	CCTG	CTGCTG	CTGCTG	CTGCTG	upstream	gene-FZD6
NW_004676400.1	1577197	A	ATTATTTGAATCTT	AATTATTTGAATCTT	AATTATTTGAATCTT	AATTATTTGAATCTT	AA	AA	AA	intergenic	gene-FZD6(dist=5503);gene-ATP6V1C1(dist=59970)
NW_004676400.1	1579864	T	TCTC	TTCTC	TTCTC	TTCTC	TCTCTCTC	TCTCTCTC	TCTCTCTC	intergenic	gene-FZD6(dist=8170);gene-ATP6V1C1(dist=57303)
NW_004676400.1	1585619	A	AC	AAC	AAC	AAC	ACAC	ACAC	ACAC	intergenic	gene-FZD6(dist=13925);gene-ATP6V1C1(dist=51548)
NW_004676400.1	1588649	A	AC	AAC	AAC	AAC	ACAC	ACAC	ACAC	intergenic	gene-FZD6(dist=16955);gene-ATP6V1C1(dist=48518)
NW_004676400.1	1589291	T	TAC	TTAC	TTAC	TTAC	TACTAC	TACTAC	TACTAC	intergenic	gene-FZD6(dist=17597);gene-ATP6V1C1(dist=47876)
NW_004676400.1	1591075	C	CA	CCA	CCA	CCA	CACA	CACA	CACA	intergenic	gene-FZD6(dist=19381);gene-ATP6V1C1(dist=46092)
NW_004676400.1	1593822	A	ATC	AATC	AATC	AATC	AA	AA	AA	intergenic	gene-FZD6(dist=22128);gene-ATP6V1C1(dist=43345)
NW_004676400.1	1596081	T	TGAG	TTGAG	TTGAG	TTGAG	TT	TT	TT	intergenic	gene-FZD6(dist=24387);gene-ATP6V1C1(dist=41086)
NW_004676400.1	1596159	A	AC	AAC	AAC	AAC	AA	AA	AA	intergenic	gene-FZD6(dist=24465);gene-ATP6V1C1(dist=41008)
NW_004676400.1	1596536	T	TTAGATG	TTTAGATG	TTTAGATG	TTTAGATG	TT	TT	TT	intergenic	gene-FZD6(dist=24842);gene-ATP6V1C1(dist=40631)
NW_004676400.1	1597185	C	CGT	CCGT	CCGT	CCGT	CC	CC	CC	intergenic	gene-FZD6(dist=25491);gene-ATP6V1C1(dist=39982)
NW_004676400.1	1598853	T	TAGG	TTAGG	TTAGG	TTAGG	TT	TT	TT	intergenic	gene-FZD6(dist=27159);gene-ATP6V1C1(dist=38314)
NW_004676400.1	1602136	G	GT	GGT	GGT	GGT	GG	GG	GG	intergenic	gene-FZD6(dist=30442);gene-ATP6V1C1(dist=35031)
NW_004676400.1	1603687	G	GA	GGA	GGA	GGA	GG	GG	GG	intergenic	gene-FZD6(dist=31993);gene-ATP6V1C1(dist=33480)
NW_004676400.1	1609375	T	TTTTTGTGTTTTG	TTTTTTGTGTTTTG	TTTTTTGTGTTTTG	TTTTTTGTGTTTTG	TTTTTGTGTTTTGTTTTTGTGTTTTG	TTTTTGTGTTTTGTTTTTGTGTTTTG	TTTTTGTGTTTTGTTTTTGTGTTTTG	intergenic	gene-FZD6(dist=37681);gene-ATP6V1C1(dist=27792)
NW_004676400.1	1609867	T	TTTAA	TTTTAA	TTTTAA	TTTTAA	TT	TT	TT	intergenic	gene-FZD6(dist=38173);gene-ATP6V1C1(dist=27300)
NW_004676400.1	1612872	A	AAT	AAAT	AAAT	AAAT	AA	AA	AA	intergenic	gene-FZD6(dist=41178);gene-ATP6V1C1(dist=24295)
NW_004676400.1	1613908	A	AG	AAG	AAG	AAG	AGAG	AGAG	AGAG	intergenic	gene-FZD6(dist=42214);gene-ATP6V1C1(dist=23259)
NW_004676400.1	1613922	A	AGGG	AAGGG	AAGGG	AAGGG	AGGGAGGG	AGGGAGGG	AGGGAGGG	intergenic	gene-FZD6(dist=42228);gene-ATP6V1C1(dist=23245)
NW_004676400.1	1615103	T	TG	TTG	TTG	TTG	TGTG	TGTG	TGTG	intergenic	gene-FZD6(dist=43409);gene-ATP6V1C1(dist=22064)
NW_004676400.1	1622643	T	TCA	TTCA	TTCA	TTCA	TT	TT	TT	intergenic	gene-FZD6(dist=50949);gene-ATP6V1C1(dist=14524)
NW_004676400.1	1623629	A	AGG	AAGG	AAGG	AAGG	AA	AA	AA	intergenic	gene-FZD6(dist=51935);gene-ATP6V1C1(dist=13538)
NW_004676400.1	1624681	C	CG	CCG	CCG	CCG	CGCG	CGCG	CGCG	intergenic	gene-FZD6(dist=52987);gene-ATP6V1C1(dist=12486)
NW_004676400.1	1695992	C	CT	CCT	CCT	CCT	CC	CC	CC	intronic	gene-AZIN1
NW_004676400.1	1708628	C	CTA	CCTA	CCTA	CCTA	CTACTA	CTACTA	CTACTA	downstream	gene-AZIN1
NW_004676400.1	1716482	T	TG	TTG	TTG	TTG	TGTG	TGTG	TGTG	intergenic	gene-AZIN1(dist=8266);gene-KLF10(dist=2724)
NW_004676400.1	1719774	C	CCGTG	CCCGTG	CCCGTG	CCCGTG	CC	CC	CC	intronic	gene-KLF10
NW_004676400.1	1725836	G	GCTCTTAAT	GGCTCTTAAT	GGCTCTTAAT	GGCTCTTAAT	GCTCTTAATGCTCTTAAT	GCTCTTAATGCTCTTAAT	GCTCTTAATGCTCTTAAT	intergenic	gene-KLF10(dist=3808);gene-ODF1(dist=7856)
NW_004676400.1	1725920	G	GAC	GGAC	GGAC	GGAC	GG	GG	GG	intergenic	gene-KLF10(dist=3892);gene-ODF1(dist=7772)
NW_004676400.1	1726563	T	TCCTG	TTCCTG	TTCCTG	TTCCTG	TCCTGTCCTG	TCCTGTCCTG	TCCTGTCCTG	intergenic	gene-KLF10(dist=4535);gene-ODF1(dist=7129)
NW_004676400.1	1727406	G	GT	GGT	GGT	GGT	GG	GG	GG	intergenic	gene-KLF10(dist=5378);gene-ODF1(dist=6286)
NW_004676400.1	1728177	G	GA	GGA	GGA	GGA	GG	GG	GG	intergenic	gene-KLF10(dist=6149);gene-ODF1(dist=5515)
NW_004676400.1	1731807	T	TC	TTC	TTC	TTC	TCTC	TCTC	TCTC	intergenic	gene-KLF10(dist=9779);gene-ODF1(dist=1885)
NW_004676400.1	1732268	G	GC	GGC	GGC	GGC	GCGC	GCGC	GCGC	intergenic	gene-KLF10(dist=10240);gene-ODF1(dist=1424)
NW_004676400.1	1735753	C	CGAG	CCGAG	CCGAG	CCGAG	CGAGCGAG	CGAGCGAG	CGAGCGAG	upstream	gene-ODF1
NW_004676400.1	1742462	A	ATTTTTT	AATTTTTT	AATTTTTT	AATTTTTT	ATTTTTTATTTTTT	ATTTTTTATTTTTT	ATTTTTTATTTTTT	intergenic	gene-ODF1(dist=7630);gene-UBR5(dist=23736)
NW_004676400.1	1753498	C	CAGCGAGGCG	CCAGCGAGGCG	CCAGCGAGGCG	CCAGCGAGGCG	CC	CC	CC	intergenic	gene-ODF1(dist=18666);gene-UBR5(dist=12700)
NW_004676400.1	1769806	T	TGTTTTCTTCAA	TTGTTTTCTTCAA	TTGTTTTCTTCAA	TTGTTTTCTTCAA	TGTTTTCTTCAATGTTTTCTTCAA	TGTTTTCTTCAATGTTTTCTTCAA	TGTTTTCTTCAATGTTTTCTTCAA	intronic	gene-UBR5
NW_004676400.1	1794905	A	AT	AAT	AAT	AAT	ATAT	ATAT	ATAT	intronic	gene-UBR5
NW_004676400.1	1800623	A	AT	AAT	AAT	AAT	ATAT	ATAT	ATAT	intronic	gene-UBR5
NW_004676400.1	1800843	A	AATG	AAATG	AAATG	AAATG	AATGAATG	AATGAATG	AATGAATG	intronic	gene-UBR5
NW_004676400.1	1800978	G	GT	GGT	GGT	GGT	GTGT	GTGT	GTGT	intronic	gene-UBR5
NW_004676400.1	1801069	T	TTA	TTTA	TTTA	TTTA	TTATTA	TTATTA	TTATTA	intronic	gene-UBR5
NW_004676400.1	1801201	G	GACAA	GGACAA	GGACAA	GGACAA	GACAAGACAA	GACAAGACAA	GACAAGACAA	intronic	gene-UBR5
NW_004676400.1	1801263	A	ACT	AACT	AACT	AACT	ACTACT	ACTACT	ACTACT	intronic	gene-UBR5
NW_004676400.1	1801264	G	GTTGATAC	GGTTGATAC	GGTTGATAC	GGTTGATAC	GTTGATACGTTGATAC	GTTGATACGTTGATAC	GTTGATACGTTGATAC	intronic	gene-UBR5
NW_004676400.1	1802270	G	GA	GGA	GGA	GGA	GAGA	GAGA	GAGA	intronic	gene-UBR5
NW_004676400.1	1805360	G	GTA	GGTA	GGTA	GGTA	GTAGTA	GTAGTA	GTAGTA	intronic	gene-UBR5
NW_004676400.1	1811133	C	CAG	CCAG	CCAG	CCAG	CAGCAG	CAGCAG	CAGCAG	intronic	gene-UBR5
NW_004676400.1	1815544	T	TG	TTG	TTG	TTG	TGTG	TGTG	TGTG	intronic	gene-UBR5
NW_004676400.1	1819846	C	CAAT	CCAAT	CCAAT	CCAAT	CAATCAAT	CAATCAAT	CAATCAAT	intronic	gene-UBR5
NW_004676400.1	1819857	T	TG	TTG	TTG	TTG	TGTG	TGTG	TGTG	intronic	gene-UBR5
NW_004676400.1	1821154	T	TC	TTC	TTC	TTC	TCTC	TCTC	TCTC	intronic	gene-UBR5
NW_004676400.1	1827454	T	TATA	TTATA	TTATA	TTATA	TATATATA	TATATATA	TATATATA	UTR3	gene-UBR5
NW_004676400.1	1831268	T	TC	TTC	TTC	TTC	TCTC	TCTC	TCTC	intergenic	gene-UBR5(dist=3386);gene-RRM2B(dist=4541)
NW_004676400.1	1834097	A	AT	AAT	AAT	AAT	ATAT	ATAT	ATAT	intergenic	gene-UBR5(dist=6215);gene-RRM2B(dist=1712)
NW_004676400.1	1838872	G	GA	GGA	GGA	GGA	GAGA	GAGA	GAGA	intronic	gene-RRM2B
NW_004676400.1	1838922	A	AGCCTGT	AAGCCTGT	AAGCCTGT	AAGCCTGT	AGCCTGTAGCCTGT	AGCCTGTAGCCTGT	AGCCTGTAGCCTGT	intronic	gene-RRM2B
NW_004676400.1	1840310	T	TA	TTA	TTA	TTA	TT	TT	TT	intronic	gene-RRM2B
NW_004676400.1	1847919	G	GC	GGC	GGC	GGC	GG	GG	GG	downstream	gene-RRM2B
NW_004676400.1	1871120	G	GC	GGC	GGC	GGC	GCGC	GCGC	GCGC	intergenic	gene-RRM2B(dist=23820);gene-NCALD(dist=89095)
NW_004676400.1	1871416	A	AAAC	AAAAC	AAAAC	AAAAC	AAACAAAC	AAACAAAC	AAACAAAC	intergenic	gene-RRM2B(dist=24116);gene-NCALD(dist=88799)
NW_004676400.1	1875375	G	GA	GGA	GGA	GGA	GG	GG	GG	intergenic	gene-RRM2B(dist=28075);gene-NCALD(dist=84840)
NW_004676400.1	1877283	A	ATT	AATT	AATT	AATT	ATTATT	ATTATT	ATTATT	intergenic	gene-RRM2B(dist=29983);gene-NCALD(dist=82932)
NW_004676400.1	1877946	G	GA	GGA	GGA	GGA	GG	GG	GG	intergenic	gene-RRM2B(dist=30646);gene-NCALD(dist=82269)
NW_004676400.1	1880628	C	CAT	CCAT	CCAT	CCAT	CATCAT	CATCAT	CATCAT	intergenic	gene-RRM2B(dist=33328);gene-NCALD(dist=79587)
NW_004676400.1	1895742	C	CT	CCT	CCT	CCT	CTCT	CTCT	CTCT	intergenic	gene-RRM2B(dist=48442);gene-NCALD(dist=64473)
NW_004676400.1	1898303	T	TA	TTA	TTA	TTA	TATA	TATA	TATA	intergenic	gene-RRM2B(dist=51003);gene-NCALD(dist=61912)
NW_004676400.1	1898328	G	GA	GGA	GGA	GGA	GAGA	GAGA	GAGA	intergenic	gene-RRM2B(dist=51028);gene-NCALD(dist=61887)
NW_004676400.1	1899777	G	GGGGT	GGGGGT	GGGGGT	GGGGGT	GGGGTGGGGT	GGGGTGGGGT	GGGGTGGGGT	intergenic	gene-RRM2B(dist=52477);gene-NCALD(dist=60438)
NW_004676400.1	1907422	G	GA	GGA	GGA	GGA	GAGA	GAGA	GAGA	intergenic	gene-RRM2B(dist=60122);gene-NCALD(dist=52793)
NW_004676400.1	1910454	T	TTCAGCTC	TTTCAGCTC	TTTCAGCTC	TTTCAGCTC	TTCAGCTCTTCAGCTC	TTCAGCTCTTCAGCTC	TTCAGCTCTTCAGCTC	intergenic	gene-RRM2B(dist=63154);gene-NCALD(dist=49761)
NW_004676400.1	1932533	A	ACT	AACT	AACT	AACT	ACTACT	ACTACT	ACTACT	intergenic	gene-RRM2B(dist=85233);gene-NCALD(dist=27682)
NW_004676400.1	1933403	C	CT	CCT	CCT	CCT	CC	CC	CC	intergenic	gene-RRM2B(dist=86103);gene-NCALD(dist=26812)
NW_004676400.1	1934215	A	AGGCT	AAGGCT	AAGGCT	AAGGCT	AGGCTAGGCT	AGGCTAGGCT	AGGCTAGGCT	intergenic	gene-RRM2B(dist=86915);gene-NCALD(dist=26000)
NW_004676400.1	1934225	C	CCTGT	CCCTGT	CCCTGT	CCCTGT	CC	CC	CC	intergenic	gene-RRM2B(dist=86925);gene-NCALD(dist=25990)
NW_004676400.1	1935533	A	AAC	AAAC	AAAC	AAAC	AACAAC	AACAAC	AACAAC	intergenic	gene-RRM2B(dist=88233);gene-NCALD(dist=24682)
NW_004676400.1	1936337	G	GTA	GGTA	GGTA	GGTA	GTAGTA	GTAGTA	GTAGTA	intergenic	gene-RRM2B(dist=89037);gene-NCALD(dist=23878)
NW_004676400.1	1937467	T	TC	TTC	TTC	TTC	TCTC	TCTC	TCTC	intergenic	gene-RRM2B(dist=90167);gene-NCALD(dist=22748)
NW_004676400.1	1953428	A	AT	AAT	AAT	AAT	AA	AA	AA	intergenic	gene-RRM2B(dist=106128);gene-NCALD(dist=6787)
NW_004676400.1	1956324	C	CTTT	CCTTT	CCTTT	CCTTT	CTTTCTTT	CTTTCTTT	CTTTCTTT	intergenic	gene-RRM2B(dist=109024);gene-NCALD(dist=3891)
NW_004676400.1	1961207	G	GT	GGT	GGT	GGT	GTGT	GTGT	GTGT	intronic	gene-NCALD
NW_004676400.1	1966279	G	GTTAA	GGTTAA	GGTTAA	GGTTAA	GTTAAGTTAA	GTTAAGTTAA	GTTAAGTTAA	intronic	gene-NCALD
NW_004676400.1	1966496	C	CAG	CCAG	CCAG	CCAG	CAGCAG	CAGCAG	CAGCAG	intronic	gene-NCALD
NW_004676400.1	1968688	C	CACT	CCACT	CCACT	CCACT	CACTCACT	CACTCACT	CACTCACT	intronic	gene-NCALD
NW_004676400.1	1968726	C	CA	CCA	CCA	CCA	CACA	CACA	CACA	intronic	gene-NCALD
NW_004676400.1	1968798	T	TTGGGCAGGCAGC	TTTGGGCAGGCAGC	TTTGGGCAGGCAGC	TTTGGGCAGGCAGC	TTGGGCAGGCAGCTTGGGCAGGCAGC	TTGGGCAGGCAGCTTGGGCAGGCAGC	TTGGGCAGGCAGCTTGGGCAGGCAGC	intronic	gene-NCALD
NW_004676400.1	1972007	T	TGA	TTGA	TTGA	TTGA	TGATGA	TGATGA	TGATGA	intronic	gene-NCALD
NW_004676400.1	1975247	T	TA	TTA	TTA	TTA	TATA	TATA	TATA	intronic	gene-NCALD
NW_004676400.1	1994143	T	TA	TTA	TTA	TTA	TATA	TATA	TATA	intronic	gene-NCALD
NW_004676400.1	2000352	C	CTAA	CCTAA	CCTAA	CCTAA	CTAACTAA	CTAACTAA	CTAACTAA	intronic	gene-NCALD
NW_004676400.1	2003488	T	TC	TTC	TTC	TTC	TCTC	TCTC	TCTC	downstream	gene-NCALD
NW_004676401.1	163104	A	AC	ACAC	ACAC	ACAC	AAC	AAC	AAC	intronic	gene-GABBR2
NW_004676405.1	2826898	T	TTTTTTTTC	TTTTTTTTCTTTTTTTTC	TTTTTTTTCTTTTTTTTC	TTTTTTTTCTTTTTTTTC	TTTTTTTTTC	TTTTTTTTTC	TTTTTTTTTC	intronic	gene-FBXL7
NW_004676405.1	3410908	G	GTTA	GGTTA	GGTTA	GGTTA	GTTAGTTA	GTTAGTTA	GTTAGTTA	intergenic	gene-BASP1;NONE(dist=NONE)
NW_004676411.1	1207703	G	GA	GGA	GGA	GGA	GG	GG	GG	intergenic	gene-ZFX(dist=14839);gene-EIF2S3(dist=8779)
NW_004676412.1	371766	A	AT	AAT	AAT	AAT	ATAT	ATAT	ATAT	intergenic	gene-E2F7(dist=91144);gene-NAV3(dist=286445)
NW_004676412.1	581033	T	TTTTA	TTTTATTTTA	TTTTATTTTA	TTTTATTTTA	TTTTTA	TTTTTA	TTTTTA	intergenic	gene-E2F7(dist=300411);gene-NAV3(dist=77178)
NW_004676412.1	622609	C	CCTA	CCCTA	CCCTA	CCCTA	CC	CC	CC	intergenic	gene-E2F7(dist=341987);gene-NAV3(dist=35602)
NW_004676419.1	571000	A	AAATAAATAAATAAATAAAT	AAAATAAATAAATAAATAAAT	AAAATAAATAAATAAATAAAT	AAAATAAATAAATAAATAAAT	AA	AA	AA	intronic	gene-PHEX
NW_004676420.1	17636	G	GAA	GGAA	GGAA	GGAA	GAAGAA	GAAGAA	GAAGAA	intergenic	NONE(dist=NONE);gene-CUNH3orf58
NW_004676420.1	786642	A	AC	ACAC	ACAC	ACAC	AAC	AAC	AAC	intronic	gene-GK5
NW_004676425.1	19392	T	TGGTTTTTTTTGTTTG	TT	TT	TT	TGGTTTTTTTTGTTTGTGGTTTTTTTTGTTTG	TGGTTTTTTTTGTTTGTGGTTTTTTTTGTTTG	TGGTTTTTTTTGTTTGTGGTTTTTTTTGTTTG	intergenic	NONE(dist=NONE);NONE(dist=NONE)
NW_004676430.1	733136	A	AGCCAGTGGG	AAGCCAGTGGG	AAGCCAGTGGG	AAGCCAGTGGG	AA	AA	AA	intergenic	gene-TFEC(dist=71570);gene-MDFIC(dist=365876)
NW_004676438.1	149423	T	TAA	TT	TT	TT	TTAA	TTAA	TTAA	UTR3	gene-LRRK1
NW_004676438.1	149424	T	TAAAA	TT	TT	TT	TTAAAA	TTAAAA	TTAAAA	UTR3	gene-LRRK1
NW_004676438.1	861248	T	TTA	TTATTA	TTATTA	TTATTA	TTTA	TTTA	TTTA	intronic	gene-SYNM
NW_004676438.1	1969688	T	TA	TTA	TTA	TTA	TATA	TATA	TATA	upstream	gene-NR2F2
NW_004676439.1	480565	T	TC	TTC	TTC	TTC	TCTC	TCTC	TCTC	intronic	gene-PPP4R1
NW_004676439.1	885638	G	GA	GGA	GGA	GGA	GAGA	GAGA	GAGA	intergenic	gene-RAB12(dist=15761);gene-PTPRM(dist=31920)
NW_004676439.1	985188	T	TCAATTTTATAAA	TTCAATTTTATAAA	TTCAATTTTATAAA	TTCAATTTTATAAA	TCAATTTTATAAATCAATTTTATAAA	TCAATTTTATAAATCAATTTTATAAA	TCAATTTTATAAATCAATTTTATAAA	intronic	gene-PTPRM
NW_004676439.1	1212750	C	CTT	CCTT	CCTT	CCTT	CTTCTT	CTTCTT	CTTCTT	intronic	gene-PTPRM
NW_004676439.1	2155752	T	TTG	TTTG	TTTG	TTTG	TTGTTG	TTGTTG	TTGTTG	intronic	gene-EPB41L3
NW_004676443.1	57683	C	CAA	CC	CC	CC	CCAA	CCAA	CCAA	intergenic	gene-RAI1(dist=26286);gene-PEMT(dist=29716)
NW_004676443.1	67949	T	TA	TTA	TTA	TTA	TT	TT	TT	intergenic	gene-RAI1(dist=36552);gene-PEMT(dist=19450)
NW_004676454.1	2297287	G	GA	GGA	GGA	GGA	GAGA	GAGA	GAGA	intronic	gene-CUL2
NW_004676455.1	348532	A	AGTTT	AAGTTT	AAGTTT	AAGTTT	AA	AA	AA	intronic	gene-IQSEC1
NW_004676455.1	384834	C	CT	CCT	CCT	CCT	CC	CC	CC	intronic	gene-IQSEC1
NW_004676461.1	39058	A	AC	ACAC	ACAC	ACAC	AAC	AAC	AAC	intergenic	NONE(dist=NONE);NONE(dist=NONE)
NW_004676462.1	158720	C	CTT	CTTCTT	CTTCTT	CTTCTT	CCTT	CCTT	CCTT	intronic	gene-IQSEC3
NW_004676465.1	18223	T	TG	TTG	TTG	TTG	TGTG	TGTG	TGTG	intronic	gene-RIC8B
NW_004676468.1	17252	A	ATT	AA	AA	AA	AATT	AATT	AATT	intronic	gene-PRPSAP2
NW_004676468.1	101838	A	AGG	AA	AA	AA	AAGG	AAGG	AAGG	intergenic	gene-LOC101801498(dist=29303);gene-EPN2(dist=2689)
NW_004676468.1	515132	T	TCC	TTCC	TTCC	TTCC	TCCTCC	TCCTCC	TCCTCC	intergenic	gene-LOC101803415(dist=22515);gene-LOC101801893(dist=13513)
NW_004676468.1	552256	C	CTG	CCTG	CCTG	CCTG	CTGCTG	CTGCTG	CTGCTG	intergenic	gene-LOC101801893(dist=20862);gene-SSTR5(dist=5125)
NW_004676468.1	757576	T	TAA	TTAA	TTAA	TTAA	TAATAA	TAATAA	TAATAA	intronic	gene-LMF1
NW_004676468.1	897436	C	CAGA	CCAGA	CCAGA	CCAGA	CAGACAGA	CAGACAGA	CAGACAGA	intronic	gene-LMF1
NW_004676473.1	14311	A	AACCCC	AA	AA	AA	AAACCCC	AAACCCC	AAACCCC	intergenic	gene-CHTOP(dist=5342);gene-S100A16(dist=9307)
NW_004676473.1	22654	A	AAT	AATAAT	AATAAT	AATAAT	AAAT	AAAT	AAAT	upstream	gene-S100A16
NW_004676473.1	22789	A	AGGGCC	AGGGCCAGGGCC	AGGGCCAGGGCC	AGGGCCAGGGCC	AAGGGCC	AAGGGCC	AAGGGCC	upstream	gene-S100A16
NW_004676473.1	27295	G	GCA	GG	GG	GG	GGCA	GGCA	GGCA	upstream	gene-LOC101801303
NW_004676473.1	27338	T	TCTTG	TCTTGTCTTG	TCTTGTCTTG	TCTTGTCTTG	TTCTTG	TTCTTG	TTCTTG	upstream	gene-LOC101801303
NW_004676473.1	29364	G	GCC	GCCGCC	GCCGCC	GCCGCC	GGCC	GGCC	GGCC	downstream	gene-LOC101801303
NW_004676473.1	42936	C	CGG	CC	CC	CC	CCGG	CCGG	CCGG	intronic	gene-LOC101802154
NW_004676473.1	50788	G	GA	GG	GG	GG	GGA	GGA	GGA	intergenic	gene-LOC101802154;NONE(dist=NONE)
NW_004676474.1	380739	G	GGGT	GGGGT	GGGGT	GGGGT	GG	GG	GG	UTR3	gene-ACSS2
NW_004676474.1	387342	G	GTT	GGTT	GGTT	GGTT	GG	GG	GG	intronic	gene-ACSS2
NW_004676474.1	387426	C	CCAGATGCCTCA	CCCAGATGCCTCA	CCCAGATGCCTCA	CCCAGATGCCTCA	CC	CC	CC	intronic	gene-ACSS2
NW_004676474.1	1062147	G	GAC	GGAC	GGAC	GGAC	GG	GG	GG	intergenic	gene-PTPRT(dist=26357);gene-MYBL2(dist=325745)
NW_004676474.1	1914765	T	TA	TTA	TTA	TTA	TT	TT	TT	intergenic	gene-DHX35;NONE(dist=NONE)
NW_004676480.1	147487	C	CTT	CC	CC	CC	CCTT	CCTT	CCTT	intronic	gene-EPHA5
NW_004676480.1	259375	T	TA	TTA	TTA	TTA	TT	TT	TT	intergenic	gene-EPHA5(dist=43374);gene-CENPC(dist=255215)
NW_004676480.1	353214	G	GA	GGA	GGA	GGA	GAGA	GAGA	GAGA	intergenic	gene-EPHA5(dist=137213);gene-CENPC(dist=161376)
NW_004676481.1	20081	T	TG	TTG	TTG	TTG	TT	TT	TT	intergenic	NONE(dist=NONE);gene-LOC101800154
NW_004676481.1	20084	T	TGCTGGGGGGACCTCGC	TTGCTGGGGGGACCTCGC	TTGCTGGGGGGACCTCGC	TTGCTGGGGGGACCTCGC	TT	TT	TT	intergenic	NONE(dist=NONE);gene-LOC101800154
NW_004676481.1	136629	G	GT	GGT	GGT	GGT	GTGT	GTGT	GTGT	intergenic	gene-PPP6R2;NONE(dist=NONE)
NW_004676481.1	136630	G	GA	GGA	GGA	GGA	GAGA	GAGA	GAGA	intergenic	gene-PPP6R2;NONE(dist=NONE)
NW_004676482.1	1361066	T	TA	TT	TT	TT	TTA	TTA	TTA	intergenic	gene-SOCS6(dist=769227);gene-CBLN2(dist=277079)
NW_004676482.1	1504360	A	ATG	AATG	AATG	AATG	AA	AA	AA	intergenic	gene-SOCS6(dist=912521);gene-CBLN2(dist=133785)
NW_004676484.1	758715	C	CA	CCA	CCA	CCA	CACA	CACA	CACA	intronic	gene-VPS53
NW_004676484.1	815687	A	AT	AAT	AAT	AAT	ATAT	ATAT	ATAT	UTR3	gene-VPS53
NW_004676489.1	13893	T	TA	TTA	TTA	TTA	TT	TT	TT	intronic	gene-LOC110351392
NW_004676489.1	128496	T	TA	TTA	TTA	TTA	TATA	TATA	TATA	intergenic	gene-POU4F3(dist=16380);gene-LOC101805249(dist=63249)
NW_004676489.1	136729	G	GA	GGA	GGA	GGA	GAGA	GAGA	GAGA	intergenic	gene-POU4F3(dist=24613);gene-LOC101805249(dist=55016)
NW_004676497.1	374898	A	ATTT	AA	AA	AA	AATTT	AATTT	AATTT	intergenic	gene-PENK(dist=40763);gene-IMPAD1(dist=178835)
NW_004676497.1	872010	C	CA	CCA	CCA	CCA	CACA	CACA	CACA	intergenic	gene-IMPAD1(dist=307877);gene-FAM110B(dist=37780)
NW_004676497.1	1031211	T	TGG	TT	TT	TT	TTGG	TTGG	TTGG	downstream	gene-LOC101790267
NW_004676499.1	10902	T	TAAAA	TT	TT	TT	TTAAAA	TTAAAA	TTAAAA	intronic	gene-LOC101792807
NW_004676499.1	20810	T	TA	TT	TT	TT	TTA	TTA	TTA	intronic	gene-LOC101792807
NW_004676499.1	22649	T	TTA	TTATTA	TTATTA	TTATTA	TTTA	TTTA	TTTA	intronic	gene-LOC101792807
NW_004676499.1	28338	G	GATAAATA	GG	GG	GG	GGATAAATA	GGATAAATA	GGATAAATA	intronic	gene-LOC101792807
NW_004676507.1	905109	A	AAAATAAAACAAAAGAAAACAAAAC	AAAATAAAACAAAAGAAAACAAAACAAAATAAAACAAAAGAAAACAAAAC	AAAATAAAACAAAAGAAAACAAAACAAAATAAAACAAAAGAAAACAAAAC	AAAATAAAACAAAAGAAAACAAAACAAAATAAAACAAAAGAAAACAAAAC	AAAAATAAAACAAAAGAAAACAAAAC	AAAAATAAAACAAAAGAAAACAAAAC	AAAAATAAAACAAAAGAAAACAAAAC	intergenic	gene-FAM110C(dist=35101);gene-FBXO25(dist=63270)
NW_004676507.1	905112	A	ATAAAACAAAAGAAAACAAAAC	AA	AA	AA	AATAAAACAAAAGAAAACAAAAC	AATAAAACAAAAGAAAACAAAAC	AATAAAACAAAAGAAAACAAAAC	intergenic	gene-FAM110C(dist=35104);gene-FBXO25(dist=63267)
NW_004676507.1	1717828	C	CA	CC	CC	CC	CCA	CCA	CCA	intronic	gene-ARHGEF10
NW_004676507.1	1794612	T	TTA	TTTA	TTTA	TTTA	TTATTA	TTATTA	TTATTA	intronic	gene-ARHGEF10
NW_004676507.1	1899352	C	CA	CCA	CCA	CCA	CACA	CACA	CACA	intronic	gene-MYOM2
NW_004676507.1	1934716	A	AT	AA	AA	AA	AAT	AAT	AAT	intronic	gene-MYOM2
NW_004676509.1	2405967	G	GA	GGA	GGA	GGA	GAGA	GAGA	GAGA	intergenic	gene-EPHA7;NONE(dist=NONE)
NW_004676511.1	10230	T	TGA	TTGA	TTGA	TTGA	TT	TT	TT	intronic	gene-LOC101790578
NW_004676511.1	20940	C	CA	CACA	CACA	CACA	CCA	CCA	CCA	intronic	gene-LOC101790578
NW_004676511.1	48379	A	AT	AAT	AAT	AAT	AA	AA	AA	intronic	gene-LOC101790578
NW_004676511.1	82111	T	TCTTATA	TTCTTATA	TTCTTATA	TTCTTATA	TT	TT	TT	intronic	gene-LOC101790578
NW_004676511.1	116895	C	CT	CCT	CCT	CCT	CC	CC	CC	intronic	gene-LOC101790578
NW_004676511.1	120802	T	TA	TATA	TATA	TATA	TTA	TTA	TTA	intronic	gene-LOC101790578
NW_004676511.1	125880	T	TTC	TTCTTC	TTCTTC	TTCTTC	TTTC	TTTC	TTTC	intronic	gene-LOC101790578
NW_004676511.1	142328	T	TA	TATA	TATA	TATA	TTA	TTA	TTA	intronic	gene-LOC101790578
NW_004676511.1	159368	A	ACTCATTCTGAC	AACTCATTCTGAC	AACTCATTCTGAC	AACTCATTCTGAC	AA	AA	AA	intronic	gene-LOC101790578
NW_004676511.1	196045	T	TG	TTG	TTG	TTG	TT	TT	TT	intronic	gene-LOC101790578
NW_004676511.1	196511	C	CCAAA	CCAAACCAAA	CCAAACCAAA	CCAAACCAAA	CCCAAA	CCCAAA	CCCAAA	intronic	gene-LOC101790578
NW_004676511.1	261947	G	GA	GGA	GGA	GGA	GG	GG	GG	intronic	gene-LOC101790578
NW_004676511.1	292458	A	AT	AAT	AAT	AAT	AA	AA	AA	intronic	gene-LOC101790578
NW_004676511.1	299044	G	GT	GGT	GGT	GGT	GG	GG	GG	intronic	gene-LOC101790578
NW_004676511.1	304618	T	TAC	TTAC	TTAC	TTAC	TT	TT	TT	intronic	gene-LOC101790578
NW_004676511.1	310044	T	TC	TTC	TTC	TTC	TT	TT	TT	intronic	gene-LOC101790578
NW_004676511.1	318669	C	CTT	CCTT	CCTT	CCTT	CC	CC	CC	intronic	gene-LOC101790578
NW_004676511.1	328026	C	CATTTTCAAATTTTAAGTTT	CCATTTTCAAATTTTAAGTTT	CCATTTTCAAATTTTAAGTTT	CCATTTTCAAATTTTAAGTTT	CC	CC	CC	intronic	gene-LOC101790578
NW_004676511.1	377348	G	GA	GG	GG	GG	GGA	GGA	GGA	intronic	gene-LOC101790578
NW_004676511.1	390065	C	CT	CTCT	CTCT	CTCT	CCT	CCT	CCT	intronic	gene-LOC101790578
NW_004676511.1	400519	C	CA	CCA	CCA	CCA	CC	CC	CC	intronic	gene-LOC101790578
NW_004676511.1	410466	C	CT	CCT	CCT	CCT	CC	CC	CC	intronic	gene-LOC101790578
NW_004676511.1	431526	T	TATAGCAG	TATAGCAGTATAGCAG	TATAGCAGTATAGCAG	TATAGCAGTATAGCAG	TTATAGCAG	TTATAGCAG	TTATAGCAG	intronic	gene-LOC101790578
NW_004676511.1	445569	C	CA	CCA	CCA	CCA	CC	CC	CC	intronic	gene-LOC101790578
NW_004676511.1	496036	G	GT	GGT	GGT	GGT	GG	GG	GG	intronic	gene-LOC101790578
NW_004676511.1	621321	T	TA	TTA	TTA	TTA	TT	TT	TT	intronic	gene-LOC101790578
NW_004676511.1	687702	C	CTTT	CCTTT	CCTTT	CCTTT	CC	CC	CC	intergenic	gene-LOC101790578;NONE(dist=NONE)
NW_004676511.1	694900	A	AT	AAT	AAT	AAT	AA	AA	AA	intergenic	gene-LOC101790578;NONE(dist=NONE)
NW_004676511.1	722602	C	CTGT	CCTGT	CCTGT	CCTGT	CC	CC	CC	intergenic	gene-LOC101790578;NONE(dist=NONE)
NW_004676511.1	722603	A	ACATTGTATGTACATTGACTGTATGTAC	AACATTGTATGTACATTGACTGTATGTAC	AACATTGTATGTACATTGACTGTATGTAC	AACATTGTATGTACATTGACTGTATGTAC	AA	AA	AA	intergenic	gene-LOC101790578;NONE(dist=NONE)
NW_004676511.1	724635	A	AG	AGAG	AGAG	AGAG	AAG	AAG	AAG	intergenic	gene-LOC101790578;NONE(dist=NONE)
NW_004676511.1	797386	A	AT	ATAT	ATAT	ATAT	AAT	AAT	AAT	intergenic	gene-LOC101790578;NONE(dist=NONE)
NW_004676511.1	841449	A	AT	ATAT	ATAT	ATAT	AAT	AAT	AAT	intergenic	gene-LOC101790578;NONE(dist=NONE)
NW_004676511.1	844259	A	AT	AAT	AAT	AAT	AA	AA	AA	intergenic	gene-LOC101790578;NONE(dist=NONE)
NW_004676511.1	882712	G	GA	GAGA	GAGA	GAGA	GGA	GGA	GGA	intergenic	gene-LOC101790578;NONE(dist=NONE)
NW_004676518.1	33628	G	GA	GG	GG	GG	GGA	GGA	GGA	intergenic	NONE(dist=NONE);gene-LOC101802087
NW_004676518.1	45414	A	AATAGTG	AAATAGTG	AAATAGTG	AAATAGTG	AA	AA	AA	intergenic	NONE(dist=NONE);gene-LOC101802087
NW_004676518.1	47177	G	GA	GGA	GGA	GGA	GG	GG	GG	intergenic	NONE(dist=NONE);gene-LOC101802087
NW_004676518.1	48621	T	TC	TTC	TTC	TTC	TT	TT	TT	intergenic	NONE(dist=NONE);gene-LOC101802087
NW_004676518.1	51912	A	AT	AAT	AAT	AAT	AA	AA	AA	intergenic	NONE(dist=NONE);gene-LOC101802087
NW_004676518.1	55110	A	ATATGTGTGTGTGTGTG	AATATGTGTGTGTGTGTG	AATATGTGTGTGTGTGTG	AATATGTGTGTGTGTGTG	AA	AA	AA	intergenic	NONE(dist=NONE);gene-LOC101802087
NW_004676518.1	62847	C	CT	CC	CC	CC	CCT	CCT	CCT	intergenic	NONE(dist=NONE);gene-LOC101802087
NW_004676518.1	67533	C	CAGA	CCAGA	CCAGA	CCAGA	CC	CC	CC	intergenic	NONE(dist=NONE);gene-LOC101802087
NW_004676518.1	69653	G	GTA	GGTA	GGTA	GGTA	GG	GG	GG	intergenic	NONE(dist=NONE);gene-LOC101802087
NW_004676518.1	72265	T	TCA	TTCA	TTCA	TTCA	TT	TT	TT	intergenic	NONE(dist=NONE);gene-LOC101802087
NW_004676518.1	77917	T	TAA	TTAA	TTAA	TTAA	TT	TT	TT	intergenic	NONE(dist=NONE);gene-LOC101802087
NW_004676518.1	136839	C	CA	CCA	CCA	CCA	CC	CC	CC	intergenic	NONE(dist=NONE);gene-LOC101802087
NW_004676518.1	159243	C	CTTG	CCTTG	CCTTG	CCTTG	CC	CC	CC	intergenic	NONE(dist=NONE);gene-LOC101802087
NW_004676518.1	181365	A	AAT	AAAT	AAAT	AAAT	AA	AA	AA	intergenic	NONE(dist=NONE);gene-LOC101802087
NW_004676518.1	208707	G	GA	GGA	GGA	GGA	GG	GG	GG	intergenic	NONE(dist=NONE);gene-LOC101802087
NW_004676518.1	263913	T	TTA	TT	TT	TT	TTTA	TTTA	TTTA	intergenic	NONE(dist=NONE);gene-LOC101802087
NW_004676518.1	274750	G	GT	GGT	GGT	GGT	GG	GG	GG	intergenic	NONE(dist=NONE);gene-LOC101802087
NW_004676518.1	295078	G	GTTTGGTT	GGTTTGGTT	GGTTTGGTT	GGTTTGGTT	GG	GG	GG	intergenic	NONE(dist=NONE);gene-LOC101802087
NW_004676518.1	328001	A	AT	AAT	AAT	AAT	AA	AA	AA	intergenic	NONE(dist=NONE);gene-LOC101802087
NW_004676518.1	345294	G	GTT	GGTT	GGTT	GGTT	GG	GG	GG	intergenic	NONE(dist=NONE);gene-LOC101802087
NW_004676518.1	357870	G	GT	GTGT	GTGT	GTGT	GGT	GGT	GGT	intergenic	NONE(dist=NONE);gene-LOC101802087
NW_004676518.1	379746	C	CAAGAATGGA	CAAGAATGGACAAGAATGGA	CAAGAATGGACAAGAATGGA	CAAGAATGGACAAGAATGGA	CCAAGAATGGA	CCAAGAATGGA	CCAAGAATGGA	intergenic	NONE(dist=NONE);gene-LOC101802087
NW_004676518.1	414358	C	CAAAAT	CC	CC	CC	CCAAAAT	CCAAAAT	CCAAAAT	intergenic	NONE(dist=NONE);gene-LOC101802087
NW_004676518.1	445191	G	GT	GGT	GGT	GGT	GG	GG	GG	intergenic	NONE(dist=NONE);gene-LOC101802087
NW_004676518.1	464679	C	CAAA	CCAAA	CCAAA	CCAAA	CC	CC	CC	intergenic	NONE(dist=NONE);gene-LOC101802087
NW_004676518.1	515374	T	TTA	TTTA	TTTA	TTTA	TT	TT	TT	intergenic	NONE(dist=NONE);gene-LOC101802087
NW_004676518.1	576582	G	GC	GG	GG	GG	GGC	GGC	GGC	intergenic	NONE(dist=NONE);gene-LOC101802087
NW_004676518.1	576800	C	CA	CC	CC	CC	CCA	CCA	CCA	intergenic	NONE(dist=NONE);gene-LOC101802087
NW_004676518.1	587262	G	GT	GGT	GGT	GGT	GG	GG	GG	intergenic	NONE(dist=NONE);gene-LOC101802087
NW_004676518.1	603052	T	TA	TTA	TTA	TTA	TATA	TATA	TATA	intergenic	NONE(dist=NONE);gene-LOC101802087
NW_004676518.1	621766	A	AAAATAAAT	AAAAATAAAT	AAAAATAAAT	AAAAATAAAT	AA	AA	AA	intergenic	NONE(dist=NONE);gene-LOC101802087
NW_004676518.1	658768	A	AC	ACAC	ACAC	ACAC	AAC	AAC	AAC	intergenic	NONE(dist=NONE);gene-LOC101802087
NW_004676518.1	671689	G	GT	GG	GG	GG	GGT	GGT	GGT	intergenic	NONE(dist=NONE);gene-LOC101802087
NW_004676518.1	675516	T	TTG	TT	TT	TT	TTTG	TTTG	TTTG	intergenic	NONE(dist=NONE);gene-LOC101802087
NW_004676518.1	681100	T	TA	TT	TT	TT	TTA	TTA	TTA	intergenic	NONE(dist=NONE);gene-LOC101802087
NW_004676518.1	697140	A	AT	AA	AA	AA	AAT	AAT	AAT	intergenic	NONE(dist=NONE);gene-LOC101802087
NW_004676518.1	808332	G	GA	GAGA	GAGA	GAGA	GGA	GGA	GGA	intronic	gene-LOC101802087
NW_004676518.1	809517	G	GGA	GGAGGA	GGAGGA	GGAGGA	GGGA	GGGA	GGGA	intronic	gene-LOC101802087
NW_004676518.1	810061	T	TTCTC	TTCTCTTCTC	TTCTCTTCTC	TTCTCTTCTC	TTTCTC	TTTCTC	TTTCTC	intronic	gene-LOC101802087
NW_004676518.1	810062	A	ACTCCTG	ACTCCTGACTCCTG	ACTCCTGACTCCTG	ACTCCTGACTCCTG	AACTCCTG	AACTCCTG	AACTCCTG	intronic	gene-LOC101802087
NW_004676518.1	810348	C	CA	CC	CC	CC	CCA	CCA	CCA	intronic	gene-LOC101802087
NW_004676518.1	811496	A	AT	AA	AA	AA	AAT	AAT	AAT	intronic	gene-LOC101802087
NW_004676518.1	816188	A	ACTG	AA	AA	AA	AACTG	AACTG	AACTG	intronic	gene-LOC101802087
NW_004676518.1	861378	G	GT	GG	GG	GG	GGT	GGT	GGT	intergenic	gene-LOC101802087;NONE(dist=NONE)
NW_004676518.1	870409	G	GT	GG	GG	GG	GGT	GGT	GGT	intergenic	gene-LOC101802087;NONE(dist=NONE)
NW_004676518.1	874599	T	TGACA	TT	TT	TT	TTGACA	TTGACA	TTGACA	intergenic	gene-LOC101802087;NONE(dist=NONE)
NW_004676520.1	354666	T	TGTGC	TTGTGC	TTGTGC	TTGTGC	TT	TT	TT	intergenic	gene-ICOSLG(dist=10217);gene-CUNHXorf36(dist=335892)
NW_004676520.1	359225	C	CAT	CCAT	CCAT	CCAT	CC	CC	CC	intergenic	gene-ICOSLG(dist=14776);gene-CUNHXorf36(dist=331333)
NW_004676520.1	1015074	A	AG	AAG	AAG	AAG	AA	AA	AA	intergenic	gene-EFHC2(dist=12205);gene-NDP(dist=33847)
NW_004676520.1	1502097	G	GT	GGT	GGT	GGT	GG	GG	GG	intergenic	gene-LOC101793000(dist=296381);gene-CASK(dist=202469)
NW_004676524.1	35012	A	ATTCTT	AA	AA	AA	AATTCTT	AATTCTT	AATTCTT	intergenic	NONE(dist=NONE);gene-LOC101797041
NW_004676524.1	38167	T	TAGC	TT	TT	TT	TTAGC	TTAGC	TTAGC	intergenic	NONE(dist=NONE);gene-LOC101797041
NW_004676524.1	38206	T	TA	TT	TT	TT	TTA	TTA	TTA	intergenic	NONE(dist=NONE);gene-LOC101797041
NW_004676524.1	67421	T	TGG	TT	TT	TT	TTGG	TTGG	TTGG	intergenic	NONE(dist=NONE);gene-LOC101797041
NW_004676524.1	67472	A	ATTGT	ATTGTATTGT	ATTGTATTGT	ATTGTATTGT	AATTGT	AATTGT	AATTGT	intergenic	NONE(dist=NONE);gene-LOC101797041
NW_004676524.1	69394	G	GT	GTGT	GTGT	GTGT	GGT	GGT	GGT	intergenic	NONE(dist=NONE);gene-LOC101797041
NW_004676524.1	87873	T	TTTTG	TTTTGTTTTG	TTTTGTTTTG	TTTTGTTTTG	TTTTTG	TTTTTG	TTTTTG	intronic	gene-LOC101797041
NW_004676524.1	87883	G	GTTT	GG	GG	GG	GGTTT	GGTTT	GGTTT	intronic	gene-LOC101797041
NW_004676524.1	93985	G	GCAGCATTCCCT	GGCAGCATTCCCT	GGCAGCATTCCCT	GGCAGCATTCCCT	GG	GG	GG	intronic	gene-LOC101797041
NW_004676524.1	96750	C	CT	CCT	CCT	CCT	CC	CC	CC	intronic	gene-LOC101797041
NW_004676524.1	96926	G	GCA	GG	GG	GG	GGCA	GGCA	GGCA	intronic	gene-LOC101797041
NW_004676524.1	97439	G	GGA	GGGA	GGGA	GGGA	GG	GG	GG	intronic	gene-LOC101797041
NW_004676524.1	100545	T	TCA	TT	TT	TT	TTCA	TTCA	TTCA	intronic	gene-LOC101797041
NW_004676524.1	117517	C	CGCCTG	CCGCCTG	CCGCCTG	CCGCCTG	CC	CC	CC	intergenic	gene-LOC101797041(dist=3929);gene-LOC101797217(dist=24286)
NW_004676524.1	120031	G	GA	GGA	GGA	GGA	GAGA	GAGA	GAGA	intergenic	gene-LOC101797041(dist=6443);gene-LOC101797217(dist=21772)
NW_004676524.1	127458	T	TG	TTG	TTG	TTG	TT	TT	TT	intergenic	gene-LOC101797041(dist=13870);gene-LOC101797217(dist=14345)
NW_004676524.1	172828	A	AC	AAC	AAC	AAC	AA	AA	AA	intronic	gene-LOC101797217
NW_004676524.1	194855	G	GCAC	GGCAC	GGCAC	GGCAC	GG	GG	GG	intronic	gene-LOC101797217
NW_004676524.1	201340	G	GA	GGA	GGA	GGA	GG	GG	GG	intronic	gene-LOC101797217
NW_004676524.1	214427	G	GCAACC	GGCAACC	GGCAACC	GGCAACC	GG	GG	GG	intronic	gene-LOC101797217
NW_004676524.1	235229	C	CCT	CCCT	CCCT	CCCT	CC	CC	CC	intronic	gene-LOC101797217
NW_004676524.1	239204	G	GGC	GGGC	GGGC	GGGC	GG	GG	GG	intronic	gene-LOC101797217
NW_004676524.1	241273	T	TC	TTC	TTC	TTC	TT	TT	TT	intronic	gene-LOC101797217
NW_004676524.1	336086	T	TCAGATTG	TTCAGATTG	TTCAGATTG	TTCAGATTG	TT	TT	TT	intronic	gene-GLRX3
NW_004676524.1	336997	T	TAAA	TTAAA	TTAAA	TTAAA	TT	TT	TT	intronic	gene-GLRX3
NW_004676524.1	348351	C	CTT	CCTT	CCTT	CCTT	CC	CC	CC	intergenic	gene-GLRX3;NONE(dist=NONE)
NW_004676524.1	364052	T	TC	TTC	TTC	TTC	TT	TT	TT	intergenic	gene-GLRX3;NONE(dist=NONE)
NW_004676524.1	364914	A	AAT	AAAT	AAAT	AAAT	AA	AA	AA	intergenic	gene-GLRX3;NONE(dist=NONE)
NW_004676524.1	371570	G	GA	GGA	GGA	GGA	GG	GG	GG	intergenic	gene-GLRX3;NONE(dist=NONE)
NW_004676524.1	402660	A	AT	AAT	AAT	AAT	AA	AA	AA	intergenic	gene-GLRX3;NONE(dist=NONE)
NW_004676524.1	404535	G	GA	GGA	GGA	GGA	GG	GG	GG	intergenic	gene-GLRX3;NONE(dist=NONE)
NW_004676524.1	405884	C	CT	CCT	CCT	CCT	CC	CC	CC	intergenic	gene-GLRX3;NONE(dist=NONE)
NW_004676524.1	406142	G	GAAA	GGAAA	GGAAA	GGAAA	GG	GG	GG	intergenic	gene-GLRX3;NONE(dist=NONE)
NW_004676524.1	410528	T	TA	TTA	TTA	TTA	TT	TT	TT	intergenic	gene-GLRX3;NONE(dist=NONE)
NW_004676524.1	426740	T	TCTGGCGCATGGGCCAGCA	TTCTGGCGCATGGGCCAGCA	TTCTGGCGCATGGGCCAGCA	TTCTGGCGCATGGGCCAGCA	TCTGGCGCATGGGCCAGCATCTGGCGCATGGGCCAGCA	TCTGGCGCATGGGCCAGCATCTGGCGCATGGGCCAGCA	TCTGGCGCATGGGCCAGCATCTGGCGCATGGGCCAGCA	intergenic	gene-GLRX3;NONE(dist=NONE)
NW_004676524.1	428410	T	TTC	TTTC	TTTC	TTTC	TTCTTC	TTCTTC	TTCTTC	intergenic	gene-GLRX3;NONE(dist=NONE)
NW_004676526.1	1664842	T	TA	TATA	TATA	TATA	TTA	TTA	TTA	intergenic	gene-COLEC11(dist=324234);gene-SOX11(dist=543290)
NW_004676532.1	1031642	G	GA	GG	GG	GG	GGA	GGA	GGA	intergenic	gene-KCNA1(dist=45505);gene-LOC101802088(dist=54718)
NW_004676533.1	737824	A	AT	AAT	AAT	AAT	ATAT	ATAT	ATAT	intergenic	gene-LOC110351517(dist=42099);gene-NKAIN3(dist=26763)
NW_004676537.1	209534	A	ACG	AA	AA	AA	AACG	AACG	AACG	intronic	gene-FAT3
NW_004676537.1	228189	T	TGATG	TT	TT	TT	TTGATG	TTGATG	TTGATG	intronic	gene-FAT3
NW_004676537.1	230414	C	CT	CC	CC	CC	CCT	CCT	CCT	intronic	gene-FAT3
NW_004676537.1	232119	A	AAGG	AA	AA	AA	AAAGG	AAAGG	AAAGG	intronic	gene-FAT3
NW_004676537.1	236703	A	AT	AA	AA	AA	AAT	AAT	AAT	intronic	gene-FAT3
NW_004676537.1	242455	G	GAA	GG	GG	GG	GGAA	GGAA	GGAA	intronic	gene-FAT3
NW_004676537.1	242458	T	TGC	TT	TT	TT	TTGC	TTGC	TTGC	intronic	gene-FAT3
NW_004676537.1	244713	A	ATT	AA	AA	AA	AATT	AATT	AATT	intronic	gene-FAT3
NW_004676537.1	247192	A	ATCTTAAGATAT	AA	AA	AA	AATCTTAAGATAT	AATCTTAAGATAT	AATCTTAAGATAT	intronic	gene-FAT3
NW_004676537.1	259193	T	TCAAGTCACATC	TT	TT	TT	TTCAAGTCACATC	TTCAAGTCACATC	TTCAAGTCACATC	intronic	gene-FAT3
NW_004676537.1	259343	T	TGATA	TT	TT	TT	TTGATA	TTGATA	TTGATA	intronic	gene-FAT3
NW_004676537.1	259401	G	GTTC	GG	GG	GG	GGTTC	GGTTC	GGTTC	intronic	gene-FAT3
NW_004676537.1	259405	A	AGCG	AA	AA	AA	AAGCG	AAGCG	AAGCG	intronic	gene-FAT3
NW_004676537.1	280354	C	CTTTGTTTTGT	CTTTGTTTTGTCTTTGTTTTGT	CTTTGTTTTGTCTTTGTTTTGT	CTTTGTTTTGTCTTTGTTTTGT	CCTTTGTTTTGT	CCTTTGTTTTGT	CCTTTGTTTTGT	intronic	gene-FAT3
NW_004676537.1	296041	A	AT	AAT	AAT	AAT	AA	AA	AA	intronic	gene-FAT3
NW_004676537.1	296576	T	TA	TTA	TTA	TTA	TT	TT	TT	intronic	gene-FAT3
NW_004676537.1	299576	C	CA	CCA	CCA	CCA	CC	CC	CC	intronic	gene-FAT3
NW_004676537.1	304638	G	GC	GGC	GGC	GGC	GG	GG	GG	intronic	gene-FAT3
NW_004676537.1	335445	T	TG	TTG	TTG	TTG	TT	TT	TT	intronic	gene-FAT3
NW_004676537.1	336102	A	AGG	AA	AA	AA	AAGG	AAGG	AAGG	intronic	gene-FAT3
NW_004676537.1	343172	T	TA	TT	TT	TT	TTA	TTA	TTA	intronic	gene-FAT3
NW_004676537.1	347672	T	TA	TTA	TTA	TTA	TT	TT	TT	intronic	gene-FAT3
NW_004676537.1	377658	A	ACAAGAGCATG	AA	AA	AA	AACAAGAGCATG	AACAAGAGCATG	AACAAGAGCATG	intronic	gene-FAT3
NW_004676537.1	398735	C	CA	CC	CC	CC	CCA	CCA	CCA	intronic	gene-FAT3
NW_004676537.1	400941	A	AAGCTGCAGT	AA	AA	AA	AAAGCTGCAGT	AAAGCTGCAGT	AAAGCTGCAGT	intronic	gene-FAT3
NW_004676537.1	402143	G	GGAC	GG	GG	GG	GGGAC	GGGAC	GGGAC	intronic	gene-FAT3
NW_004676537.1	410139	T	TGGATAAGTAAGCCA	TT	TT	TT	TTGGATAAGTAAGCCA	TTGGATAAGTAAGCCA	TTGGATAAGTAAGCCA	intergenic	gene-FAT3(dist=2292);gene-LOC101805311(dist=87703)
NW_004676537.1	410912	A	ACTTAAT	AACTTAAT	AACTTAAT	AACTTAAT	AA	AA	AA	intergenic	gene-FAT3(dist=3065);gene-LOC101805311(dist=86930)
NW_004676537.1	411210	G	GTT	GGTT	GGTT	GGTT	GG	GG	GG	intergenic	gene-FAT3(dist=3363);gene-LOC101805311(dist=86632)
NW_004676537.1	411752	T	TTAAAA	TTTAAAA	TTTAAAA	TTTAAAA	TT	TT	TT	intergenic	gene-FAT3(dist=3905);gene-LOC101805311(dist=86090)
NW_004676537.1	423654	A	AT	AAT	AAT	AAT	AA	AA	AA	intergenic	gene-FAT3(dist=15807);gene-LOC101805311(dist=74188)
NW_004676537.1	424883	A	AT	AAT	AAT	AAT	AA	AA	AA	intergenic	gene-FAT3(dist=17036);gene-LOC101805311(dist=72959)
NW_004676537.1	428263	G	GC	GG	GG	GG	GGC	GGC	GGC	intergenic	gene-FAT3(dist=20416);gene-LOC101805311(dist=69579)
NW_004676537.1	428915	C	CAAA	CC	CC	CC	CCAAA	CCAAA	CCAAA	intergenic	gene-FAT3(dist=21068);gene-LOC101805311(dist=68927)
NW_004676537.1	430354	C	CATGAACTGT	CCATGAACTGT	CCATGAACTGT	CCATGAACTGT	CC	CC	CC	intergenic	gene-FAT3(dist=22507);gene-LOC101805311(dist=67488)
NW_004676537.1	431194	C	CTTTT	CCTTTT	CCTTTT	CCTTTT	CC	CC	CC	intergenic	gene-FAT3(dist=23347);gene-LOC101805311(dist=66648)
NW_004676537.1	431322	T	TGTTTG	TTGTTTG	TTGTTTG	TTGTTTG	TT	TT	TT	intergenic	gene-FAT3(dist=23475);gene-LOC101805311(dist=66520)
NW_004676537.1	433066	T	TG	TTG	TTG	TTG	TT	TT	TT	intergenic	gene-FAT3(dist=25219);gene-LOC101805311(dist=64776)
NW_004676537.1	437396	T	TTA	TTTA	TTTA	TTTA	TT	TT	TT	intergenic	gene-FAT3(dist=29549);gene-LOC101805311(dist=60446)
NW_004676537.1	447905	T	TC	TT	TT	TT	TTC	TTC	TTC	intergenic	gene-FAT3(dist=40058);gene-LOC101805311(dist=49937)
NW_004676537.1	806346	C	CT	CC	CC	CC	CCT	CCT	CCT	intronic	gene-DEUP1
NW_004676537.1	806950	G	GA	GG	GG	GG	GGA	GGA	GGA	intronic	gene-DEUP1
NW_004676537.1	817076	A	AG	AA	AA	AA	AAG	AAG	AAG	intergenic	gene-DEUP1(dist=2214);gene-SMCO4(dist=5268)
NW_004676537.1	818653	C	CGTT	CC	CC	CC	CCGTT	CCGTT	CCGTT	intergenic	gene-DEUP1(dist=3791);gene-SMCO4(dist=3691)
NW_004676537.1	821190	A	AG	AA	AA	AA	AAG	AAG	AAG	intergenic	gene-DEUP1(dist=6328);gene-SMCO4(dist=1154)
NW_004676537.1	821392	G	GCA	GG	GG	GG	GGCA	GGCA	GGCA	downstream	gene-SMCO4
NW_004676537.1	825460	T	TCTGTCTGC	TT	TT	TT	TTCTGTCTGC	TTCTGTCTGC	TTCTGTCTGC	intronic	gene-SMCO4
NW_004676537.1	828832	T	TCGTTAA	TT	TT	TT	TTCGTTAA	TTCGTTAA	TTCGTTAA	intronic	gene-SMCO4
NW_004676537.1	830941	A	ATG	AA	AA	AA	AATG	AATG	AATG	upstream	gene-SMCO4
NW_004676537.1	831681	G	GAA	GG	GG	GG	GGAA	GGAA	GGAA	intergenic	gene-SMCO4(dist=1196);gene-CEP295(dist=45369)
NW_004676537.1	832538	C	CAGAAACCTGCAGCT	CC	CC	CC	CCAGAAACCTGCAGCT	CCAGAAACCTGCAGCT	CCAGAAACCTGCAGCT	intergenic	gene-SMCO4(dist=2053);gene-CEP295(dist=44512)
NW_004676537.1	843840	C	CA	CCA	CCA	CCA	CC	CC	CC	intergenic	gene-SMCO4(dist=13355);gene-CEP295(dist=33210)
NW_004676537.1	952229	T	TTAA	TTTAA	TTTAA	TTTAA	TT	TT	TT	intronic	gene-VSTM5
NW_004676537.1	952272	G	GCA	GGCA	GGCA	GGCA	GG	GG	GG	intronic	gene-VSTM5
NW_004676537.1	956024	T	TA	TATA	TATA	TATA	TTA	TTA	TTA	intronic	gene-VSTM5
NW_004676537.1	956166	C	CTG	CTGCTG	CTGCTG	CTGCTG	CCTG	CCTG	CCTG	intronic	gene-VSTM5
NW_004676537.1	956187	C	CAGCAGCCCGTGG	CAGCAGCCCGTGGCAGCAGCCCGTGG	CAGCAGCCCGTGGCAGCAGCCCGTGG	CAGCAGCCCGTGGCAGCAGCCCGTGG	CCAGCAGCCCGTGG	CCAGCAGCCCGTGG	CCAGCAGCCCGTGG	intronic	gene-VSTM5
NW_004676537.1	959260	G	GAGTA	GAGTAGAGTA	GAGTAGAGTA	GAGTAGAGTA	GGAGTA	GGAGTA	GGAGTA	intronic	gene-VSTM5
NW_004676537.1	966829	A	ACT	ACTACT	ACTACT	ACTACT	AACT	AACT	AACT	intergenic	gene-VSTM5(dist=5571);gene-LOC101802349(dist=22286)
NW_004676537.1	966866	C	CCTCTCCATTTTTGTTTT	CCTCTCCATTTTTGTTTTCCTCTCCATTTTTGTTTT	CCTCTCCATTTTTGTTTTCCTCTCCATTTTTGTTTT	CCTCTCCATTTTTGTTTTCCTCTCCATTTTTGTTTT	CCCTCTCCATTTTTGTTTT	CCCTCTCCATTTTTGTTTT	CCCTCTCCATTTTTGTTTT	intergenic	gene-VSTM5(dist=5608);gene-LOC101802349(dist=22249)
NW_004676537.1	966883	A	ACCAGTG	ACCAGTGACCAGTG	ACCAGTGACCAGTG	ACCAGTGACCAGTG	AACCAGTG	AACCAGTG	AACCAGTG	intergenic	gene-VSTM5(dist=5625);gene-LOC101802349(dist=22232)
NW_004676537.1	972184	C	CAT	CCAT	CCAT	CCAT	CC	CC	CC	intergenic	gene-VSTM5(dist=10926);gene-LOC101802349(dist=16931)
NW_004676537.1	972186	C	CAT	CCAT	CCAT	CCAT	CC	CC	CC	intergenic	gene-VSTM5(dist=10928);gene-LOC101802349(dist=16929)
NW_004676537.1	972198	C	CTGT	CTGTCTGT	CTGTCTGT	CTGTCTGT	CCTGT	CCTGT	CCTGT	intergenic	gene-VSTM5(dist=10940);gene-LOC101802349(dist=16917)
NW_004676537.1	975715	T	TA	TTA	TTA	TTA	TT	TT	TT	intergenic	gene-VSTM5(dist=14457);gene-LOC101802349(dist=13400)
NW_004676537.1	976633	T	TCCCC	TTCCCC	TTCCCC	TTCCCC	TT	TT	TT	intergenic	gene-VSTM5(dist=15375);gene-LOC101802349(dist=12482)
NW_004676537.1	981798	T	TA	TATA	TATA	TATA	TTA	TTA	TTA	intergenic	gene-VSTM5(dist=20540);gene-LOC101802349(dist=7317)
NW_004676537.1	993529	T	TCTAA	TCTAATCTAA	TCTAATCTAA	TCTAATCTAA	TTCTAA	TTCTAA	TTCTAA	intronic	gene-LOC101802349
NW_004676537.1	1013936	A	AT	ATAT	ATAT	ATAT	AAT	AAT	AAT	intergenic	gene-LOC101802349(dist=8637);gene-HEPHL1(dist=5293)
NW_004676537.1	1041214	G	GGATCTTGTCAGT	GG	GG	GG	GGGATCTTGTCAGT	GGGATCTTGTCAGT	GGGATCTTGTCAGT	intronic	gene-HEPHL1
NW_004676537.1	1155522	C	CCTGT	CC	CC	CC	CCCTGT	CCCTGT	CCCTGT	intergenic	gene-FUT4(dist=3891);gene-AMOTL1(dist=26980)
NW_004676537.1	1155556	C	CGG	CC	CC	CC	CCGG	CCGG	CCGG	intergenic	gene-FUT4(dist=3925);gene-AMOTL1(dist=26946)
NW_004676537.1	1158351	T	TA	TATA	TATA	TATA	TTA	TTA	TTA	intergenic	gene-FUT4(dist=6720);gene-AMOTL1(dist=24151)
NW_004676537.1	1158744	T	TCC	TCCTCC	TCCTCC	TCCTCC	TTCC	TTCC	TTCC	intergenic	gene-FUT4(dist=7113);gene-AMOTL1(dist=23758)
NW_004676537.1	1206409	C	CAGCTGTTCGGG	CC	CC	CC	CCAGCTGTTCGGG	CCAGCTGTTCGGG	CCAGCTGTTCGGG	intronic	gene-AMOTL1
NW_004676537.1	1219921	T	TCC	TT	TT	TT	TTCC	TTCC	TTCC	intronic	gene-AMOTL1
NW_004676537.1	1221187	C	CTT	CTTCTT	CTTCTT	CTTCTT	CCTT	CCTT	CCTT	intronic	gene-AMOTL1
NW_004676537.1	1226736	T	TCCCGTGCAA	TT	TT	TT	TTCCCGTGCAA	TTCCCGTGCAA	TTCCCGTGCAA	intronic	gene-AMOTL1
NW_004676537.1	1230214	A	ATGTG	ATGTGATGTG	ATGTGATGTG	ATGTGATGTG	AATGTG	AATGTG	AATGTG	intronic	gene-AMOTL1
NW_004676537.1	1230225	A	ACG	ACGACG	ACGACG	ACGACG	AACG	AACG	AACG	intronic	gene-AMOTL1
NW_004676537.1	1231409	T	TC	TT	TT	TT	TTC	TTC	TTC	intronic	gene-AMOTL1
NW_004676537.1	1235258	G	GCCAGC	GG	GG	GG	GGCCAGC	GGCCAGC	GGCCAGC	intronic	gene-AMOTL1
NW_004676537.1	1235748	G	GA	GG	GG	GG	GGA	GGA	GGA	intronic	gene-AMOTL1
NW_004676537.1	1244522	T	TGTTGG	TT	TT	TT	TTGTTGG	TTGTTGG	TTGTTGG	intronic	gene-AMOTL1
NW_004676537.1	1244526	T	TTTGTTTTGTTTTGTTTTG	TT	TT	TT	TTTTGTTTTGTTTTGTTTTG	TTTTGTTTTGTTTTGTTTTG	TTTTGTTTTGTTTTGTTTTG	intronic	gene-AMOTL1
NW_004676537.1	1246533	T	TC	TTC	TTC	TTC	TT	TT	TT	intronic	gene-AMOTL1
NW_004676537.1	1256231	A	ACGAGC	AA	AA	AA	AACGAGC	AACGAGC	AACGAGC	intergenic	gene-AMOTL1(dist=1119);gene-CWC15(dist=15013)
NW_004676537.1	1256813	C	CA	CC	CC	CC	CCA	CCA	CCA	intergenic	gene-AMOTL1(dist=1701);gene-CWC15(dist=14431)
NW_004676537.1	1262647	G	GAA	GG	GG	GG	GGAA	GGAA	GGAA	intergenic	gene-AMOTL1(dist=7535);gene-CWC15(dist=8597)
NW_004676537.1	1279608	C	CT	CTCT	CTCT	CTCT	CCT	CCT	CCT	intronic	gene-CWC15
NW_004676537.1	1280959	A	AG	AGAG	AGAG	AGAG	AAG	AAG	AAG	intronic	gene-CWC15
NW_004676537.1	1720923	T	TA	TATA	TATA	TATA	TTA	TTA	TTA	upstream	gene-MAML2
NW_004676537.1	1721659	G	GTCAT	GG	GG	GG	GGTCAT	GGTCAT	GGTCAT	intergenic	gene-MAML2(dist=1425);gene-CCDC82(dist=84657)
NW_004676537.1	1727484	G	GA	GAGA	GAGA	GAGA	GGA	GGA	GGA	intergenic	gene-MAML2(dist=7250);gene-CCDC82(dist=78832)
NW_004676537.1	1727516	C	CAAACAAA	CAAACAAACAAACAAA	CAAACAAACAAACAAA	CAAACAAACAAACAAA	CCAAACAAA	CCAAACAAA	CCAAACAAA	intergenic	gene-MAML2(dist=7282);gene-CCDC82(dist=78800)
NW_004676537.1	1734815	T	TA	TT	TT	TT	TTA	TTA	TTA	intergenic	gene-MAML2(dist=14581);gene-CCDC82(dist=71501)
NW_004676537.1	1734822	T	TG	TT	TT	TT	TTG	TTG	TTG	intergenic	gene-MAML2(dist=14588);gene-CCDC82(dist=71494)
NW_004676537.1	1738961	A	AT	ATAT	ATAT	ATAT	AAT	AAT	AAT	intergenic	gene-MAML2(dist=18727);gene-CCDC82(dist=67355)
NW_004676537.1	1752959	G	GT	GTGT	GTGT	GTGT	GGT	GGT	GGT	intergenic	gene-MAML2(dist=32725);gene-CCDC82(dist=53357)
NW_004676537.1	1760075	A	AGGTAATAACTT	AA	AA	AA	AAGGTAATAACTT	AAGGTAATAACTT	AAGGTAATAACTT	intergenic	gene-MAML2(dist=39841);gene-CCDC82(dist=46241)
NW_004676537.1	1760390	A	ATT	AA	AA	AA	AATT	AATT	AATT	intergenic	gene-MAML2(dist=40156);gene-CCDC82(dist=45926)
NW_004676537.1	1760398	C	CTTCTTT	CC	CC	CC	CCTTCTTT	CCTTCTTT	CCTTCTTT	intergenic	gene-MAML2(dist=40164);gene-CCDC82(dist=45918)
NW_004676537.1	1760413	T	TTTCC	TT	TT	TT	TTTTCC	TTTTCC	TTTTCC	intergenic	gene-MAML2(dist=40179);gene-CCDC82(dist=45903)
NW_004676537.1	1760438	A	ACACG	AA	AA	AA	AACACG	AACACG	AACACG	intergenic	gene-MAML2(dist=40204);gene-CCDC82(dist=45878)
NW_004676537.1	1762941	C	CT	CC	CC	CC	CCT	CCT	CCT	intergenic	gene-MAML2(dist=42707);gene-CCDC82(dist=43375)
NW_004676537.1	1770213	A	ACTG	AA	AA	AA	AACTG	AACTG	AACTG	intergenic	gene-MAML2(dist=49979);gene-CCDC82(dist=36103)
NW_004676537.1	1770265	A	AGCCAGGCCCG	AA	AA	AA	AAGCCAGGCCCG	AAGCCAGGCCCG	AAGCCAGGCCCG	intergenic	gene-MAML2(dist=50031);gene-CCDC82(dist=36051)
NW_004676537.1	1770267	C	CCTGCCCACAGAATAGCGGGATGTGTT	CC	CC	CC	CCCTGCCCACAGAATAGCGGGATGTGTT	CCCTGCCCACAGAATAGCGGGATGTGTT	CCCTGCCCACAGAATAGCGGGATGTGTT	intergenic	gene-MAML2(dist=50033);gene-CCDC82(dist=36049)
NW_004676537.1	1770269	C	CAAGG	CC	CC	CC	CCAAGG	CCAAGG	CCAAGG	intergenic	gene-MAML2(dist=50035);gene-CCDC82(dist=36047)
NW_004676537.1	1771708	G	GGGGGCTGCTT	GG	GG	GG	GGGGGGCTGCTT	GGGGGGCTGCTT	GGGGGGCTGCTT	intergenic	gene-MAML2(dist=51474);gene-CCDC82(dist=34608)
NW_004676537.1	1773323	T	TAAATCTTTCCCGAGGTGTCCTCATTCCTCCCCGCAGACCCTAAAGGAACCACAGACC	TT	TT	TT	TTAAATCTTTCCCGAGGTGTCCTCATTCCTCCCCGCAGACCCTAAAGGAACCACAGACC	TTAAATCTTTCCCGAGGTGTCCTCATTCCTCCCCGCAGACCCTAAAGGAACCACAGACC	TTAAATCTTTCCCGAGGTGTCCTCATTCCTCCCCGCAGACCCTAAAGGAACCACAGACC	intergenic	gene-MAML2(dist=53089);gene-CCDC82(dist=32993)
NW_004676537.1	1781605	C	CTGTG	CC	CC	CC	CCTGTG	CCTGTG	CCTGTG	intergenic	gene-MAML2(dist=61371);gene-CCDC82(dist=24711)
NW_004676537.1	1801667	C	CCTGTCCCAAT	CC	CC	CC	CCCTGTCCCAAT	CCCTGTCCCAAT	CCCTGTCCCAAT	intergenic	gene-MAML2(dist=81433);gene-CCDC82(dist=4649)
NW_004676537.1	1805689	G	GA	GG	GG	GG	GGA	GGA	GGA	downstream	gene-CCDC82
NW_004676537.1	1822167	G	GGA	GG	GG	GG	GGGA	GGGA	GGGA	upstream	gene-CCDC82
NW_004676537.1	1836456	A	AG	AA	AA	AA	AAG	AAG	AAG	intergenic	gene-CCDC82;NONE(dist=NONE)
NW_004676537.1	1845203	C	CA	CC	CC	CC	CCA	CCA	CCA	intergenic	gene-CCDC82;NONE(dist=NONE)
NW_004676537.1	1847253	T	TCAGATA	TT	TT	TT	TTCAGATA	TTCAGATA	TTCAGATA	intergenic	gene-CCDC82;NONE(dist=NONE)
NW_004676537.1	1851926	G	GTC	GGTC	GGTC	GGTC	GG	GG	GG	intergenic	gene-CCDC82;NONE(dist=NONE)
NW_004676537.1	2007534	C	CT	CCT	CCT	CCT	CC	CC	CC	intergenic	gene-CCDC82;NONE(dist=NONE)
NW_004676537.1	2044033	A	AT	ATAT	ATAT	ATAT	AAT	AAT	AAT	intergenic	gene-CCDC82;NONE(dist=NONE)
NW_004676537.1	2058822	T	TTTTTA	TTTTTATTTTTA	TTTTTATTTTTA	TTTTTATTTTTA	TTTTTTA	TTTTTTA	TTTTTTA	intergenic	gene-CCDC82;NONE(dist=NONE)
NW_004676537.1	2079860	G	GC	GCGC	GCGC	GCGC	GGC	GGC	GGC	intergenic	gene-CCDC82;NONE(dist=NONE)
NW_004676537.1	2082931	C	CTCTA	CTCTACTCTA	CTCTACTCTA	CTCTACTCTA	CCTCTA	CCTCTA	CCTCTA	intergenic	gene-CCDC82;NONE(dist=NONE)
NW_004676537.1	2091953	C	CTTACTTAAATTATTAAT	CTTACTTAAATTATTAATCTTACTTAAATTATTAAT	CTTACTTAAATTATTAATCTTACTTAAATTATTAAT	CTTACTTAAATTATTAATCTTACTTAAATTATTAAT	CCTTACTTAAATTATTAAT	CCTTACTTAAATTATTAAT	CCTTACTTAAATTATTAAT	intergenic	gene-CCDC82;NONE(dist=NONE)
NW_004676537.1	2096097	T	TC	TCTC	TCTC	TCTC	TTC	TTC	TTC	intergenic	gene-CCDC82;NONE(dist=NONE)
NW_004676537.1	2096106	G	GT	GTGT	GTGT	GTGT	GGT	GGT	GGT	intergenic	gene-CCDC82;NONE(dist=NONE)
NW_004676537.1	2104850	C	CCAAA	CCAAACCAAA	CCAAACCAAA	CCAAACCAAA	CCCAAA	CCCAAA	CCCAAA	intergenic	gene-CCDC82;NONE(dist=NONE)
NW_004676537.1	2106324	C	CAT	CATCAT	CATCAT	CATCAT	CCAT	CCAT	CCAT	intergenic	gene-CCDC82;NONE(dist=NONE)
NW_004676537.1	2131321	T	TTTTG	TT	TT	TT	TTTTTG	TTTTTG	TTTTTG	intergenic	gene-CCDC82;NONE(dist=NONE)
NW_004676537.1	2165920	C	CAA	CAACAA	CAACAA	CAACAA	CCAA	CCAA	CCAA	intergenic	gene-CCDC82;NONE(dist=NONE)
NW_004676537.1	2177131	T	TC	TCTC	TCTC	TCTC	TTC	TTC	TTC	intergenic	gene-CCDC82;NONE(dist=NONE)
NW_004676537.1	2177136	T	TG	TGTG	TGTG	TGTG	TTG	TTG	TTG	intergenic	gene-CCDC82;NONE(dist=NONE)
NW_004676537.1	2180819	C	CTTT	CTTTCTTT	CTTTCTTT	CTTTCTTT	CCTTT	CCTTT	CCTTT	intergenic	gene-CCDC82;NONE(dist=NONE)
NW_004676537.1	2180822	T	TTATCTTACATAATTAAATA	TTATCTTACATAATTAAATATTATCTTACATAATTAAATA	TTATCTTACATAATTAAATATTATCTTACATAATTAAATA	TTATCTTACATAATTAAATATTATCTTACATAATTAAATA	TTTATCTTACATAATTAAATA	TTTATCTTACATAATTAAATA	TTTATCTTACATAATTAAATA	intergenic	gene-CCDC82;NONE(dist=NONE)
NW_004676537.1	2181534	A	AT	ATAT	ATAT	ATAT	AAT	AAT	AAT	intergenic	gene-CCDC82;NONE(dist=NONE)
NW_004676537.1	2181877	T	TA	TATA	TATA	TATA	TTA	TTA	TTA	intergenic	gene-CCDC82;NONE(dist=NONE)
NW_004676537.1	2204781	A	AT	ATAT	ATAT	ATAT	AAT	AAT	AAT	intergenic	gene-CCDC82;NONE(dist=NONE)
NW_004676537.1	2207566	G	GA	GAGA	GAGA	GAGA	GGA	GGA	GGA	intergenic	gene-CCDC82;NONE(dist=NONE)
NW_004676537.1	2209153	T	TC	TCTC	TCTC	TCTC	TTC	TTC	TTC	intergenic	gene-CCDC82;NONE(dist=NONE)
NW_004676537.1	2210853	G	GTTC	GTTCGTTC	GTTCGTTC	GTTCGTTC	GGTTC	GGTTC	GGTTC	intergenic	gene-CCDC82;NONE(dist=NONE)
NW_004676537.1	2213058	C	CAT	CATCAT	CATCAT	CATCAT	CCAT	CCAT	CCAT	intergenic	gene-CCDC82;NONE(dist=NONE)
NW_004676537.1	2215619	A	AGTATACT	AGTATACTAGTATACT	AGTATACTAGTATACT	AGTATACTAGTATACT	AAGTATACT	AAGTATACT	AAGTATACT	intergenic	gene-CCDC82;NONE(dist=NONE)
NW_004676537.1	2239556	G	GA	GAGA	GAGA	GAGA	GGA	GGA	GGA	intergenic	gene-CCDC82;NONE(dist=NONE)
NW_004676537.1	2241499	C	CTTTATAATTA	CTTTATAATTACTTTATAATTA	CTTTATAATTACTTTATAATTA	CTTTATAATTACTTTATAATTA	CCTTTATAATTA	CCTTTATAATTA	CCTTTATAATTA	intergenic	gene-CCDC82;NONE(dist=NONE)
NW_004676537.1	2256020	T	TC	TCTC	TCTC	TCTC	TTC	TTC	TTC	intergenic	gene-CCDC82;NONE(dist=NONE)
NW_004676537.1	2289997	A	AC	ACAC	ACAC	ACAC	AAC	AAC	AAC	intergenic	gene-CCDC82;NONE(dist=NONE)
NW_004676537.1	2290179	A	AAACTCC	AAACTCCAAACTCC	AAACTCCAAACTCC	AAACTCCAAACTCC	AAAACTCC	AAAACTCC	AAAACTCC	intergenic	gene-CCDC82;NONE(dist=NONE)
NW_004676537.1	2290184	A	AATTTCAT	AATTTCATAATTTCAT	AATTTCATAATTTCAT	AATTTCATAATTTCAT	AAATTTCAT	AAATTTCAT	AAATTTCAT	intergenic	gene-CCDC82;NONE(dist=NONE)
NW_004676537.1	2292024	T	TAAAAC	TAAAACTAAAAC	TAAAACTAAAAC	TAAAACTAAAAC	TTAAAAC	TTAAAAC	TTAAAAC	intergenic	gene-CCDC82;NONE(dist=NONE)
NW_004676537.1	2344078	A	AGTCT	AGTCTAGTCT	AGTCTAGTCT	AGTCTAGTCT	AAGTCT	AAGTCT	AAGTCT	intergenic	gene-CCDC82;NONE(dist=NONE)
NW_004676537.1	2344366	G	GC	GCGC	GCGC	GCGC	GGC	GGC	GGC	intergenic	gene-CCDC82;NONE(dist=NONE)
NW_004676537.1	2352591	C	CT	CTCT	CTCT	CTCT	CCT	CCT	CCT	intergenic	gene-CCDC82;NONE(dist=NONE)
NW_004676537.1	2419813	A	ATTATT	ATTATTATTATT	ATTATTATTATT	ATTATTATTATT	AATTATT	AATTATT	AATTATT	intergenic	gene-CCDC82;NONE(dist=NONE)
NW_004676537.1	2457950	C	CAT	CATCAT	CATCAT	CATCAT	CCAT	CCAT	CCAT	intergenic	gene-CCDC82;NONE(dist=NONE)
NW_004676537.1	2460943	C	CT	CTCT	CTCT	CTCT	CCT	CCT	CCT	intergenic	gene-CCDC82;NONE(dist=NONE)
NW_004676537.1	2487598	T	TC	TCTC	TCTC	TCTC	TTC	TTC	TTC	intergenic	gene-CCDC82;NONE(dist=NONE)
NW_004676544.1	826762	G	GTTC	GGTTC	GGTTC	GGTTC	GTTCGTTC	GTTCGTTC	GTTCGTTC	intergenic	gene-TDRD15(dist=8409);gene-LOC110351558(dist=1457955)
NW_004676544.1	834433	T	TAC	TTAC	TTAC	TTAC	TACTAC	TACTAC	TACTAC	intergenic	gene-TDRD15(dist=16080);gene-LOC110351558(dist=1450284)
NW_004676544.1	1110325	G	GA	GGA	GGA	GGA	GAGA	GAGA	GAGA	intergenic	gene-TDRD15(dist=291972);gene-LOC110351558(dist=1174392)
NW_004676544.1	1842412	T	TA	TTA	TTA	TTA	TATA	TATA	TATA	intergenic	gene-TDRD15(dist=1024059);gene-LOC110351558(dist=442305)
NW_004676544.1	1950299	A	AC	AAC	AAC	AAC	ACAC	ACAC	ACAC	intergenic	gene-TDRD15(dist=1131946);gene-LOC110351558(dist=334418)
NW_004676544.1	2480889	A	AAAAAT	AAAAAAT	AAAAAAT	AAAAAAT	AA	AA	AA	intronic	gene-KLHL29
NW_004676544.1	2636976	A	AAG	AA	AA	AA	AAAG	AAAG	AAAG	intronic	gene-UBXN2A
NW_004676544.1	2645400	A	AAACCATC	AAAACCATC	AAAACCATC	AAAACCATC	AA	AA	AA	upstream	gene-MFSD2B
NW_004676544.1	2724023	C	CGCTCCTCA	CC	CC	CC	CCGCTCCTCA	CCGCTCCTCA	CCGCTCCTCA	intronic	gene-LOC101800614
NW_004676544.1	2797679	G	GGAGCTCTGT	GGGAGCTCTGT	GGGAGCTCTGT	GGGAGCTCTGT	GG	GG	GG	UTR5	gene-TP53I3
NW_004676544.1	3409057	T	TACTATTTACA	TT	TT	TT	TTACTATTTACA	TTACTATTTACA	TTACTATTTACA	intergenic	gene-EVA1A(dist=267235);gene-PTCHD4(dist=111660)
NW_004676544.1	3409174	G	GT	GG	GG	GG	GGT	GGT	GGT	intergenic	gene-EVA1A(dist=267352);gene-PTCHD4(dist=111543)
NW_004676544.1	3576959	A	AGAG	AA	AA	AA	AAGAG	AAGAG	AAGAG	intronic	gene-PTCHD4
NW_004676544.1	3795271	A	ATGT	ATGTATGT	ATGTATGT	ATGTATGT	AATGT	AATGT	AATGT	intergenic	gene-CD2AP(dist=3616);gene-GLYATL3(dist=49306)
NW_004676544.1	3795273	C	CTTTTTGCTGGGTGTGTGGG	CTTTTTGCTGGGTGTGTGGGCTTTTTGCTGGGTGTGTGGG	CTTTTTGCTGGGTGTGTGGGCTTTTTGCTGGGTGTGTGGG	CTTTTTGCTGGGTGTGTGGGCTTTTTGCTGGGTGTGTGGG	CCTTTTTGCTGGGTGTGTGGG	CCTTTTTGCTGGGTGTGTGGG	CCTTTTTGCTGGGTGTGTGGG	intergenic	gene-CD2AP(dist=3618);gene-GLYATL3(dist=49304)
NW_004676544.1	3871042	T	TAAA	TT	TT	TT	TTAAA	TTAAA	TTAAA	intronic	gene-MUT
NW_004676544.1	4031977	A	AATTT	AATTTAATTT	AATTTAATTT	AATTTAATTT	AAATTT	AAATTT	AAATTT	intergenic	gene-CDC5L(dist=83681);gene-SUPT3H(dist=101806)
NW_004676554.1	160939	A	AT	AA	AA	AA	AAT	AAT	AAT	intergenic	gene-ZNF292(dist=36065);gene-CGA(dist=15909)
NW_004676564.1	132027	A	AT	AAT	AAT	AAT	AA	AA	AA	intergenic	NONE(dist=NONE);gene-KCNV1
NW_004676564.1	143377	G	GT	GGT	GGT	GGT	GG	GG	GG	intergenic	NONE(dist=NONE);gene-KCNV1
NW_004676564.1	171673	A	AC	AAC	AAC	AAC	AA	AA	AA	intergenic	NONE(dist=NONE);gene-KCNV1
NW_004676564.1	185167	A	AT	AAT	AAT	AAT	ATAT	ATAT	ATAT	intergenic	NONE(dist=NONE);gene-KCNV1
NW_004676564.1	186249	G	GT	GGT	GGT	GGT	GTGT	GTGT	GTGT	intergenic	NONE(dist=NONE);gene-KCNV1
NW_004676564.1	187973	C	CATGAAGTTTCATAG	CCATGAAGTTTCATAG	CCATGAAGTTTCATAG	CCATGAAGTTTCATAG	CC	CC	CC	intergenic	NONE(dist=NONE);gene-KCNV1
NW_004676564.1	200906	T	TG	TTG	TTG	TTG	TT	TT	TT	intergenic	NONE(dist=NONE);gene-KCNV1
NW_004676564.1	202561	A	AGGC	AAGGC	AAGGC	AAGGC	AA	AA	AA	intergenic	NONE(dist=NONE);gene-KCNV1
NW_004676564.1	202562	T	TC	TTC	TTC	TTC	TT	TT	TT	intergenic	NONE(dist=NONE);gene-KCNV1
NW_004676564.1	204876	G	GA	GGA	GGA	GGA	GG	GG	GG	intergenic	NONE(dist=NONE);gene-KCNV1
NW_004676564.1	219489	C	CATACATCTCATAAGAAACCCAA	CCATACATCTCATAAGAAACCCAA	CCATACATCTCATAAGAAACCCAA	CCATACATCTCATAAGAAACCCAA	CATACATCTCATAAGAAACCCAACATACATCTCATAAGAAACCCAA	CATACATCTCATAAGAAACCCAACATACATCTCATAAGAAACCCAA	CATACATCTCATAAGAAACCCAACATACATCTCATAAGAAACCCAA	intergenic	NONE(dist=NONE);gene-KCNV1
NW_004676564.1	238406	CTATACATATACAAGTCTTTGAATCTGTTGAGCTACA	C	CTATACATATACAAGTCTTTGAATCTGTTGAGCTACAC	CTATACATATACAAGTCTTTGAATCTGTTGAGCTACAC	CTATACATATACAAGTCTTTGAATCTGTTGAGCTACAC	CC	CC	CC	intergenic	NONE(dist=NONE);gene-KCNV1
NW_004676564.1	242007	G	GCACAAAGAACAC	GGCACAAAGAACAC	GGCACAAAGAACAC	GGCACAAAGAACAC	GG	GG	GG	intergenic	NONE(dist=NONE);gene-KCNV1
NW_004676564.1	242008	T	TTG	TTTG	TTTG	TTTG	TT	TT	TT	intergenic	NONE(dist=NONE);gene-KCNV1
NW_004676564.1	243435	T	TA	TTA	TTA	TTA	TT	TT	TT	intergenic	NONE(dist=NONE);gene-KCNV1
NW_004676564.1	245990	T	TGAAA	TTGAAA	TTGAAA	TTGAAA	TGAAATGAAA	TGAAATGAAA	TGAAATGAAA	intergenic	NONE(dist=NONE);gene-KCNV1
NW_004676564.1	247663	C	CT	CCT	CCT	CCT	CC	CC	CC	intergenic	NONE(dist=NONE);gene-KCNV1
NW_004676564.1	248785	T	TA	TTA	TTA	TTA	TATA	TATA	TATA	intergenic	NONE(dist=NONE);gene-KCNV1
NW_004676564.1	249773	A	AG	AAG	AAG	AAG	AGAG	AGAG	AGAG	intergenic	NONE(dist=NONE);gene-KCNV1
NW_004676564.1	277567	C	CA	CCA	CCA	CCA	CACA	CACA	CACA	intergenic	NONE(dist=NONE);gene-KCNV1
NW_004676564.1	288886	A	AT	AAT	AAT	AAT	ATAT	ATAT	ATAT	intergenic	NONE(dist=NONE);gene-KCNV1
NW_004676564.1	290685	C	CT	CCT	CCT	CCT	CTCT	CTCT	CTCT	intergenic	NONE(dist=NONE);gene-KCNV1
NW_004676564.1	304640	A	AT	AAT	AAT	AAT	ATAT	ATAT	ATAT	intergenic	NONE(dist=NONE);gene-KCNV1
NW_004676564.1	308935	G	GA	GGA	GGA	GGA	GAGA	GAGA	GAGA	intergenic	NONE(dist=NONE);gene-KCNV1
NW_004676564.1	336316	T	TGTGAGGTTCA	TTGTGAGGTTCA	TTGTGAGGTTCA	TTGTGAGGTTCA	TGTGAGGTTCATGTGAGGTTCA	TGTGAGGTTCATGTGAGGTTCA	TGTGAGGTTCATGTGAGGTTCA	intergenic	NONE(dist=NONE);gene-KCNV1
NW_004676564.1	340671	A	AG	AAG	AAG	AAG	AGAG	AGAG	AGAG	intergenic	NONE(dist=NONE);gene-KCNV1
NW_004676564.1	372554	A	ACT	AACT	AACT	AACT	ACTACT	ACTACT	ACTACT	intergenic	gene-KCNV1(dist=14029);gene-SYBU(dist=116483)
NW_004676564.1	380324	C	CTAAAAAA	CCTAAAAAA	CCTAAAAAA	CCTAAAAAA	CC	CC	CC	intergenic	gene-KCNV1(dist=21799);gene-SYBU(dist=108713)
NW_004676564.1	384052	C	CAA	CCAA	CCAA	CCAA	CC	CC	CC	intergenic	gene-KCNV1(dist=25527);gene-SYBU(dist=104985)
NW_004676564.1	390818	A	AC	AAC	AAC	AAC	AA	AA	AA	intergenic	gene-KCNV1(dist=32293);gene-SYBU(dist=98219)
NW_004676564.1	404594	T	TA	TTA	TTA	TTA	TT	TT	TT	intergenic	gene-KCNV1(dist=46069);gene-SYBU(dist=84443)
NW_004676564.1	427534	T	TGAAAAACAGCTATTTCATCCA	TTGAAAAACAGCTATTTCATCCA	TTGAAAAACAGCTATTTCATCCA	TTGAAAAACAGCTATTTCATCCA	TGAAAAACAGCTATTTCATCCATGAAAAACAGCTATTTCATCCA	TGAAAAACAGCTATTTCATCCATGAAAAACAGCTATTTCATCCA	TGAAAAACAGCTATTTCATCCATGAAAAACAGCTATTTCATCCA	intergenic	gene-KCNV1(dist=69009);gene-SYBU(dist=61503)
NW_004676564.1	435655	T	TAG	TTAG	TTAG	TTAG	TT	TT	TT	intergenic	gene-KCNV1(dist=77130);gene-SYBU(dist=53382)
NW_004676564.1	435658	T	TTAGGTTAGA	TTTAGGTTAGA	TTTAGGTTAGA	TTTAGGTTAGA	TT	TT	TT	intergenic	gene-KCNV1(dist=77133);gene-SYBU(dist=53379)
NW_004676564.1	463197	C	CTT	CCTT	CCTT	CCTT	CTTCTT	CTTCTT	CTTCTT	intergenic	gene-KCNV1(dist=104672);gene-SYBU(dist=25840)
NW_004676564.1	467542	G	GCCTAA	GGCCTAA	GGCCTAA	GGCCTAA	GCCTAAGCCTAA	GCCTAAGCCTAA	GCCTAAGCCTAA	intergenic	gene-KCNV1(dist=109017);gene-SYBU(dist=21495)
NW_004676564.1	468697	C	CAA	CCAA	CCAA	CCAA	CAACAA	CAACAA	CAACAA	intergenic	gene-KCNV1(dist=110172);gene-SYBU(dist=20340)
NW_004676564.1	469799	G	GC	GGC	GGC	GGC	GCGC	GCGC	GCGC	intergenic	gene-KCNV1(dist=111274);gene-SYBU(dist=19238)
NW_004676564.1	472623	A	AC	AAC	AAC	AAC	ACAC	ACAC	ACAC	intergenic	gene-KCNV1(dist=114098);gene-SYBU(dist=16414)
NW_004676564.1	474576	A	ACTC	AACTC	AACTC	AACTC	ACTCACTC	ACTCACTC	ACTCACTC	intergenic	gene-KCNV1(dist=116051);gene-SYBU(dist=14461)
NW_004676564.1	476191	C	CT	CCT	CCT	CCT	CTCT	CTCT	CTCT	intergenic	gene-KCNV1(dist=117666);gene-SYBU(dist=12846)
NW_004676564.1	477789	A	AGAGAGCCTCC	AAGAGAGCCTCC	AAGAGAGCCTCC	AAGAGAGCCTCC	AGAGAGCCTCCAGAGAGCCTCC	AGAGAGCCTCCAGAGAGCCTCC	AGAGAGCCTCCAGAGAGCCTCC	intergenic	gene-KCNV1(dist=119264);gene-SYBU(dist=11248)
NW_004676566.1	231817	G	GTT	GTTGTT	GTTGTT	GTTGTT	GGTT	GGTT	GGTT	intronic	gene-LOC106015072
NW_004676566.1	617973	G	GAT	GGAT	GGAT	GGAT	GATGAT	GATGAT	GATGAT	splicing	gene-HMCN2(mRNA-XM_021267988.1:exon91:c.12253+1->AT
NW_004676566.1	617977	G	GAA	GGAA	GGAA	GGAA	GAAGAA	GAAGAA	GAAGAA	frameshift insertion	gene-HMCN2:mRNA-XM_021267988.1:exon92:c.12256_12257insAA:p.G4086fs
NW_004676566.1	617981	C	CTG	CCTG	CCTG	CCTG	CTGCTG	CTGCTG	CTGCTG	frameshift insertion	gene-HMCN2:mRNA-XM_021267988.1:exon92:c.12260_12261insTG:p.A4087fs
NW_004676571.1	46404	C	CT	CCT	CCT	CCT	CC	CC	CC	intronic	gene-TCEA2
NW_004676573.1	880975	T	TC	TTC	TTC	TTC	TCTC	TCTC	TCTC	intronic	gene-GRIK2
NW_004676579.1	715	T	TC	TCTC	TCTC	TCTC	TTC	TTC	TTC	intergenic	NONE(dist=NONE);gene-LOC101796932
NW_004676579.1	1008975	T	TATTATTATTATTATTAATATTATTATTA	TT	TT	TT	TTATTATTATTATTATTAATATTATTATTA	TTATTATTATTATTATTAATATTATTATTA	TTATTATTATTATTATTAATATTATTATTA	intergenic	gene-MAD2L1(dist=234334);gene-PRDM5(dist=16816)
NW_004676579.1	1024265	T	TGAAAG	TT	TT	TT	TTGAAAG	TTGAAAG	TTGAAAG	intergenic	gene-MAD2L1(dist=249624);gene-PRDM5(dist=1526)
NW_004676579.1	1150436	A	AT	AA	AA	AA	AAT	AAT	AAT	intronic	gene-NDNF
NW_004676592.1	402706	C	CT	CC	CC	CC	CCT	CCT	CCT	intergenic	gene-CTTNBP2NL(dist=25820);gene-WNT2B(dist=15525)
NW_004676592.1	484950	A	ATG	AA	AA	AA	AATG	AATG	AATG	intronic	gene-PPM1J
NW_004676592.1	1173093	C	CGCTCAGCCATCACCACCCG	CC	CC	CC	CCGCTCAGCCATCACCACCCG	CCGCTCAGCCATCACCACCCG	CCGCTCAGCCATCACCACCCG	intronic	gene-RNPEP
NW_004676592.1	1191044	C	CCG	CC	CC	CC	CCCG	CCCG	CCCG	intergenic	gene-RNPEP(dist=14590);gene-NAV1(dist=18101)
NW_004676592.1	1191119	A	ATCTG	AA	AA	AA	AATCTG	AATCTG	AATCTG	intergenic	gene-RNPEP(dist=14665);gene-NAV1(dist=18026)
NW_004676592.1	1196017	C	CCAGTGG	CC	CC	CC	CCCAGTGG	CCCAGTGG	CCCAGTGG	intergenic	gene-RNPEP(dist=19563);gene-NAV1(dist=13128)
NW_004676592.1	1203382	T	TG	TT	TT	TT	TTG	TTG	TTG	intergenic	gene-RNPEP(dist=26928);gene-NAV1(dist=5763)
NW_004676592.1	1235804	T	TCCTGGTGGC	TCCTGGTGGCTCCTGGTGGC	TCCTGGTGGCTCCTGGTGGC	TCCTGGTGGCTCCTGGTGGC	TTCCTGGTGGC	TTCCTGGTGGC	TTCCTGGTGGC	intergenic	gene-NAV1(dist=4013);gene-SYT2(dist=10776)
NW_004676592.1	1259947	G	GA	GG	GG	GG	GGA	GGA	GGA	intronic	gene-PPP1R12B
NW_004676592.1	1264867	A	AC	ACAC	ACAC	ACAC	AAC	AAC	AAC	UTR3	gene-PPP1R12B
NW_004676592.1	1267181	A	AT	AA	AA	AA	AAT	AAT	AAT	intronic	gene-PPP1R12B
NW_004676592.1	1270429	G	GTCAGCCTCTTAGTGC	GG	GG	GG	GGTCAGCCTCTTAGTGC	GGTCAGCCTCTTAGTGC	GGTCAGCCTCTTAGTGC	intronic	gene-PPP1R12B
NW_004676592.1	1271095	C	CA	CC	CC	CC	CCA	CCA	CCA	intronic	gene-PPP1R12B
NW_004676592.1	1307659	A	ACG	ACGACG	ACGACG	ACGACG	AACG	AACG	AACG	intronic	gene-PPP1R12B
NW_004676592.1	1309813	A	ACGGC	AACGGC	AACGGC	AACGGC	AA	AA	AA	intronic	gene-PPP1R12B
NW_004676592.1	1389070	C	CT	CC	CC	CC	CCT	CCT	CCT	intronic	gene-CSRP1;gene-TNNI1
NW_004676592.1	1392789	C	CT	CC	CC	CC	CCT	CCT	CCT	intronic	gene-CSRP1;gene-TNNI1
NW_004676592.1	1393449	T	TTG	TT	TT	TT	TTTG	TTTG	TTTG	intronic	gene-CSRP1;gene-TNNI1
NW_004676592.1	1402205	C	CTTTG	CC	CC	CC	CCTTTG	CCTTTG	CCTTTG	downstream	gene-CSRP1
NW_004676592.1	1406322	A	AT	AAT	AAT	AAT	ATAT	ATAT	ATAT	intronic	gene-LAD1
NW_004676592.1	1415351	T	TTGCATGCCACATTAACAGCCC	TTTGCATGCCACATTAACAGCCC	TTTGCATGCCACATTAACAGCCC	TTTGCATGCCACATTAACAGCCC	TT	TT	TT	intronic	gene-TNNT2
NW_004676592.1	1417792	G	GGAGGCTGTGT	GGAGGCTGTGTGGAGGCTGTGT	GGAGGCTGTGTGGAGGCTGTGT	GGAGGCTGTGTGGAGGCTGTGT	GGGAGGCTGTGT	GGGAGGCTGTGT	GGGAGGCTGTGT	intronic	gene-TNNT2
NW_004676592.1	1419306	A	AAGC	AA	AA	AA	AAAGC	AAAGC	AAAGC	intronic	gene-TNNT2
NW_004676592.1	1427432	G	GCC	GGCC	GGCC	GGCC	GG	GG	GG	intergenic	gene-TNNT2(dist=4137);gene-PKP1(dist=13997)
NW_004676592.1	1453157	A	AG	AAG	AAG	AAG	AGAG	AGAG	AGAG	intronic	gene-PKP1
NW_004676592.1	1458544	A	AT	AAT	AAT	AAT	AA	AA	AA	intronic	gene-PKP1
NW_004676592.1	1464245	G	GCTGAGGGAGAAGGGGGTGCT	GGCTGAGGGAGAAGGGGGTGCT	GGCTGAGGGAGAAGGGGGTGCT	GGCTGAGGGAGAAGGGGGTGCT	GG	GG	GG	intronic	gene-PKP1
NW_004676592.1	1464439	A	AAAGGCTT	AAAAGGCTT	AAAAGGCTT	AAAAGGCTT	AA	AA	AA	intronic	gene-PKP1
NW_004676592.1	1464463	A	AGT	AAGT	AAGT	AAGT	AA	AA	AA	intronic	gene-PKP1
NW_004676592.1	1464741	A	ACTT	AACTT	AACTT	AACTT	ACTTACTT	ACTTACTT	ACTTACTT	intronic	gene-PKP1
NW_004676592.1	1464745	A	AG	AAG	AAG	AAG	AGAG	AGAG	AGAG	intronic	gene-PKP1
NW_004676592.1	1464847	A	ATGTC	AATGTC	AATGTC	AATGTC	AA	AA	AA	intronic	gene-PKP1
NW_004676592.1	1468406	A	ACAGGTCAC	AACAGGTCAC	AACAGGTCAC	AACAGGTCAC	AA	AA	AA	intronic	gene-PKP1
NW_004676592.1	1481975	C	CT	CCT	CCT	CCT	CTCT	CTCT	CTCT	intronic	gene-PKP1
NW_004676592.1	1488746	G	GAC	GG	GG	GG	GGAC	GGAC	GGAC	intergenic	gene-PKP1(dist=4750);gene-IGFN1(dist=7927)
NW_004676592.1	1492510	T	TGCTGTGCAGCACAGCCCC	TTGCTGTGCAGCACAGCCCC	TTGCTGTGCAGCACAGCCCC	TTGCTGTGCAGCACAGCCCC	TGCTGTGCAGCACAGCCCCTGCTGTGCAGCACAGCCCC	TGCTGTGCAGCACAGCCCCTGCTGTGCAGCACAGCCCC	TGCTGTGCAGCACAGCCCCTGCTGTGCAGCACAGCCCC	intergenic	gene-PKP1(dist=8514);gene-IGFN1(dist=4163)
NW_004676592.1	1496875	A	AC	AAC	AAC	AAC	AA	AA	AA	UTR3	gene-IGFN1
NW_004676592.1	1499221	A	ACAAAC	AACAAAC	AACAAAC	AACAAAC	ACAAACACAAAC	ACAAACACAAAC	ACAAACACAAAC	intronic	gene-IGFN1
NW_004676592.1	1513179	G	GAA	GGAA	GGAA	GGAA	GG	GG	GG	intronic	gene-IGFN1
NW_004676592.1	1513502	A	AACCT	AAACCT	AAACCT	AAACCT	AACCTAACCT	AACCTAACCT	AACCTAACCT	intronic	gene-IGFN1
NW_004676592.1	1524684	C	CA	CCA	CCA	CCA	CC	CC	CC	intronic	gene-IGFN1
NW_004676592.1	1525886	C	CA	CCA	CCA	CCA	CC	CC	CC	intronic	gene-IGFN1
NW_004676592.1	1527208	C	CTT	CTTCTT	CTTCTT	CTTCTT	CCTT	CCTT	CCTT	intronic	gene-IGFN1
NW_004676592.1	1546681	G	GT	GG	GG	GG	GGT	GGT	GGT	UTR5	gene-TMEM9
NW_004676592.1	1547944	G	GC	GGC	GGC	GGC	GG	GG	GG	intronic	gene-TMEM9
NW_004676592.1	1554716	G	GGGGAGAAA	GG	GG	GG	GGGGGAGAAA	GGGGGAGAAA	GGGGGAGAAA	intronic	gene-LOC101799353
NW_004676592.1	1556062	C	CCA	CC	CC	CC	CCCA	CCCA	CCCA	intronic	gene-LOC101799353
NW_004676592.1	1556164	G	GA	GG	GG	GG	GGA	GGA	GGA	intronic	gene-LOC101799353
NW_004676592.1	1562746	C	CA	CACA	CACA	CACA	CCA	CCA	CCA	intronic	gene-TMEM183A
NW_004676592.1	1570042	T	TATTTA	TT	TT	TT	TTATTTA	TTATTTA	TTATTTA	intronic	gene-TMEM183A
NW_004676592.1	1587314	T	TCCTC	TTCCTC	TTCCTC	TTCCTC	TT	TT	TT	intergenic	gene-TMEM183A(dist=14014);gene-PPFIA4(dist=6410)
NW_004676593.1	552838	T	TAATGG	TT	TT	TT	TTAATGG	TTAATGG	TTAATGG	intronic	gene-FRYL
NW_004676593.1	556910	A	AG	AA	AA	AA	AAG	AAG	AAG	intronic	gene-FRYL
NW_004676594.1	24673	G	GC	GCGC	GCGC	GCGC	GGC	GGC	GGC	intergenic	NONE(dist=NONE);gene-PPARG
NW_004676594.1	176803	C	CTT	CTTCTT	CTTCTT	CTTCTT	CCTT	CCTT	CCTT	intronic	gene-SYN2
NW_004676594.1	534437	A	ACATAAAATTAACGT	AACATAAAATTAACGT	AACATAAAATTAACGT	AACATAAAATTAACGT	AA	AA	AA	intronic	gene-ATG7
NW_004676595.1	1648	G	GGGGGAGTACCT	GG	GG	GG	GGGGGGAGTACCT	GGGGGGAGTACCT	GGGGGGAGTACCT	intergenic	NONE(dist=NONE);gene-HSPH1
NW_004676595.1	270620	C	CT	CTCT	CTCT	CTCT	CCT	CCT	CCT	intronic	gene-FRY
NW_004676595.1	311794	T	TAGTAAGTGCAGCAAGACACCAAGGG	TT	TT	TT	TTAGTAAGTGCAGCAAGACACCAAGGG	TTAGTAAGTGCAGCAAGACACCAAGGG	TTAGTAAGTGCAGCAAGACACCAAGGG	intronic	gene-FRY
NW_004676600.1	208378	G	GCTGAGGGCTGAACACTCTGACTGAGAGCTGAGCACCACAGATGAGGGCTGAATAAGAGGA	GCTGAGGGCTGAACACTCTGACTGAGAGCTGAGCACCACAGATGAGGGCTGAATAAGAGGAGCTGAGGGCTGAACACTCTGACTGAGAGCTGAGCACCACAGATGAGGGCTGAATAAGAGGA	GCTGAGGGCTGAACACTCTGACTGAGAGCTGAGCACCACAGATGAGGGCTGAATAAGAGGAGCTGAGGGCTGAACACTCTGACTGAGAGCTGAGCACCACAGATGAGGGCTGAATAAGAGGA	GCTGAGGGCTGAACACTCTGACTGAGAGCTGAGCACCACAGATGAGGGCTGAATAAGAGGAGCTGAGGGCTGAACACTCTGACTGAGAGCTGAGCACCACAGATGAGGGCTGAATAAGAGGA	GG	GG	GG	upstream	gene-FLVCR2
NW_004676601.1	581314	T	TCCAC	TT	TT	TT	TTCCAC	TTCCAC	TTCCAC	frameshift insertion	gene-LOC101790909:mRNA-XM_021268454.1:exon25:c.3218_3219insCCAC:p.I1073fs
NW_004676605.1	782813	C	CTG	CCTG	CCTG	CCTG	CC	CC	CC	intronic	gene-BBS9
NW_004676605.1	782839	T	TAC	TTAC	TTAC	TTAC	TT	TT	TT	intronic	gene-BBS9
NW_004676608.1	1543	A	ACCT	AA	AA	AA	AACCT	AACCT	AACCT	nonframeshift insertion	gene-LOC101794476:mRNA-XM_013094369.2:exon5:c.534_535insAGG:p.C179delinsRC
NW_004676608.1	150659	T	TGCTAAG	TT	TT	TT	TTGCTAAG	TTGCTAAG	TTGCTAAG	intergenic	gene-IL-17(dist=37202);gene-PKHD1(dist=3800)
NW_004676609.1	330816	T	TAA	TTAA	TTAA	TTAA	TAATAA	TAATAA	TAATAA	intergenic	gene-PDE7B(dist=89711);gene-AHI1(dist=63734)
NW_004676611.1	409181	C	CCT	CC	CC	CC	CCCT	CCCT	CCCT	intergenic	gene-RRM2(dist=16707);gene-HPCAL1(dist=173755)
NW_004676611.1	1128400	A	AC	AAC	AAC	AAC	ACAC	ACAC	ACAC	upstream	gene-ROCK2
NW_004676612.1	7686	C	CT	CC	CC	CC	CCT	CCT	CCT	intergenic	NONE(dist=NONE);gene-ITCH
NW_004676615.1	499	A	ACCGTT	ACCGTTACCGTT	ACCGTTACCGTT	ACCGTTACCGTT	AACCGTT	AACCGTT	AACCGTT	upstream	gene-SRL
NW_004676615.1	13936	A	AGG	AAGG	AAGG	AAGG	AGGAGG	AGGAGG	AGGAGG	intronic	gene-SRL
NW_004676615.1	18370	T	TG	TTG	TTG	TTG	TT	TT	TT	UTR3	gene-SRL
NW_004676615.1	18374	A	ACACT	AACACT	AACACT	AACACT	AA	AA	AA	UTR3	gene-SRL
NW_004676615.1	27107	A	AAGTC	AAGTCAAGTC	AAGTCAAGTC	AAGTCAAGTC	AAAGTC	AAAGTC	AAAGTC	intergenic	gene-SRL(dist=8504);gene-ADCY9(dist=4195)
NW_004676615.1	30097	C	CG	CC	CC	CC	CCG	CCG	CCG	intergenic	gene-SRL(dist=11494);gene-ADCY9(dist=1205)
NW_004676615.1	60320	A	AATGCCAGAG	AA	AA	AA	AAATGCCAGAG	AAATGCCAGAG	AAATGCCAGAG	intronic	gene-ADCY9
NW_004676615.1	60399	T	TTC	TT	TT	TT	TTTC	TTTC	TTTC	intronic	gene-ADCY9
NW_004676615.1	63184	A	ACT	AA	AA	AA	AACT	AACT	AACT	intronic	gene-ADCY9
NW_004676615.1	64239	A	AC	ACAC	ACAC	ACAC	AAC	AAC	AAC	intronic	gene-ADCY9
NW_004676615.1	64838	T	TTTTTTA	TT	TT	TT	TTTTTTTA	TTTTTTTA	TTTTTTTA	intronic	gene-ADCY9
NW_004676615.1	66021	G	GGCTT	GG	GG	GG	GGGCTT	GGGCTT	GGGCTT	intronic	gene-ADCY9
NW_004676615.1	73242	A	ATGGCTGCTGC	AA	AA	AA	AATGGCTGCTGC	AATGGCTGCTGC	AATGGCTGCTGC	intronic	gene-ADCY9
NW_004676615.1	73821	T	TAGGAG	TT	TT	TT	TTAGGAG	TTAGGAG	TTAGGAG	intronic	gene-ADCY9
NW_004676615.1	92352	C	CA	CC	CC	CC	CCA	CCA	CCA	intronic	gene-ADCY9
NW_004676615.1	92354	G	GGTGA	GG	GG	GG	GGGTGA	GGGTGA	GGGTGA	intronic	gene-ADCY9
NW_004676615.1	92356	T	TAA	TT	TT	TT	TTAA	TTAA	TTAA	intronic	gene-ADCY9
NW_004676615.1	92358	C	CAA	CC	CC	CC	CCAA	CCAA	CCAA	intronic	gene-ADCY9
NW_004676615.1	115310	G	GGGCT	GG	GG	GG	GGGGCT	GGGGCT	GGGGCT	intergenic	gene-ADCY9(dist=2083);gene-CREBBP(dist=27684)
NW_004676615.1	118883	G	GAAT	GG	GG	GG	GGAAT	GGAAT	GGAAT	intergenic	gene-ADCY9(dist=5656);gene-CREBBP(dist=24111)
NW_004676615.1	127113	G	GCCGGCCTCTCAGCCACA	GG	GG	GG	GGCCGGCCTCTCAGCCACA	GGCCGGCCTCTCAGCCACA	GGCCGGCCTCTCAGCCACA	intergenic	gene-ADCY9(dist=13886);gene-CREBBP(dist=15881)
NW_004676615.1	133089	C	CA	CC	CC	CC	CCA	CCA	CCA	intergenic	gene-ADCY9(dist=19862);gene-CREBBP(dist=9905)
NW_004676615.1	145283	A	ACT	AACT	AACT	AACT	AA	AA	AA	intronic	gene-CREBBP
NW_004676615.1	148855	T	TTTGTG	TTTTGTG	TTTTGTG	TTTTGTG	TT	TT	TT	intronic	gene-CREBBP
NW_004676615.1	148857	C	CATT	CCATT	CCATT	CCATT	CC	CC	CC	intronic	gene-CREBBP
NW_004676615.1	158424	C	CTGAT	CC	CC	CC	CCTGAT	CCTGAT	CCTGAT	intronic	gene-CREBBP
NW_004676615.1	159011	G	GTACCAATTCTTTCCAAGAATTTA	GG	GG	GG	GGTACCAATTCTTTCCAAGAATTTA	GGTACCAATTCTTTCCAAGAATTTA	GGTACCAATTCTTTCCAAGAATTTA	intronic	gene-CREBBP
NW_004676615.1	159699	A	AAAGGTTT	AAAAGGTTT	AAAAGGTTT	AAAAGGTTT	AA	AA	AA	intronic	gene-CREBBP
NW_004676615.1	161690	G	GGAAAT	GG	GG	GG	GGGAAAT	GGGAAAT	GGGAAAT	intronic	gene-CREBBP
NW_004676615.1	163735	G	GA	GG	GG	GG	GGA	GGA	GGA	intronic	gene-CREBBP
NW_004676615.1	173080	G	GT	GGT	GGT	GGT	GG	GG	GG	intronic	gene-CREBBP
NW_004676615.1	180450	T	TC	TTC	TTC	TTC	TT	TT	TT	intronic	gene-CREBBP
NW_004676621.1	89197	T	TG	TT	TT	TT	TTG	TTG	TTG	intergenic	gene-LOC101805185(dist=2174);gene-RIPOR1(dist=15750)
NW_004676621.1	90158	A	ACTTTTTTT	AA	AA	AA	AACTTTTTTT	AACTTTTTTT	AACTTTTTTT	intergenic	gene-LOC101805185(dist=3135);gene-RIPOR1(dist=14789)
NW_004676622.1	17766	A	ATT	AATT	AATT	AATT	AA	AA	AA	upstream	gene-RAD21
NW_004676622.1	55303	T	TGTTA	TTGTTA	TTGTTA	TTGTTA	TGTTATGTTA	TGTTATGTTA	TGTTATGTTA	intergenic	gene-RAD21(dist=20705);gene-UTP23(dist=5527)
NW_004676622.1	58432	C	CT	CCT	CCT	CCT	CC	CC	CC	intergenic	gene-RAD21(dist=23834);gene-UTP23(dist=2398)
NW_004676622.1	76295	C	CTTTTTAA	CCTTTTTAA	CCTTTTTAA	CCTTTTTAA	CC	CC	CC	intergenic	gene-UTP23(dist=11823);gene-EIF3H(dist=17768)
NW_004676622.1	76301	A	AATAAT	AAATAAT	AAATAAT	AAATAAT	AA	AA	AA	intergenic	gene-UTP23(dist=11829);gene-EIF3H(dist=17762)
NW_004676622.1	76315	G	GCA	GGCA	GGCA	GGCA	GG	GG	GG	intergenic	gene-UTP23(dist=11843);gene-EIF3H(dist=17748)
NW_004676622.1	79712	T	TTTTTA	TTTTTTA	TTTTTTA	TTTTTTA	TTTTTATTTTTA	TTTTTATTTTTA	TTTTTATTTTTA	intergenic	gene-UTP23(dist=15240);gene-EIF3H(dist=14351)
NW_004676622.1	82577	A	AGTTGG	AAGTTGG	AAGTTGG	AAGTTGG	AGTTGGAGTTGG	AGTTGGAGTTGG	AGTTGGAGTTGG	intergenic	gene-UTP23(dist=18105);gene-EIF3H(dist=11486)
NW_004676622.1	84581	G	GCACAGGA	GGCACAGGA	GGCACAGGA	GGCACAGGA	GG	GG	GG	intergenic	gene-UTP23(dist=20109);gene-EIF3H(dist=9482)
NW_004676622.1	84596	C	CTAAAAAAA	CCTAAAAAAA	CCTAAAAAAA	CCTAAAAAAA	CC	CC	CC	intergenic	gene-UTP23(dist=20124);gene-EIF3H(dist=9467)
NW_004676622.1	90318	C	CAT	CCAT	CCAT	CCAT	CC	CC	CC	intergenic	gene-UTP23(dist=25846);gene-EIF3H(dist=3745)
NW_004676622.1	94665	T	TGC	TTGC	TTGC	TTGC	TGCTGC	TGCTGC	TGCTGC	intronic	gene-EIF3H
NW_004676622.1	98144	T	TA	TTA	TTA	TTA	TT	TT	TT	intronic	gene-EIF3H
NW_004676622.1	130020	C	CTCCTTCCTTCCT	CCTCCTTCCTTCCT	CCTCCTTCCTTCCT	CCTCCTTCCTTCCT	CTCCTTCCTTCCTCTCCTTCCTTCCT	CTCCTTCCTTCCTCTCCTTCCTTCCT	CTCCTTCCTTCCTCTCCTTCCTTCCT	intronic	gene-EIF3H
NW_004676622.1	134623	G	GA	GGA	GGA	GGA	GG	GG	GG	intronic	gene-EIF3H
NW_004676622.1	141229	A	AAAT	AAAAT	AAAAT	AAAAT	AA	AA	AA	intronic	gene-EIF3H
NW_004676622.1	143727	A	AT	AAT	AAT	AAT	AA	AA	AA	intronic	gene-EIF3H
NW_004676622.1	144836	G	GT	GGT	GGT	GGT	GG	GG	GG	intronic	gene-EIF3H
NW_004676622.1	146719	A	AT	AAT	AAT	AAT	AA	AA	AA	intronic	gene-EIF3H
NW_004676622.1	152300	C	CAT	CCAT	CCAT	CCAT	CC	CC	CC	intronic	gene-EIF3H
NW_004676622.1	164600	A	AGTG	AAGTG	AAGTG	AAGTG	AA	AA	AA	intergenic	gene-EIF3H(dist=6713);gene-TRPS1(dist=407401)
NW_004676622.1	167604	G	GTA	GGTA	GGTA	GGTA	GG	GG	GG	intergenic	gene-EIF3H(dist=9717);gene-TRPS1(dist=404397)
NW_004676622.1	167922	G	GGA	GGGA	GGGA	GGGA	GG	GG	GG	intergenic	gene-EIF3H(dist=10035);gene-TRPS1(dist=404079)
NW_004676622.1	248721	A	AT	AAT	AAT	AAT	AA	AA	AA	intergenic	gene-EIF3H(dist=90834);gene-TRPS1(dist=323280)
NW_004676622.1	325383	T	TA	TTA	TTA	TTA	TATA	TATA	TATA	intergenic	gene-EIF3H(dist=167496);gene-TRPS1(dist=246618)
NW_004676622.1	334822	T	TA	TTA	TTA	TTA	TT	TT	TT	intergenic	gene-EIF3H(dist=176935);gene-TRPS1(dist=237179)
NW_004676622.1	341853	A	AT	AAT	AAT	AAT	AA	AA	AA	intergenic	gene-EIF3H(dist=183966);gene-TRPS1(dist=230148)
NW_004676622.1	351206	T	TAA	TTAA	TTAA	TTAA	TAATAA	TAATAA	TAATAA	intergenic	gene-EIF3H(dist=193319);gene-TRPS1(dist=220795)
NW_004676622.1	355645	C	CA	CCA	CCA	CCA	CACA	CACA	CACA	intergenic	gene-EIF3H(dist=197758);gene-TRPS1(dist=216356)
NW_004676622.1	381341	C	CTAT	CCTAT	CCTAT	CCTAT	CC	CC	CC	intergenic	gene-EIF3H(dist=223454);gene-TRPS1(dist=190660)
NW_004676622.1	392991	A	ATATTGCTATTATAATTATTAAAGT	AATATTGCTATTATAATTATTAAAGT	AATATTGCTATTATAATTATTAAAGT	AATATTGCTATTATAATTATTAAAGT	ATATTGCTATTATAATTATTAAAGTATATTGCTATTATAATTATTAAAGT	ATATTGCTATTATAATTATTAAAGTATATTGCTATTATAATTATTAAAGT	ATATTGCTATTATAATTATTAAAGTATATTGCTATTATAATTATTAAAGT	intergenic	gene-EIF3H(dist=235104);gene-TRPS1(dist=179010)
NW_004676622.1	396160	A	AATCATC	AAATCATC	AAATCATC	AAATCATC	AATCATCAATCATC	AATCATCAATCATC	AATCATCAATCATC	intergenic	gene-EIF3H(dist=238273);gene-TRPS1(dist=175841)
NW_004676622.1	396176	A	ATCATCG	AATCATCG	AATCATCG	AATCATCG	AA	AA	AA	intergenic	gene-EIF3H(dist=238289);gene-TRPS1(dist=175825)
NW_004676622.1	442381	G	GA	GGA	GGA	GGA	GG	GG	GG	intergenic	gene-EIF3H(dist=284494);gene-TRPS1(dist=129620)
NW_004676622.1	445810	A	AT	AAT	AAT	AAT	AA	AA	AA	intergenic	gene-EIF3H(dist=287923);gene-TRPS1(dist=126191)
NW_004676622.1	481490	T	TA	TTA	TTA	TTA	TATA	TATA	TATA	intergenic	gene-EIF3H(dist=323603);gene-TRPS1(dist=90511)
NW_004676622.1	481495	A	AAATG	AAAATG	AAAATG	AAAATG	AAATGAAATG	AAATGAAATG	AAATGAAATG	intergenic	gene-EIF3H(dist=323608);gene-TRPS1(dist=90506)
NW_004676622.1	494294	T	TAAA	TTAAA	TTAAA	TTAAA	TAAATAAA	TAAATAAA	TAAATAAA	intergenic	gene-EIF3H(dist=336407);gene-TRPS1(dist=77707)
NW_004676622.1	510687	T	TGAA	TTGAA	TTGAA	TTGAA	TGAATGAA	TGAATGAA	TGAATGAA	intergenic	gene-EIF3H(dist=352800);gene-TRPS1(dist=61314)
NW_004676622.1	526886	C	CTT	CCTT	CCTT	CCTT	CTTCTT	CTTCTT	CTTCTT	intergenic	gene-EIF3H(dist=368999);gene-TRPS1(dist=45115)
NW_004676622.1	531269	A	AC	AAC	AAC	AAC	ACAC	ACAC	ACAC	intergenic	gene-EIF3H(dist=373382);gene-TRPS1(dist=40732)
NW_004676622.1	571277	A	AT	AAT	AAT	AAT	ATAT	ATAT	ATAT	upstream	gene-TRPS1
NW_004676622.1	571279	T	TC	TTC	TTC	TTC	TT	TT	TT	upstream	gene-TRPS1
NW_004676622.1	576615	T	TAGG	TTAGG	TTAGG	TTAGG	TT	TT	TT	intronic	gene-TRPS1
NW_004676622.1	578183	C	CG	CCG	CCG	CCG	CC	CC	CC	intronic	gene-TRPS1
NW_004676622.1	650178	G	GA	GGA	GGA	GGA	GAGA	GAGA	GAGA	intronic	gene-TRPS1
NW_004676622.1	665653	C	CAT	CCAT	CCAT	CCAT	CC	CC	CC	intronic	gene-TRPS1
NW_004676622.1	666106	T	TTTTCACCCTTTTG	TTTTTCACCCTTTTG	TTTTTCACCCTTTTG	TTTTTCACCCTTTTG	TT	TT	TT	intronic	gene-TRPS1
NW_004676622.1	690207	C	CT	CCT	CCT	CCT	CTCT	CTCT	CTCT	intronic	gene-TRPS1
NW_004676622.1	697132	G	GT	GGT	GGT	GGT	GG	GG	GG	intronic	gene-TRPS1
NW_004676622.1	698460	C	CA	CCA	CCA	CCA	CACA	CACA	CACA	intronic	gene-TRPS1
NW_004676622.1	701546	T	TA	TTA	TTA	TTA	TT	TT	TT	intronic	gene-TRPS1
NW_004676622.1	714450	A	AT	AAT	AAT	AAT	AA	AA	AA	intronic	gene-TRPS1
NW_004676622.1	722073	A	AC	AAC	AAC	AAC	ACAC	ACAC	ACAC	intronic	gene-TRPS1
NW_004676622.1	726092	A	AT	AAT	AAT	AAT	AA	AA	AA	intronic	gene-TRPS1
NW_004676622.1	740004	A	AT	AAT	AAT	AAT	AA	AA	AA	intronic	gene-TRPS1
NW_004676622.1	746471	G	GT	GGT	GGT	GGT	GTGT	GTGT	GTGT	intronic	gene-TRPS1
NW_004676622.1	747784	C	CCTATATGGT	CCCTATATGGT	CCCTATATGGT	CCCTATATGGT	CC	CC	CC	intronic	gene-TRPS1
NW_004676622.1	755907	A	AT	AAT	AAT	AAT	AA	AA	AA	intronic	gene-TRPS1
NW_004676622.1	756261	A	AAAT	AAAAT	AAAAT	AAAAT	AA	AA	AA	intronic	gene-TRPS1
NW_004676622.1	759735	G	GA	GGA	GGA	GGA	GAGA	GAGA	GAGA	UTR3	gene-TRPS1
NW_004676622.1	782318	A	AT	AAT	AAT	AAT	ATAT	ATAT	ATAT	intergenic	gene-TRPS1;NONE(dist=NONE)
NW_004676622.1	849179	C	CA	CCA	CCA	CCA	CC	CC	CC	intergenic	gene-TRPS1;NONE(dist=NONE)
NW_004676622.1	851455	T	TCCACAAAAA	TTCCACAAAAA	TTCCACAAAAA	TTCCACAAAAA	TCCACAAAAATCCACAAAAA	TCCACAAAAATCCACAAAAA	TCCACAAAAATCCACAAAAA	intergenic	gene-TRPS1;NONE(dist=NONE)
NW_004676622.1	961362	G	GA	GGA	GGA	GGA	GAGA	GAGA	GAGA	intergenic	gene-TRPS1;NONE(dist=NONE)
NW_004676622.1	963764	C	CT	CCT	CCT	CCT	CC	CC	CC	intergenic	gene-TRPS1;NONE(dist=NONE)
NW_004676622.1	1024510	A	AT	AAT	AAT	AAT	AA	AA	AA	intergenic	gene-TRPS1;NONE(dist=NONE)
NW_004676622.1	1030208	A	AC	AAC	AAC	AAC	AA	AA	AA	intergenic	gene-TRPS1;NONE(dist=NONE)
NW_004676622.1	1073457	A	ATCACAG	AATCACAG	AATCACAG	AATCACAG	AA	AA	AA	intergenic	gene-TRPS1;NONE(dist=NONE)
NW_004676622.1	1078585	C	CA	CCA	CCA	CCA	CACA	CACA	CACA	intergenic	gene-TRPS1;NONE(dist=NONE)
NW_004676622.1	1079649	C	CATAAATAAATAAATAAATAAATAAATAA	CCATAAATAAATAAATAAATAAATAAATAA	CCATAAATAAATAAATAAATAAATAAATAA	CCATAAATAAATAAATAAATAAATAAATAA	CC	CC	CC	intergenic	gene-TRPS1;NONE(dist=NONE)
NW_004676622.1	1101599	A	ATG	AATG	AATG	AATG	AA	AA	AA	intergenic	gene-TRPS1;NONE(dist=NONE)
NW_004676626.1	540694	C	CTT	CTTCTT	CTTCTT	CTTCTT	CCTT	CCTT	CCTT	intronic	gene-PPP1R2
NW_004676626.1	834465	A	AT	ATAT	ATAT	ATAT	AAT	AAT	AAT	intronic	gene-LOC101803486
NW_004676627.1	935898	G	GA	GGA	GGA	GGA	GG	GG	GG	intergenic	gene-TBX4(dist=40292);gene-BRIP1(dist=21657)
NW_004676629.1	1786356	C	CT	CTCT	CTCT	CTCT	CCT	CCT	CCT	intergenic	gene-GPAM(dist=243505);gene-ADRA2A(dist=171619)
NW_004676632.1	305016	A	AT	AAT	AAT	AAT	AA	AA	AA	intronic	gene-PPFIA2
NW_004676632.1	337271	T	TTA	TT	TT	TT	TTTA	TTTA	TTTA	intronic	gene-PPFIA2
NW_004676640.1	10870	C	CTAGT	CTAGTCTAGT	CTAGTCTAGT	CTAGTCTAGT	CCTAGT	CCTAGT	CCTAGT	intergenic	NONE(dist=NONE);gene-ZC3H12C
NW_004676640.1	25191	A	ACT	AA	AA	AA	AACT	AACT	AACT	intergenic	NONE(dist=NONE);gene-ZC3H12C
NW_004676640.1	29055	A	AC	AAC	AAC	AAC	AA	AA	AA	intergenic	NONE(dist=NONE);gene-ZC3H12C
NW_004676640.1	35906	T	TC	TTC	TTC	TTC	TT	TT	TT	intergenic	NONE(dist=NONE);gene-ZC3H12C
NW_004676640.1	37720	G	GCTGCT	GGCTGCT	GGCTGCT	GGCTGCT	GG	GG	GG	intergenic	NONE(dist=NONE);gene-ZC3H12C
NW_004676640.1	42681	G	GTCATTACCT	GGTCATTACCT	GGTCATTACCT	GGTCATTACCT	GTCATTACCTGTCATTACCT	GTCATTACCTGTCATTACCT	GTCATTACCTGTCATTACCT	intergenic	NONE(dist=NONE);gene-ZC3H12C
NW_004676640.1	98781	A	AAAAAGCAAG	AA	AA	AA	AAAAAAGCAAG	AAAAAAGCAAG	AAAAAAGCAAG	intronic	gene-ZC3H12C
NW_004676640.1	112531	T	TC	TCTC	TCTC	TCTC	TTC	TTC	TTC	intergenic	gene-ZC3H12C(dist=6985);gene-RDX(dist=9137)
NW_004676640.1	117811	T	TGC	TT	TT	TT	TTGC	TTGC	TTGC	intergenic	gene-ZC3H12C(dist=12265);gene-RDX(dist=3857)
NW_004676640.1	137696	G	GT	GG	GG	GG	GGT	GGT	GGT	intronic	gene-RDX
NW_004676640.1	324921	A	AC	AA	AA	AA	AAC	AAC	AAC	intergenic	gene-ARHGAP20(dist=55159);gene-RNF17(dist=106123)
NW_004676640.1	334678	T	TG	TTG	TTG	TTG	TT	TT	TT	intergenic	gene-ARHGAP20(dist=64916);gene-RNF17(dist=96366)
NW_004676640.1	336697	T	TATAA	TT	TT	TT	TTATAA	TTATAA	TTATAA	intergenic	gene-ARHGAP20(dist=66935);gene-RNF17(dist=94347)
NW_004676640.1	340384	C	CA	CC	CC	CC	CCA	CCA	CCA	intergenic	gene-ARHGAP20(dist=70622);gene-RNF17(dist=90660)
NW_004676640.1	356961	A	ACAGAATCAGAATACTGATTGACAGAATACAGAAT	AACAGAATCAGAATACTGATTGACAGAATACAGAAT	AACAGAATCAGAATACTGATTGACAGAATACAGAAT	AACAGAATCAGAATACTGATTGACAGAATACAGAAT	AA	AA	AA	intergenic	gene-ARHGAP20(dist=87199);gene-RNF17(dist=74083)
NW_004676640.1	376514	G	GAA	GGAA	GGAA	GGAA	GAAGAA	GAAGAA	GAAGAA	intergenic	gene-ARHGAP20(dist=106752);gene-RNF17(dist=54530)
NW_004676640.1	396445	G	GAACTC	GGAACTC	GGAACTC	GGAACTC	GG	GG	GG	intergenic	gene-ARHGAP20(dist=126683);gene-RNF17(dist=34599)
NW_004676640.1	411638	T	TGGATC	TTGGATC	TTGGATC	TTGGATC	TGGATCTGGATC	TGGATCTGGATC	TGGATCTGGATC	intergenic	gene-ARHGAP20(dist=141876);gene-RNF17(dist=19406)
NW_004676640.1	441800	T	TA	TTA	TTA	TTA	TT	TT	TT	intronic	gene-RNF17
NW_004676640.1	474546	G	GA	GGA	GGA	GGA	GG	GG	GG	intronic	gene-RNF17
NW_004676640.1	493276	C	CA	CC	CC	CC	CCA	CCA	CCA	intronic	gene-CENPJ
NW_004676640.1	611076	A	ACCTTC	AA	AA	AA	AACCTTC	AACCTTC	AACCTTC	intronic	gene-PSPC1
NW_004676640.1	619470	G	GT	GG	GG	GG	GGT	GGT	GGT	intronic	gene-PSPC1
NW_004676640.1	621065	G	GAAT	GGAAT	GGAAT	GGAAT	GAATGAAT	GAATGAAT	GAATGAAT	intronic	gene-PSPC1
NW_004676640.1	633633	T	TA	TTA	TTA	TTA	TATA	TATA	TATA	intronic	gene-PSPC1
NW_004676640.1	652079	T	TCAAATGAAAGGAA	TT	TT	TT	TTCAAATGAAAGGAA	TTCAAATGAAAGGAA	TTCAAATGAAAGGAA	intergenic	gene-PSPC1(dist=16659);gene-ZMYM2(dist=27728)
NW_004676640.1	708101	A	AAAG	AA	AA	AA	AAAAG	AAAAG	AAAAG	intronic	gene-ZMYM2
NW_004676640.1	708573	C	CAT	CC	CC	CC	CCAT	CCAT	CCAT	intronic	gene-ZMYM2
NW_004676640.1	708736	T	TA	TT	TT	TT	TTA	TTA	TTA	intronic	gene-ZMYM2
NW_004676640.1	714949	T	TTCCTC	TT	TT	TT	TTTCCTC	TTTCCTC	TTTCCTC	intronic	gene-ZMYM2
NW_004676640.1	752187	T	TAA	TTAA	TTAA	TTAA	TAATAA	TAATAA	TAATAA	intronic	gene-ZMYM2
NW_004676640.1	757963	G	GAAAAAAAAA	GGAAAAAAAAA	GGAAAAAAAAA	GGAAAAAAAAA	GAAAAAAAAAGAAAAAAAAA	GAAAAAAAAAGAAAAAAAAA	GAAAAAAAAAGAAAAAAAAA	intronic	gene-ZMYM2
NW_004676640.1	757967	A	AAAAGCAT	AAAAAGCAT	AAAAAGCAT	AAAAAGCAT	AAAAGCATAAAAGCAT	AAAAGCATAAAAGCAT	AAAAGCATAAAAGCAT	intronic	gene-ZMYM2
NW_004676640.1	758292	C	CA	CCA	CCA	CCA	CACA	CACA	CACA	intronic	gene-ZMYM2
NW_004676640.1	776238	A	ATTT	AATTT	AATTT	AATTT	AA	AA	AA	intergenic	gene-ZMYM2(dist=9741);gene-GJA3(dist=27934)
NW_004676640.1	795207	C	CA	CCA	CCA	CCA	CC	CC	CC	intergenic	gene-ZMYM2(dist=28710);gene-GJA3(dist=8965)
NW_004676640.1	808063	A	AACTT	AAACTT	AAACTT	AAACTT	AA	AA	AA	UTR3	gene-GJA3
NW_004676640.1	814422	G	GT	GGT	GGT	GGT	GG	GG	GG	intronic	gene-GJA3
NW_004676640.1	821684	T	TA	TTA	TTA	TTA	TT	TT	TT	intergenic	gene-GJA3(dist=3511);gene-GJB2(dist=5257)
NW_004676640.1	841189	T	TA	TTA	TTA	TTA	TT	TT	TT	intergenic	gene-GJB2(dist=10945);gene-LOC101797703(dist=7796)
NW_004676640.1	851538	T	TA	TTA	TTA	TTA	TT	TT	TT	intronic	gene-LOC101797703
NW_004676640.1	865281	C	CT	CCT	CCT	CCT	CC	CC	CC	intergenic	gene-LOC101797703;NONE(dist=NONE)
NW_004676648.1	127029	C	CT	CTCT	CTCT	CTCT	CCT	CCT	CCT	intronic	gene-INPP4B
NW_004676648.1	330893	T	TTCCCTTCCAGAAGTGTCCAGAA	TT	TT	TT	TTTCCCTTCCAGAAGTGTCCAGAA	TTTCCCTTCCAGAAGTGTCCAGAA	TTTCCCTTCCAGAAGTGTCCAGAA	intronic	gene-USP38
NW_004676648.1	992351	C	CCGGGAA	CC	CC	CC	CCCGGGAA	CCCGGGAA	CCCGGGAA	upstream	gene-OTUD4
NW_004676648.1	3497873	G	GTA	GG	GG	GG	GGTA	GGTA	GGTA	intronic	gene-GATB
NW_004676655.1	539452	T	TTCTG	TTCTGTTCTG	TTCTGTTCTG	TTCTGTTCTG	TTTCTG	TTTCTG	TTTCTG	intronic	gene-ATP7B
NW_004676655.1	543856	G	GT	GTGT	GTGT	GTGT	GGT	GGT	GGT	intronic	gene-ATP7B
NW_004676671.1	199239	G	GAGAC	GGAGAC	GGAGAC	GGAGAC	GG	GG	GG	intronic	gene-STXBP5L
NW_004676672.1	277164	G	GCAAA	GCAAAGCAAA	GCAAAGCAAA	GCAAAGCAAA	GGCAAA	GGCAAA	GGCAAA	intergenic	NONE(dist=NONE);gene-ALDH4A1
NW_004676679.1	655600	C	CCTTTGTG	CC	CC	CC	CCCTTTGTG	CCCTTTGTG	CCCTTTGTG	intergenic	gene-LOC101802235(dist=7117);gene-LOC101802417(dist=383936)
NW_004676679.1	2160018	A	AG	AGAG	AGAG	AGAG	AA	AA	AA	intergenic	gene-FAM49A(dist=63573);gene-MYCN(dist=297952)
NW_004676679.1	2439992	T	TGATA	TTGATA	TTGATA	TTGATA	TGATATGATA	TGATATGATA	TGATATGATA	intergenic	gene-FAM49A(dist=343547);gene-MYCN(dist=17978)
NW_004676692.1	1046541	C	CAG	CC	CC	CC	CCAG	CCAG	CCAG	intronic	gene-AMMECR1
NW_004676696.1	2865465	A	ATT	AATT	AATT	AATT	ATTATT	ATTATT	ATTATT	intergenic	gene-EML4(dist=81289);gene-PKDCC(dist=209482)
NW_004676696.1	3446279	A	AG	AGAG	AGAG	AGAG	AAG	AAG	AAG	intronic	gene-UBR2
NW_004676712.1	722639	C	CTGTCCCTGTCCCTGTCCCTGTCCCTGTCCCTGTCCCTGTCCT	CC	CC	CC	CCTGTCCCTGTCCCTGTCCCTGTCCCTGTCCCTGTCCCTGTCCT	CCTGTCCCTGTCCCTGTCCCTGTCCCTGTCCCTGTCCCTGTCCT	CCTGTCCCTGTCCCTGTCCCTGTCCCTGTCCCTGTCCCTGTCCT	intergenic	gene-LAPTM5(dist=56040);gene-SDC3(dist=133353)
NW_004676712.1	786222	G	GA	GG	GG	GG	GGA	GGA	GGA	intergenic	gene-LAPTM5(dist=119623);gene-SDC3(dist=69770)
NW_004676712.1	1342869	T	TTG	TTGTTG	TTGTTG	TTGTTG	TTTG	TTTG	TTTG	UTR5	gene-HIVEP3
NW_004676712.1	1487625	A	AT	AA	AA	AA	AAT	AAT	AAT	intronic	gene-EDN2
NW_004676712.1	1560904	T	TAATTGTTAGA	TT	TT	TT	TTAATTGTTAGA	TTAATTGTTAGA	TTAATTGTTAGA	intergenic	gene-EDN2;NONE(dist=NONE)
NW_004676716.1	76669	T	TGTGGAACTGTTTAGTTCC	TT	TT	TT	TTGTGGAACTGTTTAGTTCC	TTGTGGAACTGTTTAGTTCC	TTGTGGAACTGTTTAGTTCC	downstream	gene-EXOSC9
NW_004676718.1	130770	T	TG	TTG	TTG	TTG	TGTG	TGTG	TGTG	intronic	gene-LOC101789766
NW_004676723.1	2274115	C	CAT	CCAT	CCAT	CCAT	CATCAT	CATCAT	CATCAT	intronic	gene-LRMDA
NW_004676730.1	214656	A	AG	AAG	AAG	AAG	AGAG	AGAG	AGAG	intronic	gene-UTRN
NW_004676730.1	1520648	G	GA	GGA	GGA	GGA	GAGA	GAGA	GAGA	intronic	gene-PRKN
NW_004676734.1	2446	T	TGTTTGTTTGTTTG	TT	TT	TT	TTGTTTGTTTGTTTG	TTGTTTGTTTGTTTG	TTGTTTGTTTGTTTG	intergenic	NONE(dist=NONE);gene-CYTIP
NW_004676734.1	2459	T	TGTTTG	TT	TT	TT	TTGTTTG	TTGTTTG	TTGTTTG	intergenic	NONE(dist=NONE);gene-CYTIP
NW_004676734.1	2469	T	TGTTTATTTTG	TT	TT	TT	TTGTTTATTTTG	TTGTTTATTTTG	TTGTTTATTTTG	intergenic	NONE(dist=NONE);gene-CYTIP
NW_004676734.1	7586	A	ACCC	AA	AA	AA	AACCC	AACCC	AACCC	intronic	gene-CYTIP
NW_004676734.1	11714	T	TCC	TTCC	TTCC	TTCC	TT	TT	TT	intronic	gene-CYTIP
NW_004676734.1	11764	G	GA	GGA	GGA	GGA	GG	GG	GG	intronic	gene-CYTIP
NW_004676734.1	13336	G	GCATTGTGTTTGTTATAT	GGCATTGTGTTTGTTATAT	GGCATTGTGTTTGTTATAT	GGCATTGTGTTTGTTATAT	GG	GG	GG	intronic	gene-CYTIP
NW_004676734.1	22467	G	GAA	GGAA	GGAA	GGAA	GG	GG	GG	upstream	gene-LOC110352040
NW_004676734.1	23555	G	GTGTGA	GGTGTGA	GGTGTGA	GGTGTGA	GG	GG	GG	intronic	gene-LOC110352040
NW_004676734.1	47140	A	AG	AAG	AAG	AAG	AGAG	AGAG	AGAG	intergenic	gene-GALNT5(dist=5491);gene-GPD2(dist=116159)
NW_004676734.1	50423	T	TCACTCCAAGTTAGTA	TTCACTCCAAGTTAGTA	TTCACTCCAAGTTAGTA	TTCACTCCAAGTTAGTA	TCACTCCAAGTTAGTATCACTCCAAGTTAGTA	TCACTCCAAGTTAGTATCACTCCAAGTTAGTA	TCACTCCAAGTTAGTATCACTCCAAGTTAGTA	intergenic	gene-GALNT5(dist=8774);gene-GPD2(dist=112876)
NW_004676734.1	52762	G	GT	GG	GG	GG	GGT	GGT	GGT	intergenic	gene-GALNT5(dist=11113);gene-GPD2(dist=110537)
NW_004676734.1	53344	C	CTA	CCTA	CCTA	CCTA	CTACTA	CTACTA	CTACTA	intergenic	gene-GALNT5(dist=11695);gene-GPD2(dist=109955)
NW_004676734.1	55045	G	GT	GGT	GGT	GGT	GG	GG	GG	intergenic	gene-GALNT5(dist=13396);gene-GPD2(dist=108254)
NW_004676734.1	64131	T	TG	TT	TT	TT	TTG	TTG	TTG	intergenic	gene-GALNT5(dist=22482);gene-GPD2(dist=99168)
NW_004676734.1	79096	G	GA	GGA	GGA	GGA	GAGA	GAGA	GAGA	intergenic	gene-GALNT5(dist=37447);gene-GPD2(dist=84203)
NW_004676734.1	106411	T	TA	TT	TT	TT	TTA	TTA	TTA	intergenic	gene-GALNT5(dist=64762);gene-GPD2(dist=56888)
NW_004676734.1	108959	A	AGCAAAGC	AA	AA	AA	AAGCAAAGC	AAGCAAAGC	AAGCAAAGC	intergenic	gene-GALNT5(dist=67310);gene-GPD2(dist=54340)
NW_004676734.1	111017	T	TA	TTA	TTA	TTA	TT	TT	TT	intergenic	gene-GALNT5(dist=69368);gene-GPD2(dist=52282)
NW_004676734.1	116749	C	CT	CCT	CCT	CCT	CC	CC	CC	intergenic	gene-GALNT5(dist=75100);gene-GPD2(dist=46550)
NW_004676734.1	118227	G	GCA	GGCA	GGCA	GGCA	GG	GG	GG	intergenic	gene-GALNT5(dist=76578);gene-GPD2(dist=45072)
NW_004676734.1	119480	A	ATT	AA	AA	AA	ATTATT	ATTATT	ATTATT	intergenic	gene-GALNT5(dist=77831);gene-GPD2(dist=43819)
NW_004676734.1	127187	T	TAA	TTAA	TTAA	TTAA	TT	TT	TT	intergenic	gene-GALNT5(dist=85538);gene-GPD2(dist=36112)
NW_004676734.1	131581	A	AG	AGAG	AGAG	AGAG	AAG	AAG	AAG	intergenic	gene-GALNT5(dist=89932);gene-GPD2(dist=31718)
NW_004676734.1	154158	G	GA	GG	GG	GG	GGA	GGA	GGA	intergenic	gene-GALNT5(dist=112509);gene-GPD2(dist=9141)
NW_004676734.1	169942	A	AC	AAC	AAC	AAC	AA	AA	AA	intronic	gene-GPD2
NW_004676734.1	169944	A	AG	AAG	AAG	AAG	AA	AA	AA	intronic	gene-GPD2
NW_004676734.1	184053	A	AGGCGATT	AAGGCGATT	AAGGCGATT	AAGGCGATT	AA	AA	AA	intronic	gene-GPD2
NW_004676738.1	341499	C	CTG	CTGCTG	CTGCTG	CTGCTG	CCTG	CCTG	CCTG	UTR3	gene-GALR3
NW_004676738.1	836957	G	GT	GG	GG	GG	GGT	GGT	GGT	intronic	gene-CACNG2
NW_004676739.1	526276	G	GA	GGA	GGA	GGA	GAGA	GAGA	GAGA	intergenic	NONE(dist=NONE);gene-PKIA
NW_004676743.1	42691	C	CA	CC	CC	CC	CCA	CCA	CCA	intronic	gene-ADGRB1
NW_004676743.1	220241	G	GA	GG	GG	GG	GGA	GGA	GGA	intergenic	gene-ADGRB1(dist=27814);gene-ARC(dist=124705)
NW_004676743.1	534015	T	TCAG	TT	TT	TT	TTCAG	TTCAG	TTCAG	intergenic	gene-ARC(dist=182818);gene-PSCA(dist=79707)
NW_004676743.1	536276	G	GTT	GG	GG	GG	GGTT	GGTT	GGTT	intergenic	gene-ARC(dist=185079);gene-PSCA(dist=77446)
NW_004676743.1	539216	A	AT	AA	AA	AA	AAT	AAT	AAT	intergenic	gene-ARC(dist=188019);gene-PSCA(dist=74506)
NW_004676745.1	98736	T	TCC	TT	TT	TT	TTCC	TTCC	TTCC	intronic	gene-SHANK3
NW_004676745.1	195739	C	CAAA	CCAAA	CCAAA	CCAAA	CAAACAAA	CAAACAAA	CAAACAAA	intronic	gene-SHANK3
NW_004676745.1	369638	G	GCCACACCCAGGATCTCCTCCGTGGCATCACTCCCTGCCCTGAGCCCCACTTCTC	GG	GG	GG	GGCCACACCCAGGATCTCCTCCGTGGCATCACTCCCTGCCCTGAGCCCCACTTCTC	GGCCACACCCAGGATCTCCTCCGTGGCATCACTCCCTGCCCTGAGCCCCACTTCTC	GGCCACACCCAGGATCTCCTCCGTGGCATCACTCCCTGCCCTGAGCCCCACTTCTC	intronic	gene-LOC101795450
NW_004676748.1	1299179	G	GATTTA	GG	GG	GG	GGATTTA	GGATTTA	GGATTTA	intergenic	gene-UVSSA(dist=213512);gene-FAM53A(dist=189465)
NW_004676748.1	1819717	A	ATGACCCAG	AATGACCCAG	AATGACCCAG	AATGACCCAG	AA	AA	AA	intergenic	gene-TACC3(dist=165811);gene-FGFR3(dist=283536)
NW_004676748.1	1819733	T	TTG	TTTG	TTTG	TTTG	TT	TT	TT	intergenic	gene-TACC3(dist=165827);gene-FGFR3(dist=283520)
NW_004676748.1	4560554	G	GA	GGA	GGA	GGA	GAGA	GAGA	GAGA	intergenic	gene-GPR78(dist=36238);gene-TRMT44(dist=133743)
NW_004676748.1	4713607	T	TAA	TTAA	TTAA	TTAA	TAATAA	TAATAA	TAATAA	intronic	gene-ACOX3
NW_004676748.1	5469162	G	GATTATAAAC	GATTATAAACGATTATAAAC	GATTATAAACGATTATAAAC	GATTATAAACGATTATAAAC	GGATTATAAAC	GGATTATAAAC	GGATTATAAAC	intronic	gene-SORCS2
NW_004676757.1	22743	C	CATACGCAT	CCATACGCAT	CCATACGCAT	CCATACGCAT	CC	CC	CC	intronic	gene-AASDHPPT
NW_004676757.1	29285	C	CT	CCT	CCT	CCT	CC	CC	CC	upstream	gene-AASDHPPT
NW_004676757.1	55881	T	TA	TTA	TTA	TTA	TT	TT	TT	intronic	gene-MSANTD4
NW_004676757.1	268210	A	AT	AA	AA	AA	AAT	AAT	AAT	intronic	gene-GRIA4
NW_004676763.1	549310	G	GGGAGAA	GG	GG	GG	GGGGAGAA	GGGGAGAA	GGGGAGAA	intronic	gene-SEC63
NW_004676763.1	626597	G	GA	GGA	GGA	GGA	GAGA	GAGA	GAGA	intergenic	gene-OSTM1(dist=33152);gene-NR2E1(dist=11611)
NW_004676763.1	1265807	T	TA	TTA	TTA	TTA	TT	TT	TT	upstream	gene-FIG4
NW_004676766.1	468099	T	TACAA	TT	TT	TT	TTACAA	TTACAA	TTACAA	intergenic	gene-FOXL1(dist=137804);gene-LOC101796494(dist=196904)
NW_004676768.1	9286	G	GA	GAGA	GAGA	GAGA	GGA	GGA	GGA	intergenic	NONE(dist=NONE);gene-GUCY1A3
NW_004676768.1	1968057	A	AATAAGTGTT	AATAAGTGTTAATAAGTGTT	AATAAGTGTTAATAAGTGTT	AATAAGTGTTAATAAGTGTT	AAATAAGTGTT	AAATAAGTGTT	AAATAAGTGTT	intergenic	gene-RAPGEF2(dist=394963);gene-FSTL5(dist=197246)
NW_004676768.1	1968059	C	CT	CTCT	CTCT	CTCT	CCT	CCT	CCT	intergenic	gene-RAPGEF2(dist=394965);gene-FSTL5(dist=197244)
NW_004676768.1	2009883	G	GTATATA	GG	GG	GG	GGTATATA	GGTATATA	GGTATATA	intergenic	gene-RAPGEF2(dist=436789);gene-FSTL5(dist=155420)
NW_004676768.1	2335444	C	CT	CC	CC	CC	CCT	CCT	CCT	intronic	gene-FSTL5
NW_004676768.1	2439145	C	CT	CTCT	CTCT	CTCT	CCT	CCT	CCT	intronic	gene-FSTL5
NW_004676773.1	1342276	T	TA	TT	TT	TT	TTA	TTA	TTA	unknown	UNKNOWN
NW_004676773.1	1051025	A	AGG	AGGAGG	AGGAGG	AGGAGG	AAGG	AAGG	AAGG	intergenic	gene-TMEM47(dist=263138);gene-CFAP47(dist=11010)
NW_004676775.1	45709	C	CA	CC	CC	CC	CCA	CCA	CCA	intronic	gene-CEP85L
NW_004676775.1	95148	T	TA	TTA	TTA	TTA	TATA	TATA	TATA	intronic	gene-CEP85L
NW_004676777.1	42065	T	TA	TTA	TTA	TTA	TT	TT	TT	intergenic	NONE(dist=NONE);gene-TSNARE1
NW_004676777.1	269049	T	TAACGACA	TTAACGACA	TTAACGACA	TTAACGACA	TT	TT	TT	intronic	gene-TSNARE1
NW_004676777.1	1009631	G	GTTTTT	GGTTTTT	GGTTTTT	GGTTTTT	GG	GG	GG	intergenic	gene-LOC101793763(dist=258848);gene-PTP4A3(dist=170478)
NW_004676777.1	1140298	T	TCC	TTCC	TTCC	TTCC	TT	TT	TT	intergenic	gene-LOC101793763(dist=389515);gene-PTP4A3(dist=39811)
NW_004676777.1	1200985	A	AAAACTAAAAACTAAACTAAACTAAACTAAACT	AA	AA	AA	AAAACTAAAAACTAAACTAAACTAAACTAAACTAAAACTAAAAACTAAACTAAACTAAACTAAACT	AAAACTAAAAACTAAACTAAACTAAACTAAACTAAAACTAAAAACTAAACTAAACTAAACTAAACT	AAAACTAAAAACTAAACTAAACTAAACTAAACTAAAACTAAAAACTAAACTAAACTAAACTAAACT	intergenic	gene-PTP4A3(dist=12939);gene-GPR20(dist=38521)
NW_004676777.1	1265877	G	GAA	GGAA	GGAA	GGAA	GG	GG	GG	intergenic	gene-GPR20;NONE(dist=NONE)
NW_004676781.1	108872	T	TA	TTA	TTA	TTA	TT	TT	TT	intronic	gene-ATP11C
NW_004676782.1	406827	G	GA	GGA	GGA	GGA	GAGA	GAGA	GAGA	intronic	gene-MMP16
NW_004676782.1	1322106	T	TTA	TTTA	TTTA	TTTA	TTATTA	TTATTA	TTATTA	intergenic	gene-LOC101802167(dist=145140);gene-LOC101802744(dist=8216)
NW_004676827.1	604348	A	AATTTG	AA	AA	AA	AAATTTG	AAATTTG	AAATTTG	intergenic	gene-HSF2(dist=44297);gene-GJA1(dist=374421)
NW_004676827.1	1005722	T	TTG	TTTG	TTTG	TTTG	TTGTTG	TTGTTG	TTGTTG	intergenic	gene-GJA1(dist=17543);gene-TBC1D32(dist=31575)
NW_004676827.1	1209358	T	TA	TT	TT	TT	TTA	TTA	TTA	intergenic	gene-TBC1D32(dist=89535);gene-MAN1A1(dist=582470)
NW_004676827.1	1716389	A	AT	AA	AA	AA	AAT	AAT	AAT	intergenic	gene-TBC1D32(dist=596566);gene-MAN1A1(dist=75439)
NW_004676827.1	1927327	T	TAC	TT	TT	TT	TTAC	TTAC	TTAC	intergenic	gene-MAN1A1(dist=31711);gene-FAM184A(dist=25084)
NW_004676838.1	6922	G	GTA	GGTA	GGTA	GGTA	GG	GG	GG	intergenic	NONE(dist=NONE);gene-POLR1D
NW_004676838.1	12810	G	GA	GGA	GGA	GGA	GG	GG	GG	intergenic	NONE(dist=NONE);gene-POLR1D
NW_004676838.1	14031	T	TGC	TTGC	TTGC	TTGC	TT	TT	TT	intergenic	NONE(dist=NONE);gene-POLR1D
NW_004676838.1	20264	A	ATAT	AATAT	AATAT	AATAT	AA	AA	AA	intronic	gene-POLR1D
NW_004676838.1	73804	C	CT	CC	CC	CC	CCT	CCT	CCT	intergenic	gene-GSX1(dist=6117);gene-PDX1(dist=28334)
NW_004676838.1	73806	G	GAACGCCTCCA	GG	GG	GG	GGAACGCCTCCA	GGAACGCCTCCA	GGAACGCCTCCA	intergenic	gene-GSX1(dist=6119);gene-PDX1(dist=28332)
NW_004676838.1	78487	G	GGCTGCAGAGCT	GG	GG	GG	GGGCTGCAGAGCT	GGGCTGCAGAGCT	GGGCTGCAGAGCT	intergenic	gene-GSX1(dist=10800);gene-PDX1(dist=23651)
NW_004676838.1	83993	A	AT	AAT	AAT	AAT	ATAT	ATAT	ATAT	intergenic	gene-GSX1(dist=16306);gene-PDX1(dist=18145)
NW_004676838.1	87985	T	TGA	TT	TT	TT	TTGA	TTGA	TTGA	intergenic	gene-GSX1(dist=20298);gene-PDX1(dist=14153)
NW_004676838.1	137709	A	ACTGTAT	AA	AA	AA	AACTGTAT	AACTGTAT	AACTGTAT	intronic	gene-FLT3
NW_004676838.1	138698	C	CTTT	CC	CC	CC	CCTTT	CCTTT	CCTTT	intronic	gene-FLT3
NW_004676838.1	144896	C	CA	CC	CC	CC	CCA	CCA	CCA	intronic	gene-FLT3
NW_004676838.1	148009	T	TA	TT	TT	TT	TTA	TTA	TTA	intronic	gene-FLT3
NW_004676838.1	150159	G	GAA	GAAGAA	GAAGAA	GAAGAA	GGAA	GGAA	GGAA	intronic	gene-FLT3
NW_004676838.1	164072	G	GA	GG	GG	GG	GGA	GGA	GGA	intronic	gene-FLT3
NW_004676838.1	180308	A	AGCTTCTATAC	AA	AA	AA	AAGCTTCTATAC	AAGCTTCTATAC	AAGCTTCTATAC	intergenic	gene-FLT3(dist=7979);gene-PAN3(dist=4321)
NW_004676838.1	182408	C	CTGAT	CC	CC	CC	CCTGAT	CCTGAT	CCTGAT	intergenic	gene-FLT3(dist=10079);gene-PAN3(dist=2221)
NW_004676838.1	183805	A	AT	AA	AA	AA	AAT	AAT	AAT	upstream	gene-PAN3
NW_004676838.1	184290	T	TG	TT	TT	TT	TTG	TTG	TTG	upstream	gene-PAN3
NW_004676838.1	185421	C	CGA	CCGA	CCGA	CCGA	CC	CC	CC	intronic	gene-PAN3
NW_004676838.1	187814	T	TC	TTC	TTC	TTC	TT	TT	TT	intronic	gene-PAN3
NW_004676838.1	187818	T	TA	TTA	TTA	TTA	TT	TT	TT	intronic	gene-PAN3
NW_004676838.1	189741	T	TAA	TT	TT	TT	TTAA	TTAA	TTAA	intronic	gene-PAN3
NW_004676838.1	190136	T	TTC	TTTC	TTTC	TTTC	TT	TT	TT	intronic	gene-PAN3
NW_004676838.1	190144	C	CAAAGAAACAGCCA	CCAAAGAAACAGCCA	CCAAAGAAACAGCCA	CCAAAGAAACAGCCA	CC	CC	CC	intronic	gene-PAN3
NW_004676838.1	200178	A	AT	AAT	AAT	AAT	AA	AA	AA	intronic	gene-PAN3
NW_004676838.1	214180	A	AGT	AAGT	AAGT	AAGT	AGTAGT	AGTAGT	AGTAGT	intronic	gene-PAN3
NW_004676838.1	219197	T	TTTGACAA	TTTTGACAA	TTTTGACAA	TTTTGACAA	TT	TT	TT	intronic	gene-PAN3
NW_004676838.1	233388	C	CT	CCT	CCT	CCT	CTCT	CTCT	CTCT	intronic	gene-PAN3
NW_004676838.1	241389	C	CT	CCT	CCT	CCT	CC	CC	CC	intronic	gene-PAN3
NW_004676838.1	248430	C	CA	CCA	CCA	CCA	CC	CC	CC	intronic	gene-PAN3
NW_004676838.1	248598	G	GAAAC	GGAAAC	GGAAAC	GGAAAC	GG	GG	GG	intronic	gene-PAN3
NW_004676838.1	248611	T	TAAC	TTAAC	TTAAC	TTAAC	TT	TT	TT	intronic	gene-PAN3
NW_004676838.1	248892	A	ATG	AATG	AATG	AATG	AA	AA	AA	intronic	gene-PAN3
NW_004676838.1	261045	T	TA	TTA	TTA	TTA	TT	TT	TT	intergenic	gene-PAN3(dist=1510);gene-FLT1(dist=1954)
NW_004676838.1	261952	C	CT	CCT	CCT	CCT	CC	CC	CC	intergenic	gene-PAN3(dist=2417);gene-FLT1(dist=1047)
NW_004676838.1	363812	G	GT	GGT	GGT	GGT	GG	GG	GG	intergenic	gene-FLT1(dist=7381);gene-POMP(dist=41334)
NW_004676838.1	371893	T	TGAA	TT	TT	TT	TTGAA	TTGAA	TTGAA	intergenic	gene-FLT1(dist=15462);gene-POMP(dist=33253)
NW_004676838.1	373523	A	AAG	AA	AA	AA	AAAG	AAAG	AAAG	intergenic	gene-FLT1(dist=17092);gene-POMP(dist=31623)
NW_004676838.1	374646	C	CT	CC	CC	CC	CCT	CCT	CCT	intergenic	gene-FLT1(dist=18215);gene-POMP(dist=30500)
NW_004676838.1	374977	A	ACGTAC	AA	AA	AA	AACGTAC	AACGTAC	AACGTAC	intergenic	gene-FLT1(dist=18546);gene-POMP(dist=30169)
NW_004676838.1	378959	A	AT	AA	AA	AA	AAT	AAT	AAT	intergenic	gene-FLT1(dist=22528);gene-POMP(dist=26187)
NW_004676838.1	399972	A	AAAAG	AAAAAG	AAAAAG	AAAAAG	AA	AA	AA	intergenic	gene-FLT1(dist=43541);gene-POMP(dist=5174)
NW_004676838.1	402452	A	AACAGACAG	AAACAGACAG	AAACAGACAG	AAACAGACAG	AA	AA	AA	intergenic	gene-FLT1(dist=46021);gene-POMP(dist=2694)
NW_004676838.1	405897	T	TA	TTA	TTA	TTA	TT	TT	TT	intronic	gene-POMP
NW_004676838.1	407095	C	CT	CCT	CCT	CCT	CC	CC	CC	intronic	gene-POMP
NW_004676838.1	407730	C	CTT	CCTT	CCTT	CCTT	CTTCTT	CTTCTT	CTTCTT	intronic	gene-POMP
NW_004676838.1	407893	C	CAG	CCAG	CCAG	CCAG	CAGCAG	CAGCAG	CAGCAG	intronic	gene-POMP
NW_004676838.1	413302	T	TC	TTC	TTC	TTC	TT	TT	TT	UTR3	gene-SLC46A3
NW_004676838.1	415043	T	TGTGG	TTGTGG	TTGTGG	TTGTGG	TGTGGTGTGG	TGTGGTGTGG	TGTGGTGTGG	UTR3	gene-SLC46A3
NW_004676838.1	418501	C	CAT	CCAT	CCAT	CCAT	CATCAT	CATCAT	CATCAT	intronic	gene-SLC46A3
NW_004676838.1	418548	C	CTT	CCTT	CCTT	CCTT	CTTCTT	CTTCTT	CTTCTT	intronic	gene-SLC46A3
NW_004676838.1	418616	T	TC	TTC	TTC	TTC	TCTC	TCTC	TCTC	intronic	gene-SLC46A3
NW_004676838.1	423084	A	AAT	AA	AA	AA	AAAT	AAAT	AAAT	intronic	gene-SLC46A3
NW_004676838.1	431593	G	GCA	GG	GG	GG	GGCA	GGCA	GGCA	intergenic	gene-SLC46A3(dist=5006);gene-MTUS2(dist=31062)
NW_004676838.1	431998	C	CTTTTT	CC	CC	CC	CCTTTTT	CCTTTTT	CCTTTTT	intergenic	gene-SLC46A3(dist=5411);gene-MTUS2(dist=30657)
NW_004676838.1	432508	T	TC	TT	TT	TT	TTC	TTC	TTC	intergenic	gene-SLC46A3(dist=5921);gene-MTUS2(dist=30147)
NW_004676838.1	445316	G	GCTTA	GGCTTA	GGCTTA	GGCTTA	GG	GG	GG	intergenic	gene-SLC46A3(dist=18729);gene-MTUS2(dist=17339)
NW_004676838.1	450563	A	AT	AAT	AAT	AAT	AA	AA	AA	intergenic	gene-SLC46A3(dist=23976);gene-MTUS2(dist=12092)
NW_004676838.1	495342	T	TC	TCTC	TCTC	TCTC	TTC	TTC	TTC	intronic	gene-MTUS2
NW_004676838.1	496020	T	TC	TT	TT	TT	TTC	TTC	TTC	intronic	gene-MTUS2
NW_004676838.1	496047	C	CTT	CC	CC	CC	CCTT	CCTT	CCTT	intronic	gene-MTUS2
NW_004676838.1	504980	C	CA	CC	CC	CC	CCA	CCA	CCA	intronic	gene-MTUS2
NW_004676838.1	505024	C	CTGGAAAA	CC	CC	CC	CCTGGAAAA	CCTGGAAAA	CCTGGAAAA	intronic	gene-MTUS2
NW_004676838.1	505032	C	CA	CC	CC	CC	CCA	CCA	CCA	intronic	gene-MTUS2
NW_004676838.1	515654	G	GGC	GG	GG	GG	GGGC	GGGC	GGGC	intronic	gene-MTUS2
NW_004676838.1	521132	C	CGGAGA	CC	CC	CC	CCGGAGA	CCGGAGA	CCGGAGA	intronic	gene-MTUS2
NW_004676838.1	528220	A	AGTCTTAT	AA	AA	AA	AAGTCTTAT	AAGTCTTAT	AAGTCTTAT	intronic	gene-MTUS2
NW_004676838.1	528556	T	TTCTGTAGGCCC	TT	TT	TT	TTTCTGTAGGCCC	TTTCTGTAGGCCC	TTTCTGTAGGCCC	intronic	gene-MTUS2
NW_004676838.1	528740	A	AC	AA	AA	AA	AAC	AAC	AAC	intronic	gene-MTUS2
NW_004676838.1	528921	A	ATATTTATT	ATATTTATTATATTTATT	ATATTTATTATATTTATT	ATATTTATTATATTTATT	AATATTTATT	AATATTTATT	AATATTTATT	intronic	gene-MTUS2
NW_004676838.1	549111	A	AAG	AA	AA	AA	AAAG	AAAG	AAAG	intronic	gene-MTUS2
NW_004676838.1	567257	C	CA	CCA	CCA	CCA	CC	CC	CC	intronic	gene-MTUS2
NW_004676838.1	569495	TC	T	TCT	TCT	TCT	TCTC	TCTC	TCTC	intronic	gene-MTUS2
NW_004676838.1	588421	A	AG	AAG	AAG	AAG	AGAG	AGAG	AGAG	intronic	gene-MTUS2
NW_004676838.1	588905	A	AAATTCTG	AAAATTCTG	AAAATTCTG	AAAATTCTG	AA	AA	AA	intronic	gene-MTUS2
NW_004676838.1	589044	C	CT	CCT	CCT	CCT	CC	CC	CC	intronic	gene-MTUS2
NW_004676838.1	590929	T	TTGCCATGTTAG	TTTGCCATGTTAG	TTTGCCATGTTAG	TTTGCCATGTTAG	TTGCCATGTTAGTTGCCATGTTAG	TTGCCATGTTAGTTGCCATGTTAG	TTGCCATGTTAGTTGCCATGTTAG	intronic	gene-MTUS2
NW_004676838.1	592497	A	AGAGATT	AGAGATTAGAGATT	AGAGATTAGAGATT	AGAGATTAGAGATT	AA	AA	AA	intronic	gene-MTUS2
NW_004676838.1	599367	C	CT	CCT	CCT	CCT	CC	CC	CC	intronic	gene-MTUS2
NW_004676838.1	649344	A	ATGTTCATG	ATGTTCATGATGTTCATG	ATGTTCATGATGTTCATG	ATGTTCATGATGTTCATG	AATGTTCATG	AATGTTCATG	AATGTTCATG	intronic	gene-MTUS2
NW_004676838.1	649348	G	GATGTTCAAATGATGTTCATCATCACCAAATGATGTTC	GATGTTCAAATGATGTTCATCATCACCAAATGATGTTCGATGTTCAAATGATGTTCATCATCACCAAATGATGTTC	GATGTTCAAATGATGTTCATCATCACCAAATGATGTTCGATGTTCAAATGATGTTCATCATCACCAAATGATGTTC	GATGTTCAAATGATGTTCATCATCACCAAATGATGTTCGATGTTCAAATGATGTTCATCATCACCAAATGATGTTC	GGATGTTCAAATGATGTTCATCATCACCAAATGATGTTC	GGATGTTCAAATGATGTTCATCATCACCAAATGATGTTC	GGATGTTCAAATGATGTTCATCATCACCAAATGATGTTC	intronic	gene-MTUS2
NW_004676838.1	651726	C	CAG	CCAG	CCAG	CCAG	CC	CC	CC	intronic	gene-MTUS2
NW_004676838.1	652973	G	GGT	GG	GG	GG	GGGT	GGGT	GGGT	intronic	gene-MTUS2
NW_004676838.1	653106	T	TAGA	TT	TT	TT	TTAGA	TTAGA	TTAGA	intronic	gene-MTUS2
NW_004676838.1	654106	A	ACGTCT	AA	AA	AA	AACGTCT	AACGTCT	AACGTCT	intronic	gene-MTUS2
NW_004676838.1	655292	A	AAAAT	AA	AA	AA	AAAAAT	AAAAAT	AAAAAT	intronic	gene-MTUS2
NW_004676838.1	659749	G	GA	GGA	GGA	GGA	GG	GG	GG	intronic	gene-MTUS2
NW_004676838.1	662527	G	GGGAA	GGGAAGGGAA	GGGAAGGGAA	GGGAAGGGAA	GGGGAA	GGGGAA	GGGGAA	intronic	gene-MTUS2
NW_004676838.1	665092	G	GA	GAGA	GAGA	GAGA	GGA	GGA	GGA	intronic	gene-MTUS2
NW_004676838.1	671314	A	AGCC	AAGCC	AAGCC	AAGCC	AA	AA	AA	intronic	gene-MTUS2
NW_004676838.1	679825	A	ATT	AA	AA	AA	AATT	AATT	AATT	intronic	gene-MTUS2
NW_004676838.1	686206	T	TG	TT	TT	TT	TTG	TTG	TTG	intronic	gene-MTUS2
NW_004676838.1	728093	A	ACT	AACT	AACT	AACT	ACTACT	ACTACT	ACTACT	intronic	gene-MTUS2
NW_004676838.1	730024	A	ACG	AACG	AACG	AACG	ACGACG	ACGACG	ACGACG	intronic	gene-MTUS2
NW_004676838.1	731113	C	CT	CCT	CCT	CCT	CC	CC	CC	intronic	gene-MTUS2
NW_004676838.1	735680	G	GA	GG	GG	GG	GGA	GGA	GGA	intergenic	gene-MTUS2(dist=3855);gene-SLC7A1(dist=3024)
NW_004676838.1	735683	C	CG	CC	CC	CC	CCG	CCG	CCG	intergenic	gene-MTUS2(dist=3858);gene-SLC7A1(dist=3021)
NW_004676838.1	738686	C	CAA	CCAA	CCAA	CCAA	CC	CC	CC	downstream	gene-SLC7A1
NW_004676838.1	754185	G	GCA	GGCA	GGCA	GGCA	GG	GG	GG	UTR5	gene-SLC7A1
NW_004676838.1	755634	G	GCA	GGCA	GGCA	GGCA	GG	GG	GG	intronic	gene-SLC7A1
NW_004676843.1	583310	A	AT	ATAT	ATAT	ATAT	AAT	AAT	AAT	intergenic	gene-SLITRK6;NONE(dist=NONE)
NW_004676846.1	512974	G	GCA	GGCA	GGCA	GGCA	GG	GG	GG	intergenic	gene-ARL6(dist=9766);gene-CRYBG3(dist=1941)
NW_004676846.1	1221684	A	AC	AAC	AAC	AAC	AA	AA	AA	UTR3	gene-LOC101794304
NW_004676846.1	1232472	A	ACC	AACC	AACC	AACC	AA	AA	AA	intergenic	gene-LOC101794304(dist=8773);gene-CD2(dist=3629)
NW_004676846.1	1804412	C	CT	CTCT	CTCT	CTCT	CCT	CCT	CCT	intronic	gene-PDZK1
NW_004676846.1	2194538	T	TGTAC	TTGTAC	TTGTAC	TTGTAC	TGTACTGTAC	TGTACTGTAC	TGTACTGTAC	intergenic	gene-CHMP2B(dist=2504);gene-VGLL3(dist=54603)
NW_004676846.1	2812856	T	TA	TTA	TTA	TTA	TATA	TATA	TATA	intronic	gene-CADM2
NW_004676846.1	2967788	A	ACCTGCTC	AACCTGCTC	AACCTGCTC	AACCTGCTC	AA	AA	AA	intergenic	gene-CADM2(dist=27735);gene-LOC101801846(dist=586397)
NW_004676848.1	192574	A	AT	AAT	AAT	AAT	AA	AA	AA	upstream	gene-SAMD12
NW_004676848.1	194911	G	GGC	GGGC	GGGC	GGGC	GG	GG	GG	intronic	gene-SAMD12
NW_004676848.1	237826	A	AT	AAT	AAT	AAT	AA	AA	AA	intronic	gene-SAMD12
NW_004676848.1	237870	A	AC	AAC	AAC	AAC	AA	AA	AA	intronic	gene-SAMD12
NW_004676848.1	244800	G	GCA	GGCA	GGCA	GGCA	GG	GG	GG	intronic	gene-SAMD12
NW_004676848.1	244933	T	TA	TTA	TTA	TTA	TT	TT	TT	intronic	gene-SAMD12
NW_004676848.1	245168	T	TTA	TTTA	TTTA	TTTA	TTATTA	TTATTA	TTATTA	intronic	gene-SAMD12
NW_004676848.1	345448	A	AT	AAT	AAT	AAT	ATAT	ATAT	ATAT	UTR3	gene-SAMD12
NW_004676848.1	345791	C	CA	CCA	CCA	CCA	CACA	CACA	CACA	UTR3	gene-SAMD12
NW_004676848.1	351081	A	AT	AAT	AAT	AAT	ATAT	ATAT	ATAT	downstream	gene-SAMD12
NW_004676848.1	351632	A	ATGGTC	AATGGTC	AATGGTC	AATGGTC	ATGGTCATGGTC	ATGGTCATGGTC	ATGGTCATGGTC	intergenic	gene-SAMD12(dist=1207);gene-EXT1(dist=1667)
NW_004676848.1	352512	G	GGGC	GGGGC	GGGGC	GGGGC	GGGCGGGC	GGGCGGGC	GGGCGGGC	upstream	gene-EXT1
NW_004676848.1	352762	T	TG	TTG	TTG	TTG	TGTG	TGTG	TGTG	upstream	gene-EXT1
NW_004676848.1	374240	A	AT	AAT	AAT	AAT	ATAT	ATAT	ATAT	intronic	gene-EXT1
NW_004676848.1	414258	T	TCATC	TTCATC	TTCATC	TTCATC	TCATCTCATC	TCATCTCATC	TCATCTCATC	intronic	gene-EXT1
NW_004676848.1	414298	T	TA	TTA	TTA	TTA	TATA	TATA	TATA	intronic	gene-EXT1
NW_004676848.1	414301	A	ATAC	AATAC	AATAC	AATAC	ATACATAC	ATACATAC	ATACATAC	intronic	gene-EXT1
NW_004676848.1	432966	T	TC	TTC	TTC	TTC	TT	TT	TT	intronic	gene-EXT1
NW_004676848.1	435857	A	AG	AAG	AAG	AAG	AGAG	AGAG	AGAG	intronic	gene-EXT1
NW_004676848.1	462368	G	GGAAGAAGAGGAA	GGGAAGAAGAGGAA	GGGAAGAAGAGGAA	GGGAAGAAGAGGAA	GG	GG	GG	intronic	gene-EXT1
NW_004676848.1	466249	A	AAAAAT	AAAAAAT	AAAAAAT	AAAAAAT	AA	AA	AA	intronic	gene-EXT1
NW_004676848.1	492867	C	CA	CCA	CCA	CCA	CC	CC	CC	intronic	gene-EXT1
NW_004676848.1	492910	T	TG	TTG	TTG	TTG	TT	TT	TT	intronic	gene-EXT1
NW_004676848.1	505125	G	GT	GGT	GGT	GGT	GG	GG	GG	intronic	gene-EXT1
NW_004676848.1	508532	A	AGTCTT	AAGTCTT	AAGTCTT	AAGTCTT	AA	AA	AA	intronic	gene-EXT1
NW_004676848.1	512191	C	CACCTGGGCAATGGGG	CCACCTGGGCAATGGGG	CCACCTGGGCAATGGGG	CCACCTGGGCAATGGGG	CC	CC	CC	intronic	gene-EXT1
NW_004676848.1	512730	A	ATT	AATT	AATT	AATT	AA	AA	AA	intronic	gene-EXT1
NW_004676848.1	521617	T	TTTTC	TTTTTC	TTTTTC	TTTTTC	TT	TT	TT	intronic	gene-EXT1
NW_004676848.1	534861	G	GAGCTC	GGAGCTC	GGAGCTC	GGAGCTC	GG	GG	GG	intronic	gene-EXT1
NW_004676848.1	535667	G	GGGCTGTAGGTCT	GGGGCTGTAGGTCT	GGGGCTGTAGGTCT	GGGGCTGTAGGTCT	GG	GG	GG	intronic	gene-EXT1
NW_004676848.1	536220	A	ATAGCTG	AATAGCTG	AATAGCTG	AATAGCTG	AA	AA	AA	intronic	gene-EXT1
NW_004676848.1	536224	T	TCGCA	TTCGCA	TTCGCA	TTCGCA	TT	TT	TT	intronic	gene-EXT1
NW_004676848.1	540664	G	GAAGGAATGCA	GGAAGGAATGCA	GGAAGGAATGCA	GGAAGGAATGCA	GG	GG	GG	intronic	gene-EXT1
NW_004676848.1	540683	C	CTTT	CCTTT	CCTTT	CCTTT	CC	CC	CC	intronic	gene-EXT1
NW_004676848.1	541769	A	AC	AAC	AAC	AAC	AA	AA	AA	intronic	gene-EXT1
NW_004676848.1	542928	C	CT	CCT	CCT	CCT	CC	CC	CC	intronic	gene-EXT1
NW_004676848.1	552737	G	GC	GGC	GGC	GGC	GG	GG	GG	intronic	gene-EXT1
NW_004676848.1	554332	T	TCA	TTCA	TTCA	TTCA	TT	TT	TT	intergenic	gene-EXT1;NONE(dist=NONE)
NW_004676848.1	560434	C	CAG	CCAG	CCAG	CCAG	CC	CC	CC	intergenic	gene-EXT1;NONE(dist=NONE)
NW_004676848.1	563747	A	AAT	AAAT	AAAT	AAAT	AA	AA	AA	intergenic	gene-EXT1;NONE(dist=NONE)
NW_004676848.1	571646	T	TTG	TTTG	TTTG	TTTG	TT	TT	TT	intergenic	gene-EXT1;NONE(dist=NONE)
NW_004676852.1	109669	A	AT	AA	AA	AA	AAT	AAT	AAT	intronic	gene-PEX7
NW_004676852.1	261205	T	TGA	TTGA	TTGA	TTGA	TGATGA	TGATGA	TGATGA	intergenic	gene-IFNGR1(dist=7200);gene-OLIG3(dist=102551)
NW_004676852.1	610816	C	CTAGGGG	CTAGGGGCTAGGGG	CTAGGGGCTAGGGG	CTAGGGGCTAGGGG	CCTAGGGG	CCTAGGGG	CCTAGGGG	intronic	gene-ARFGEF3
NW_004676852.1	905492	T	TG	TTG	TTG	TTG	TGTG	TGTG	TGTG	intergenic	gene-NHSL1(dist=79800);gene-CCDC28A(dist=4054)
NW_004676858.1	176926	T	TA	TTA	TTA	TTA	TT	TT	TT	intergenic	NONE(dist=NONE);gene-NSUN3
NW_004676858.1	217651	A	AGAGAAAGTGAG	AAGAGAAAGTGAG	AAGAGAAAGTGAG	AAGAGAAAGTGAG	AA	AA	AA	intergenic	NONE(dist=NONE);gene-NSUN3
NW_004676858.1	544967	A	AAAAC	AAAAAC	AAAAAC	AAAAAC	AAAACAAAAC	AAAACAAAAC	AAAACAAAAC	intergenic	NONE(dist=NONE);gene-NSUN3
NW_004676858.1	883653	A	AACAAAAC	AAACAAAAC	AAACAAAAC	AAACAAAAC	AA	AA	AA	intergenic	NONE(dist=NONE);gene-NSUN3
NW_004676858.1	2010943	T	TA	TTA	TTA	TTA	TT	TT	TT	intronic	gene-LOC101789532
NW_004676859.1	151790	T	TCA	TTCA	TTCA	TTCA	TT	TT	TT	intergenic	gene-LOC101795332(dist=8648);gene-LOC101795522(dist=3244)
NW_004676868.1	1018103	T	TAATCATAG	TT	TT	TT	TTAATCATAG	TTAATCATAG	TTAATCATAG	intergenic	gene-HTR1B;NONE(dist=NONE)
NW_004676881.1	1035759	C	CG	CGCG	CGCG	CGCG	CCG	CCG	CCG	intronic	gene-GADL1
NW_004676882.1	153188	A	AAT	AAAT	AAAT	AAAT	AA	AA	AA	intergenic	gene-AAR2(dist=27401);gene-DLGAP4(dist=35647)
NW_004676882.1	153190	C	CACAATA	CCACAATA	CCACAATA	CCACAATA	CC	CC	CC	intergenic	gene-AAR2(dist=27403);gene-DLGAP4(dist=35645)
NW_004676884.1	1574443	A	AGC	AAGC	AAGC	AAGC	AGCAGC	AGCAGC	AGCAGC	intronic	gene-RIMBP2
NW_004676888.1	8121	A	AC	AA	AA	AA	AAC	AAC	AAC	intergenic	NONE(dist=NONE);gene-UBL3
NW_004676888.1	8122	T	TTCCACG	TT	TT	TT	TTTCCACG	TTTCCACG	TTTCCACG	intergenic	NONE(dist=NONE);gene-UBL3
NW_004676888.1	8240	T	TAG	TT	TT	TT	TTAG	TTAG	TTAG	intergenic	NONE(dist=NONE);gene-UBL3
NW_004676888.1	11055	T	TTCC	TT	TT	TT	TTTCC	TTTCC	TTTCC	intergenic	NONE(dist=NONE);gene-UBL3
NW_004676888.1	11978	T	TTTTTCTG	TTTTTTCTG	TTTTTTCTG	TTTTTTCTG	TT	TT	TT	intergenic	NONE(dist=NONE);gene-UBL3
NW_004676888.1	11983	T	TCC	TTCC	TTCC	TTCC	TT	TT	TT	intergenic	NONE(dist=NONE);gene-UBL3
NW_004676888.1	12074	A	ATCCCTCCAGGC	AATCCCTCCAGGC	AATCCCTCCAGGC	AATCCCTCCAGGC	AA	AA	AA	intergenic	NONE(dist=NONE);gene-UBL3
NW_004676888.1	12794	T	TGCAAGGTAGGAA	TT	TT	TT	TTGCAAGGTAGGAA	TTGCAAGGTAGGAA	TTGCAAGGTAGGAA	intergenic	NONE(dist=NONE);gene-UBL3
NW_004676888.1	12906	G	GCA	GG	GG	GG	GGCA	GGCA	GGCA	intergenic	NONE(dist=NONE);gene-UBL3
NW_004676888.1	13383	T	TC	TTC	TTC	TTC	TT	TT	TT	intergenic	NONE(dist=NONE);gene-UBL3
NW_004676888.1	13959	A	ATTTTT	AA	AA	AA	AATTTTT	AATTTTT	AATTTTT	intergenic	NONE(dist=NONE);gene-UBL3
NW_004676888.1	14036	G	GA	GGA	GGA	GGA	GAGA	GAGA	GAGA	intergenic	NONE(dist=NONE);gene-UBL3
NW_004676888.1	18958	T	TA	TTA	TTA	TTA	TT	TT	TT	intronic	gene-UBL3
NW_004676888.1	22772	A	AG	AAG	AAG	AAG	AA	AA	AA	intronic	gene-UBL3
NW_004676888.1	48592	G	GC	GGC	GGC	GGC	GG	GG	GG	intronic	gene-UBL3
NW_004676888.1	49627	A	AT	AAT	AAT	AAT	AA	AA	AA	intronic	gene-UBL3
NW_004676888.1	49664	G	GGT	GGGT	GGGT	GGGT	GG	GG	GG	intronic	gene-UBL3
NW_004676888.1	58943	C	CTGCGCTACTT	CCTGCGCTACTT	CCTGCGCTACTT	CCTGCGCTACTT	CC	CC	CC	intronic	gene-UBL3
NW_004676888.1	64226	T	TTAA	TT	TT	TT	TTTAA	TTTAA	TTTAA	intronic	gene-UBL3
NW_004676888.1	253563	C	CAT	CC	CC	CC	CCAT	CCAT	CCAT	intergenic	gene-HMGB1(dist=33698);gene-USPL1(dist=14463)
NW_004676890.1	4649	A	AAAACAAACAAAC	AAAAACAAACAAAC	AAAAACAAACAAAC	AAAAACAAACAAAC	AAAACAAACAAACAAAACAAACAAAC	AAAACAAACAAACAAAACAAACAAAC	AAAACAAACAAACAAAACAAACAAAC	intergenic	NONE(dist=NONE);gene-CDH7
NW_004676892.1	1108402	G	GA	GGA	GGA	GGA	GAGA	GAGA	GAGA	intronic	gene-NSMCE2
NW_004676892.1	1275749	C	CCT	CCCT	CCCT	CCCT	CC	CC	CC	intronic	gene-LOC101802804
NW_004676895.1	51161	G	GA	GG	GG	GG	GGA	GGA	GGA	intronic	gene-TIAM2
NW_004676896.1	487028	C	CTCTT	CCTCTT	CCTCTT	CCTCTT	CC	CC	CC	intronic	gene-CCDC178
NW_004676896.1	565731	C	CAAA	CCAAA	CCAAA	CCAAA	CAAACAAA	CAAACAAA	CAAACAAA	intronic	gene-CCDC178
NW_004676899.1	68531	A	AT	ATAT	ATAT	ATAT	AAT	AAT	AAT	intergenic	NONE(dist=NONE);gene-CDH8
NW_004676899.1	837684	T	TGA	TT	TT	TT	TTGA	TTGA	TTGA	intergenic	gene-CDH8;NONE(dist=NONE)
NW_004676899.1	2417323	C	CT	CC	CC	CC	CCT	CCT	CCT	intergenic	gene-MAF(dist=30039);gene-DYNLRB2(dist=437619)
NW_004676902.1	10169	G	GA	GG	GG	GG	GGA	GGA	GGA	intronic	gene-PDAP1
NW_004676902.1	23232	T	TG	TTG	TTG	TTG	TT	TT	TT	intronic	gene-CPSF4
NW_004676902.1	26368	A	AT	ATAT	ATAT	ATAT	AAT	AAT	AAT	intronic	gene-CPSF4
NW_004676907.1	103710	A	AGAGATTAT	AA	AA	AA	AAGAGATTAT	AAGAGATTAT	AAGAGATTAT	intronic	gene-LOC101798073
NW_004676907.1	135473	C	CCT	CC	CC	CC	CCCT	CCCT	CCCT	intronic	gene-FREM2
NW_004676907.1	788931	G	GCC	GG	GG	GG	GGCC	GGCC	GGCC	intronic	gene-TRPC4
NW_004676907.1	1663348	G	GCTGA	GG	GG	GG	GGCTGA	GGCTGA	GGCTGA	intronic	gene-DCLK1
NW_004676907.1	1693554	G	GTCTTCAGGATAAAGA	GG	GG	GG	GGTCTTCAGGATAAAGA	GGTCTTCAGGATAAAGA	GGTCTTCAGGATAAAGA	intronic	gene-DCLK1
NW_004676907.1	1706189	T	TG	TT	TT	TT	TTG	TTG	TTG	intronic	gene-DCLK1
NW_004676912.1	5535	C	CT	CC	CC	CC	CCT	CCT	CCT	intergenic	NONE(dist=NONE);NONE(dist=NONE)
NW_004676919.1	277086	C	CAA	CCAA	CCAA	CCAA	CC	CC	CC	intergenic	NONE(dist=NONE);gene-CBLB
NW_004676920.1	716085	T	TCAAC	TCAACTCAAC	TCAACTCAAC	TCAACTCAAC	TTCAAC	TTCAAC	TTCAAC	intronic	gene-PDXDC1
NW_004676920.1	913173	A	AT	ATAT	ATAT	ATAT	AAT	AAT	AAT	intronic	gene-MYH11
NW_004676920.1	1053303	C	CTT	CTTCTT	CTTCTT	CTTCTT	CCTT	CCTT	CCTT	intergenic	gene-LOC101803902(dist=11054);gene-XYLT1(dist=404956)
NW_004676922.1	245357	G	GT	GG	GG	GG	GGT	GGT	GGT	intronic	gene-RNF144A
NW_004676924.1	149570	A	AGTAACT	AAGTAACT	AAGTAACT	AAGTAACT	AGTAACTAGTAACT	AGTAACTAGTAACT	AGTAACTAGTAACT	intergenic	gene-CACNG3(dist=25349);gene-RBBP6(dist=6460)
NW_004676924.1	295129	T	TA	TTA	TTA	TTA	TATA	TATA	TATA	intronic	gene-PALB2
NW_004676924.1	368263	T	TTC	TTTC	TTTC	TTTC	TTCTTC	TTCTTC	TTCTTC	intronic	gene-COG7
NW_004676927.1	938255	T	TTTTTGAACAC	TTTTTTGAACAC	TTTTTTGAACAC	TTTTTTGAACAC	TT	TT	TT	intronic	gene-CUNH4orf32
NW_004676927.1	968099	T	TCC	TTCC	TTCC	TTCC	TT	TT	TT	intergenic	gene-CUNH4orf32(dist=26940);gene-PITX2(dist=298156)
NW_004676927.1	1010907	A	AT	AAT	AAT	AAT	AA	AA	AA	intergenic	gene-CUNH4orf32(dist=69748);gene-PITX2(dist=255348)
NW_004676927.1	1051029	T	TGACA	TTGACA	TTGACA	TTGACA	TT	TT	TT	intergenic	gene-CUNH4orf32(dist=109870);gene-PITX2(dist=215226)
NW_004676927.1	1052066	C	CAAA	CCAAA	CCAAA	CCAAA	CC	CC	CC	intergenic	gene-CUNH4orf32(dist=110907);gene-PITX2(dist=214189)
NW_004676927.1	1052078	C	CAAACAAA	CCAAACAAA	CCAAACAAA	CCAAACAAA	CC	CC	CC	intergenic	gene-CUNH4orf32(dist=110919);gene-PITX2(dist=214177)
NW_004676927.1	1053085	A	ATTAC	AATTAC	AATTAC	AATTAC	AA	AA	AA	intergenic	gene-CUNH4orf32(dist=111926);gene-PITX2(dist=213170)
NW_004676927.1	1096076	A	AG	AA	AA	AA	AAG	AAG	AAG	intergenic	gene-CUNH4orf32(dist=154917);gene-PITX2(dist=170179)
NW_004676927.1	1177639	A	AC	AAC	AAC	AAC	AA	AA	AA	intergenic	gene-CUNH4orf32(dist=236480);gene-PITX2(dist=88616)
NW_004676927.1	1178320	T	TA	TTA	TTA	TTA	TT	TT	TT	intergenic	gene-CUNH4orf32(dist=237161);gene-PITX2(dist=87935)
NW_004676927.1	1180546	C	CA	CCA	CCA	CCA	CC	CC	CC	intergenic	gene-CUNH4orf32(dist=239387);gene-PITX2(dist=85709)
NW_004676927.1	1187015	T	TA	TTA	TTA	TTA	TATA	TATA	TATA	intergenic	gene-CUNH4orf32(dist=245856);gene-PITX2(dist=79240)
NW_004676927.1	1190166	A	AT	AAT	AAT	AAT	AA	AA	AA	intergenic	gene-CUNH4orf32(dist=249007);gene-PITX2(dist=76089)
NW_004676928.1	286472	G	GCTCTTCTCCAAGCACCAA	GG	GG	GG	GGCTCTTCTCCAAGCACCAA	GGCTCTTCTCCAAGCACCAA	GGCTCTTCTCCAAGCACCAA	intronic	gene-PALLD
NW_004676936.1	727382	G	GAAA	GG	GG	GG	GGAAA	GGAAA	GGAAA	intronic	gene-PTBP2
NW_004676940.1	102888	A	AT	ATAT	ATAT	ATAT	AAT	AAT	AAT	intergenic	NONE(dist=NONE);NONE(dist=NONE)
NW_004676946.1	341075	T	TA	TTA	TTA	TTA	TATA	TATA	TATA	intergenic	NONE(dist=NONE);gene-RUNX1T1
NW_004676946.1	1048621	G	GA	GGA	GGA	GGA	GAGA	GAGA	GAGA	intergenic	gene-SLC26A7(dist=25332);gene-OTUD6B(dist=4149)
NW_004676961.1	165179	A	AG	AAG	AAG	AAG	AGAG	AGAG	AGAG	intergenic	NONE(dist=NONE);gene-LPGAT1
NW_004676968.1	3210	G	GC	GGC	GGC	GGC	GCGC	GCGC	GCGC	intronic	gene-MTBP
NW_004676968.1	14362	T	TTATATA	TTTATATA	TTTATATA	TTTATATA	TTATATATTATATA	TTATATATTATATA	TTATATATTATATA	intronic	gene-MTBP
NW_004676968.1	15263	G	GT	GGT	GGT	GGT	GTGT	GTGT	GTGT	intronic	gene-MTBP
NW_004676968.1	16951	G	GA	GGA	GGA	GGA	GAGA	GAGA	GAGA	intronic	gene-MTBP
NW_004676968.1	17421	A	ACAAC	AACAAC	AACAAC	AACAAC	ACAACACAAC	ACAACACAAC	ACAACACAAC	intronic	gene-MTBP
NW_004676968.1	18978	T	TGTTTG	TTGTTTG	TTGTTTG	TTGTTTG	TT	TT	TT	intronic	gene-MTBP
NW_004676968.1	25239	G	GGT	GGGT	GGGT	GGGT	GG	GG	GG	intronic	gene-MTBP
NW_004676968.1	28363	T	TGGTTC	TTGGTTC	TTGGTTC	TTGGTTC	TGGTTCTGGTTC	TGGTTCTGGTTC	TGGTTCTGGTTC	intronic	gene-MTBP
NW_004676968.1	28446	G	GTGT	GGTGT	GGTGT	GGTGT	GTGTGTGT	GTGTGTGT	GTGTGTGT	intronic	gene-MTBP
NW_004676968.1	28995	G	GA	GGA	GGA	GGA	GG	GG	GG	intronic	gene-MTBP
NW_004676968.1	34685	T	TTTA	TTTTA	TTTTA	TTTTA	TTTATTTA	TTTATTTA	TTTATTTA	intergenic	gene-MTBP(dist=3657);gene-SNTB1(dist=3235)
NW_004676968.1	37061	C	CT	CCT	CCT	CCT	CTCT	CTCT	CTCT	downstream	gene-SNTB1
NW_004676968.1	37898	C	CATCATA	CCATCATA	CCATCATA	CCATCATA	CATCATACATCATA	CATCATACATCATA	CATCATACATCATA	downstream	gene-SNTB1
NW_004676968.1	41210	A	AG	AAG	AAG	AAG	AGAG	AGAG	AGAG	intronic	gene-SNTB1
NW_004676968.1	41346	G	GTTT	GGTTT	GGTTT	GGTTT	GG	GG	GG	intronic	gene-SNTB1
NW_004676968.1	44023	T	TA	TTA	TTA	TTA	TT	TT	TT	intronic	gene-SNTB1
NW_004676968.1	44415	G	GA	GGA	GGA	GGA	GAGA	GAGA	GAGA	intronic	gene-SNTB1
NW_004676968.1	51940	C	CAA	CCAA	CCAA	CCAA	CC	CC	CC	intronic	gene-SNTB1
NW_004676968.1	52376	G	GGAGGAGA	GGGAGGAGA	GGGAGGAGA	GGGAGGAGA	GGAGGAGAGGAGGAGA	GGAGGAGAGGAGGAGA	GGAGGAGAGGAGGAGA	intronic	gene-SNTB1
NW_004676968.1	55482	A	AGAGCTCAGTGAAGTCAGCTG	AAGAGCTCAGTGAAGTCAGCTG	AAGAGCTCAGTGAAGTCAGCTG	AAGAGCTCAGTGAAGTCAGCTG	AGAGCTCAGTGAAGTCAGCTGAGAGCTCAGTGAAGTCAGCTG	AGAGCTCAGTGAAGTCAGCTGAGAGCTCAGTGAAGTCAGCTG	AGAGCTCAGTGAAGTCAGCTGAGAGCTCAGTGAAGTCAGCTG	intronic	gene-SNTB1
NW_004676968.1	55492	T	TA	TTA	TTA	TTA	TATA	TATA	TATA	intronic	gene-SNTB1
NW_004676968.1	87510	A	ACCTGTC	AACCTGTC	AACCTGTC	AACCTGTC	ACCTGTCACCTGTC	ACCTGTCACCTGTC	ACCTGTCACCTGTC	intronic	gene-SNTB1
NW_004676968.1	92325	A	AC	AAC	AAC	AAC	ACAC	ACAC	ACAC	intronic	gene-SNTB1
NW_004676968.1	96703	T	TA	TTA	TTA	TTA	TATA	TATA	TATA	intronic	gene-SNTB1
NW_004676968.1	103031	A	AC	AAC	AAC	AAC	ACAC	ACAC	ACAC	intronic	gene-SNTB1
NW_004676968.1	103475	A	AG	AAG	AAG	AAG	AGAG	AGAG	AGAG	intronic	gene-SNTB1
NW_004676968.1	104564	G	GA	GGA	GGA	GGA	GAGA	GAGA	GAGA	intronic	gene-SNTB1
NW_004676968.1	111943	A	ACG	AACG	AACG	AACG	AA	AA	AA	intronic	gene-SNTB1
NW_004676968.1	118865	T	TTA	TTTA	TTTA	TTTA	TT	TT	TT	intronic	gene-SNTB1
NW_004676968.1	120006	C	CAT	CCAT	CCAT	CCAT	CATCAT	CATCAT	CATCAT	intronic	gene-SNTB1
NW_004676968.1	121452	A	AT	AAT	AAT	AAT	ATAT	ATAT	ATAT	intronic	gene-SNTB1
NW_004676968.1	132731	C	CT	CCT	CCT	CCT	CC	CC	CC	intronic	gene-SNTB1
NW_004676968.1	135345	A	AG	AAG	AAG	AAG	AGAG	AGAG	AGAG	intronic	gene-SNTB1
NW_004676968.1	147736	T	TC	TTC	TTC	TTC	TCTC	TCTC	TCTC	intronic	gene-SNTB1
NW_004676968.1	149330	C	CCCT	CCCCT	CCCCT	CCCCT	CCCTCCCT	CCCTCCCT	CCCTCCCT	intronic	gene-SNTB1
NW_004676968.1	150475	A	ACATCTAGGG	AACATCTAGGG	AACATCTAGGG	AACATCTAGGG	ACATCTAGGGACATCTAGGG	ACATCTAGGGACATCTAGGG	ACATCTAGGGACATCTAGGG	intronic	gene-SNTB1
NW_004676968.1	150480	T	TGAGCC	TTGAGCC	TTGAGCC	TTGAGCC	TGAGCCTGAGCC	TGAGCCTGAGCC	TGAGCCTGAGCC	intronic	gene-SNTB1
NW_004676968.1	150532	T	TC	TTC	TTC	TTC	TCTC	TCTC	TCTC	intronic	gene-SNTB1
NW_004676968.1	156293	G	GCA	GGCA	GGCA	GGCA	GCAGCA	GCAGCA	GCAGCA	intergenic	gene-SNTB1(dist=5460);gene-HAS2(dist=280196)
NW_004676968.1	164322	A	AAAAAT	AAAAAAT	AAAAAAT	AAAAAAT	AAAAATAAAAAT	AAAAATAAAAAT	AAAAATAAAAAT	intergenic	gene-SNTB1(dist=13489);gene-HAS2(dist=272167)
NW_004676968.1	170148	T	TC	TTC	TTC	TTC	TT	TT	TT	intergenic	gene-SNTB1(dist=19315);gene-HAS2(dist=266341)
NW_004676968.1	803047	A	ACT	AACT	AACT	AACT	ACTACT	ACTACT	ACTACT	intergenic	gene-HAS2;NONE(dist=NONE)
NW_004676968.1	803066	T	TCCCACA	TTCCCACA	TTCCCACA	TTCCCACA	TCCCACATCCCACA	TCCCACATCCCACA	TCCCACATCCCACA	intergenic	gene-HAS2;NONE(dist=NONE)
NW_004676968.1	817413	T	TC	TTC	TTC	TTC	TT	TT	TT	intergenic	gene-HAS2;NONE(dist=NONE)
NW_004676968.1	823719	A	ATAC	AATAC	AATAC	AATAC	AA	AA	AA	intergenic	gene-HAS2;NONE(dist=NONE)
NW_004676968.1	825114	T	TC	TTC	TTC	TTC	TCTC	TCTC	TCTC	intergenic	gene-HAS2;NONE(dist=NONE)
NW_004676968.1	848086	T	TA	TTA	TTA	TTA	TATA	TATA	TATA	intergenic	gene-HAS2;NONE(dist=NONE)
NW_004676968.1	848094	T	TGA	TTGA	TTGA	TTGA	TGATGA	TGATGA	TGATGA	intergenic	gene-HAS2;NONE(dist=NONE)
NW_004676968.1	849450	C	CTAAGACCTG	CCTAAGACCTG	CCTAAGACCTG	CCTAAGACCTG	CTAAGACCTGCTAAGACCTG	CTAAGACCTGCTAAGACCTG	CTAAGACCTGCTAAGACCTG	intergenic	gene-HAS2;NONE(dist=NONE)
NW_004676971.1	456442	C	CT	CTCT	CTCT	CTCT	CCT	CCT	CCT	intergenic	gene-VSTM2A;NONE(dist=NONE)
NW_004676983.1	37272	T	TTG	TT	TT	TT	TTTG	TTTG	TTTG	intronic	gene-CAPN15
NW_004676983.1	39174	T	TGCCGG	TT	TT	TT	TTGCCGG	TTGCCGG	TTGCCGG	intronic	gene-CAPN15
NW_004676983.1	40090	G	GA	GG	GG	GG	GGA	GGA	GGA	intronic	gene-CAPN15
NW_004676983.1	41936	G	GAC	GG	GG	GG	GGAC	GGAC	GGAC	intronic	gene-CAPN15
NW_004676983.1	44005	C	CA	CC	CC	CC	CCA	CCA	CCA	intronic	gene-CAPN15
NW_004676983.1	46864	G	GCTCGCTCAC	GCTCGCTCACGCTCGCTCAC	GCTCGCTCACGCTCGCTCAC	GCTCGCTCACGCTCGCTCAC	GGCTCGCTCAC	GGCTCGCTCAC	GGCTCGCTCAC	intronic	gene-CAPN15
NW_004676983.1	55241	G	GCTGCTTCATT	GG	GG	GG	GGCTGCTTCATT	GGCTGCTTCATT	GGCTGCTTCATT	intronic	gene-CAPN15
NW_004676983.1	55252	G	GGTTTA	GG	GG	GG	GGGTTTA	GGGTTTA	GGGTTTA	intronic	gene-CAPN15
NW_004676983.1	59845	T	TG	TT	TT	TT	TTG	TTG	TTG	intergenic	gene-CAPN15;NONE(dist=NONE)
NW_004676983.1	72184	G	GC	GG	GG	GG	GGC	GGC	GGC	intergenic	gene-CAPN15;NONE(dist=NONE)
NW_004676983.1	75062	A	AGG	AA	AA	AA	AAGG	AAGG	AAGG	intergenic	gene-CAPN15;NONE(dist=NONE)
NW_004676984.1	12120	T	TGC	TTGC	TTGC	TTGC	TGCTGC	TGCTGC	TGCTGC	intergenic	NONE(dist=NONE);gene-LRRC7
NW_004676984.1	52953	C	CTTT	CC	CC	CC	CCTTT	CCTTT	CCTTT	intronic	gene-LRRC7
NW_004676984.1	599132	T	TCA	TT	TT	TT	TTCA	TTCA	TTCA	intergenic	gene-NEGR1(dist=62296);gene-FPGT(dist=368725)
NW_004676984.1	605486	A	AGT	AA	AA	AA	AAGT	AAGT	AAGT	intergenic	gene-NEGR1(dist=68650);gene-FPGT(dist=362371)
NW_004676984.1	612148	C	CTT	CC	CC	CC	CCTT	CCTT	CCTT	intergenic	gene-NEGR1(dist=75312);gene-FPGT(dist=355709)
NW_004676984.1	671664	G	GTA	GG	GG	GG	GGTA	GGTA	GGTA	intergenic	gene-NEGR1(dist=134828);gene-FPGT(dist=296193)
NW_004676984.1	807848	G	GT	GG	GG	GG	GGT	GGT	GGT	intergenic	gene-NEGR1(dist=271012);gene-FPGT(dist=160009)
NW_004676985.1	270768	T	TTA	TTATTA	TTATTA	TTATTA	TTTA	TTTA	TTTA	intronic	gene-LOC101797651
NW_004677000.1	78421	T	TG	TTG	TTG	TTG	TT	TT	TT	intronic	gene-STAG1
NW_004677001.1	326349	G	GA	GG	GG	GG	GGA	GGA	GGA	intronic	gene-DST
NW_004677001.1	384869	A	AT	AA	AA	AA	AAT	AAT	AAT	intronic	gene-DST
NW_004677001.1	434864	A	AT	AA	AA	AA	AAT	AAT	AAT	intronic	gene-DST
NW_004677005.1	326862	G	GTTTTT	GG	GG	GG	GGTTTTT	GGTTTTT	GGTTTTT	intergenic	gene-SLC2A9(dist=1218);gene-DRD5(dist=30164)
NW_004677006.1	35632	A	ATATATAT	AA	AA	AA	AATATATAT	AATATATAT	AATATATAT	intronic	gene-LOC101791926
NW_004677015.1	180426	A	AG	AGAG	AGAG	AGAG	AAG	AAG	AAG	intronic	gene-LOC101796433
NW_004677015.1	271845	T	TACC	TT	TT	TT	TTACC	TTACC	TTACC	intronic	gene-LOC101796433
NW_004677015.1	355339	A	AACAGTGCAGTTCCGG	AA	AA	AA	AAACAGTGCAGTTCCGG	AAACAGTGCAGTTCCGG	AAACAGTGCAGTTCCGG	intronic	gene-LOC101796433
NW_004677015.1	671202	G	GAAAGGA	GG	GG	GG	GGAAAGGA	GGAAAGGA	GGAAAGGA	intergenic	gene-LOC101796433(dist=109406);gene-CCSER1(dist=40847)
NW_004677015.1	799362	T	TTCAAC	TT	TT	TT	TTTCAAC	TTTCAAC	TTTCAAC	intronic	gene-CCSER1
NW_004677015.1	1130062	C	CTT	CCTT	CCTT	CCTT	CTTCTT	CTTCTT	CTTCTT	intronic	gene-CCSER1
NW_004677015.1	1270389	G	GT	GTGT	GTGT	GTGT	GGT	GGT	GGT	intronic	gene-CCSER1
NW_004677015.1	1292145	T	TTACATG	TTTACATG	TTTACATG	TTTACATG	TTACATGTTACATG	TTACATGTTACATG	TTACATGTTACATG	intergenic	gene-CCSER1(dist=14521);gene-LOC106017112(dist=1089)
NW_004677015.1	1550378	A	AAATAAT	AA	AA	AA	AAAATAAT	AAAATAAT	AAAATAAT	intergenic	gene-SNCA(dist=4028);gene-GPRIN3(dist=103823)
NW_004677015.1	1610116	A	ACC	AA	AA	AA	AACC	AACC	AACC	intergenic	gene-SNCA(dist=63766);gene-GPRIN3(dist=44085)
NW_004677015.1	1991845	A	AG	AA	AA	AA	AAG	AAG	AAG	downstream	gene-PPP1R3B
NW_004677021.1	447411	C	CGGT	CCGGT	CCGGT	CCGGT	CC	CC	CC	intergenic	gene-KIRREL3(dist=56907);gene-ETS1(dist=373951)
NW_004677021.1	1722619	G	GAGTCAGACCTCA	GGAGTCAGACCTCA	GGAGTCAGACCTCA	GGAGTCAGACCTCA	GG	GG	GG	intronic	gene-ST14
NW_004677022.1	223997	A	AT	AAT	AAT	AAT	AA	AA	AA	intergenic	gene-APPL2(dist=164964);gene-NUAK1(dist=75759)
NW_004677024.1	685354	A	AATT	AAATT	AAATT	AAATT	AA	AA	AA	intronic	gene-CFAP46
NW_004677024.1	687953	T	TA	TT	TT	TT	TTA	TTA	TTA	intronic	gene-CFAP46
NW_004677024.1	755777	T	TCATA	TCATATCATA	TCATATCATA	TCATATCATA	TTCATA	TTCATA	TTCATA	intronic	gene-ALDH18A1
NW_004677026.1	863370	T	TC	TTC	TTC	TTC	TT	TT	TT	intergenic	gene-BTBD3(dist=117441);gene-SPTLC3(dist=90527)
NW_004677026.1	2217955	T	TG	TTG	TTG	TTG	TT	TT	TT	intergenic	gene-MACROD2(dist=24544);gene-KIF16B(dist=34376)
NW_004677026.1	2297779	G	GAA	GGAA	GGAA	GGAA	GG	GG	GG	intronic	gene-KIF16B
NW_004677028.1	218956	T	TA	TTA	TTA	TTA	TATA	TATA	TATA	intronic	gene-TBCK
NW_004677028.1	233404	C	CTT	CCTT	CCTT	CCTT	CTTCTT	CTTCTT	CTTCTT	intronic	gene-TBCK
NW_004677028.1	327167	T	TGGAGATCTGACTTGTTCAGGGTCAGAA	TTGGAGATCTGACTTGTTCAGGGTCAGAA	TTGGAGATCTGACTTGTTCAGGGTCAGAA	TTGGAGATCTGACTTGTTCAGGGTCAGAA	TGGAGATCTGACTTGTTCAGGGTCAGAATGGAGATCTGACTTGTTCAGGGTCAGAA	TGGAGATCTGACTTGTTCAGGGTCAGAATGGAGATCTGACTTGTTCAGGGTCAGAA	TGGAGATCTGACTTGTTCAGGGTCAGAATGGAGATCTGACTTGTTCAGGGTCAGAA	intergenic	gene-GIMD1(dist=40537);gene-DKK2(dist=94214)
NW_004677028.1	391070	C	CA	CCA	CCA	CCA	CACA	CACA	CACA	intergenic	gene-GIMD1(dist=104440);gene-DKK2(dist=30311)
NW_004677028.1	394094	A	AT	AAT	AAT	AAT	ATAT	ATAT	ATAT	intergenic	gene-GIMD1(dist=107464);gene-DKK2(dist=27287)
NW_004677028.1	395938	A	AGG	AAGG	AAGG	AAGG	AGGAGG	AGGAGG	AGGAGG	intergenic	gene-GIMD1(dist=109308);gene-DKK2(dist=25443)
NW_004677028.1	396000	A	ACAC	AACAC	AACAC	AACAC	ACACACAC	ACACACAC	ACACACAC	intergenic	gene-GIMD1(dist=109370);gene-DKK2(dist=25381)
NW_004677028.1	396013	T	TTGTGTCTC	TTTGTGTCTC	TTTGTGTCTC	TTTGTGTCTC	TTGTGTCTCTTGTGTCTC	TTGTGTCTCTTGTGTCTC	TTGTGTCTCTTGTGTCTC	intergenic	gene-GIMD1(dist=109383);gene-DKK2(dist=25368)
NW_004677028.1	400554	A	ATTT	AATTT	AATTT	AATTT	ATTTATTT	ATTTATTT	ATTTATTT	intergenic	gene-GIMD1(dist=113924);gene-DKK2(dist=20827)
NW_004677028.1	402787	C	CTA	CCTA	CCTA	CCTA	CTACTA	CTACTA	CTACTA	intergenic	gene-GIMD1(dist=116157);gene-DKK2(dist=18594)
NW_004677028.1	405991	A	AT	AAT	AAT	AAT	ATAT	ATAT	ATAT	intergenic	gene-GIMD1(dist=119361);gene-DKK2(dist=15390)
NW_004677028.1	407764	A	AT	AAT	AAT	AAT	ATAT	ATAT	ATAT	intergenic	gene-GIMD1(dist=121134);gene-DKK2(dist=13617)
NW_004677028.1	435621	T	TA	TTA	TTA	TTA	TATA	TATA	TATA	intronic	gene-DKK2
NW_004677028.1	454862	T	TC	TTC	TTC	TTC	TT	TT	TT	intronic	gene-DKK2
NW_004677028.1	470178	C	CAA	CCAA	CCAA	CCAA	CAACAA	CAACAA	CAACAA	intronic	gene-DKK2
NW_004677028.1	482815	A	AAAGC	AAAAGC	AAAAGC	AAAAGC	AA	AA	AA	intronic	gene-DKK2
NW_004677028.1	490552	T	TGC	TTGC	TTGC	TTGC	TGCTGC	TGCTGC	TGCTGC	intronic	gene-DKK2
NW_004677028.1	501898	G	GC	GGC	GGC	GGC	GCGC	GCGC	GCGC	intronic	gene-DKK2
NW_004677028.1	506889	C	CAGAA	CCAGAA	CCAGAA	CCAGAA	CAGAACAGAA	CAGAACAGAA	CAGAACAGAA	intronic	gene-DKK2
NW_004677028.1	507501	T	TTA	TTTA	TTTA	TTTA	TTATTA	TTATTA	TTATTA	intronic	gene-DKK2
NW_004677028.1	508087	C	CCCAG	CCCCAG	CCCCAG	CCCCAG	CCCAGCCCAG	CCCAGCCCAG	CCCAGCCCAG	intronic	gene-DKK2
NW_004677028.1	509070	T	TA	TTA	TTA	TTA	TATA	TATA	TATA	intronic	gene-DKK2
NW_004677028.1	520576	G	GTA	GGTA	GGTA	GGTA	GTAGTA	GTAGTA	GTAGTA	intronic	gene-DKK2
NW_004677028.1	637979	A	AAT	AAAT	AAAT	AAAT	AA	AA	AA	intergenic	gene-PAPSS1(dist=4197);gene-SGMS2(dist=26545)
NW_004677028.1	641312	T	TCC	TTCC	TTCC	TTCC	TT	TT	TT	intergenic	gene-PAPSS1(dist=7530);gene-SGMS2(dist=23212)
NW_004677028.1	641565	A	ATT	AATT	AATT	AATT	AA	AA	AA	intergenic	gene-PAPSS1(dist=7783);gene-SGMS2(dist=22959)
NW_004677028.1	644079	G	GA	GGA	GGA	GGA	GG	GG	GG	intergenic	gene-PAPSS1(dist=10297);gene-SGMS2(dist=20445)
NW_004677028.1	645574	T	TA	TTA	TTA	TTA	TT	TT	TT	intergenic	gene-PAPSS1(dist=11792);gene-SGMS2(dist=18950)
NW_004677028.1	646574	C	CAGA	CCAGA	CCAGA	CCAGA	CC	CC	CC	intergenic	gene-PAPSS1(dist=12792);gene-SGMS2(dist=17950)
NW_004677028.1	649721	A	ACT	AACT	AACT	AACT	AA	AA	AA	intergenic	gene-PAPSS1(dist=15939);gene-SGMS2(dist=14803)
NW_004677028.1	669478	A	AGCT	AAGCT	AAGCT	AAGCT	AA	AA	AA	intronic	gene-SGMS2
NW_004677028.1	678408	G	GA	GGA	GGA	GGA	GG	GG	GG	intronic	gene-SGMS2
NW_004677028.1	687524	G	GTCTT	GGTCTT	GGTCTT	GGTCTT	GTCTTGTCTT	GTCTTGTCTT	GTCTTGTCTT	intronic	gene-SGMS2
NW_004677028.1	687525	A	AGTG	AAGTG	AAGTG	AAGTG	AGTGAGTG	AGTGAGTG	AGTGAGTG	intronic	gene-SGMS2
NW_004677028.1	690274	A	AAAAAAAAAAAC	AAAAAAAAAAAAC	AAAAAAAAAAAAC	AAAAAAAAAAAAC	AAAAAAAAAAACAAAAAAAAAAAC	AAAAAAAAAAACAAAAAAAAAAAC	AAAAAAAAAAACAAAAAAAAAAAC	intronic	gene-SGMS2
NW_004677028.1	691688	C	CTTTTT	CCTTTTT	CCTTTTT	CCTTTTT	CTTTTTCTTTTT	CTTTTTCTTTTT	CTTTTTCTTTTT	intronic	gene-SGMS2
NW_004677028.1	704829	G	GAATA	GGAATA	GGAATA	GGAATA	GG	GG	GG	intergenic	gene-SGMS2(dist=8238);gene-LOC101791848(dist=2770)
NW_004677028.1	705853	T	TGTGAA	TTGTGAA	TTGTGAA	TTGTGAA	TT	TT	TT	intergenic	gene-SGMS2(dist=9262);gene-LOC101791848(dist=1746)
NW_004677028.1	705864	G	GT	GGT	GGT	GGT	GG	GG	GG	intergenic	gene-SGMS2(dist=9273);gene-LOC101791848(dist=1735)
NW_004677028.1	711315	G	GA	GGA	GGA	GGA	GG	GG	GG	intronic	gene-LOC101791848
NW_004677028.1	714073	A	AT	AAT	AAT	AAT	ATAT	ATAT	ATAT	intronic	gene-LOC101791848
NW_004677028.1	745916	A	ATTTT	AATTTT	AATTTT	AATTTT	ATTTTATTTT	ATTTTATTTT	ATTTTATTTT	intergenic	gene-HADH(dist=7844);gene-LEF1(dist=4870)
NW_004677028.1	746238	T	TG	TTG	TTG	TTG	TGTG	TGTG	TGTG	intergenic	gene-HADH(dist=8166);gene-LEF1(dist=4548)
NW_004677028.1	746659	A	AC	AAC	AAC	AAC	ACAC	ACAC	ACAC	intergenic	gene-HADH(dist=8587);gene-LEF1(dist=4127)
NW_004677028.1	747348	C	CA	CCA	CCA	CCA	CACA	CACA	CACA	intergenic	gene-HADH(dist=9276);gene-LEF1(dist=3438)
NW_004677028.1	761146	A	ATT	AATT	AATT	AATT	AA	AA	AA	intronic	gene-LEF1
NW_004677028.1	762395	A	AAC	AAAC	AAAC	AAAC	AA	AA	AA	intronic	gene-LEF1
NW_004677028.1	762400	C	CA	CCA	CCA	CCA	CC	CC	CC	intronic	gene-LEF1
NW_004677028.1	764796	A	AT	AAT	AAT	AAT	AA	AA	AA	intronic	gene-LEF1
NW_004677028.1	766787	G	GTTGC	GGTTGC	GGTTGC	GGTTGC	GG	GG	GG	intronic	gene-LEF1
NW_004677028.1	769329	C	CT	CCT	CCT	CCT	CC	CC	CC	intronic	gene-LEF1
NW_004677028.1	774734	C	CAG	CCAG	CCAG	CCAG	CC	CC	CC	intronic	gene-LEF1
NW_004677028.1	780289	G	GATCTT	GGATCTT	GGATCTT	GGATCTT	GG	GG	GG	intronic	gene-LEF1
NW_004677028.1	781009	A	AG	AAG	AAG	AAG	AA	AA	AA	intronic	gene-LEF1
NW_004677028.1	813337	T	TCTC	TTCTC	TTCTC	TTCTC	TT	TT	TT	intergenic	gene-LEF1(dist=6293);gene-RPL34(dist=156536)
NW_004677028.1	837142	G	GT	GGT	GGT	GGT	GTGT	GTGT	GTGT	intergenic	gene-LEF1(dist=30098);gene-RPL34(dist=132731)
NW_004677028.1	843660	T	TC	TTC	TTC	TTC	TCTC	TCTC	TCTC	intergenic	gene-LEF1(dist=36616);gene-RPL34(dist=126213)
NW_004677028.1	863946	G	GC	GGC	GGC	GGC	GCGC	GCGC	GCGC	intergenic	gene-LEF1(dist=56902);gene-RPL34(dist=105927)
NW_004677028.1	863980	T	TAA	TTAA	TTAA	TTAA	TAATAA	TAATAA	TAATAA	intergenic	gene-LEF1(dist=56936);gene-RPL34(dist=105893)
NW_004677028.1	870181	T	TAG	TTAG	TTAG	TTAG	TAGTAG	TAGTAG	TAGTAG	intergenic	gene-LEF1(dist=63137);gene-RPL34(dist=99692)
NW_004677028.1	871849	T	TA	TTA	TTA	TTA	TATA	TATA	TATA	intergenic	gene-LEF1(dist=64805);gene-RPL34(dist=98024)
NW_004677028.1	874142	C	CAG	CCAG	CCAG	CCAG	CAGCAG	CAGCAG	CAGCAG	intergenic	gene-LEF1(dist=67098);gene-RPL34(dist=95731)
NW_004677028.1	899368	A	AT	AAT	AAT	AAT	ATAT	ATAT	ATAT	intergenic	gene-LEF1(dist=92324);gene-RPL34(dist=70505)
NW_004677028.1	911879	G	GGATCCGAGTT	GGGATCCGAGTT	GGGATCCGAGTT	GGGATCCGAGTT	GG	GG	GG	intergenic	gene-LEF1(dist=104835);gene-RPL34(dist=57994)
NW_004677028.1	913839	A	ATGT	AATGT	AATGT	AATGT	AA	AA	AA	intergenic	gene-LEF1(dist=106795);gene-RPL34(dist=56034)
NW_004677028.1	927325	C	CA	CCA	CCA	CCA	CC	CC	CC	intergenic	gene-LEF1(dist=120281);gene-RPL34(dist=42548)
NW_004677028.1	934940	T	TATTTTTAG	TTATTTTTAG	TTATTTTTAG	TTATTTTTAG	TATTTTTAGTATTTTTAG	TATTTTTAGTATTTTTAG	TATTTTTAGTATTTTTAG	intergenic	gene-LEF1(dist=127896);gene-RPL34(dist=34933)
NW_004677028.1	941428	T	TAAAAAAA	TTAAAAAAA	TTAAAAAAA	TTAAAAAAA	TAAAAAAATAAAAAAA	TAAAAAAATAAAAAAA	TAAAAAAATAAAAAAA	intergenic	gene-LEF1(dist=134384);gene-RPL34(dist=28445)
NW_004677028.1	941547	A	AAGCTACG	AAAGCTACG	AAAGCTACG	AAAGCTACG	AAGCTACGAAGCTACG	AAGCTACGAAGCTACG	AAGCTACGAAGCTACG	intergenic	gene-LEF1(dist=134503);gene-RPL34(dist=28326)
NW_004677028.1	953931	C	CCTAGCTCTGTCATGGTGG	CCCTAGCTCTGTCATGGTGG	CCCTAGCTCTGTCATGGTGG	CCCTAGCTCTGTCATGGTGG	CCTAGCTCTGTCATGGTGGCCTAGCTCTGTCATGGTGG	CCTAGCTCTGTCATGGTGGCCTAGCTCTGTCATGGTGG	CCTAGCTCTGTCATGGTGGCCTAGCTCTGTCATGGTGG	intergenic	gene-LEF1(dist=146887);gene-RPL34(dist=15942)
NW_004677028.1	953939	T	TGA	TTGA	TTGA	TTGA	TGATGA	TGATGA	TGATGA	intergenic	gene-LEF1(dist=146895);gene-RPL34(dist=15934)
NW_004677028.1	955060	C	CT	CCT	CCT	CCT	CC	CC	CC	intergenic	gene-LEF1(dist=148016);gene-RPL34(dist=14813)
NW_004677028.1	955081	G	GT	GGT	GGT	GGT	GG	GG	GG	intergenic	gene-LEF1(dist=148037);gene-RPL34(dist=14792)
NW_004677028.1	980451	A	ATT	AATT	AATT	AATT	ATTATT	ATTATT	ATTATT	intergenic	gene-OSTC(dist=3392);gene-ETNPPL(dist=24890)
NW_004677028.1	989827	T	TA	TTA	TTA	TTA	TATA	TATA	TATA	intergenic	gene-OSTC(dist=12768);gene-ETNPPL(dist=15514)
NW_004677028.1	993608	A	AT	AAT	AAT	AAT	ATAT	ATAT	ATAT	intergenic	gene-OSTC(dist=16549);gene-ETNPPL(dist=11733)
NW_004677028.1	1009470	C	CAAT	CCAAT	CCAAT	CCAAT	CAATCAAT	CAATCAAT	CAATCAAT	intronic	gene-ETNPPL
NW_004677028.1	1014650	C	CAGTTTTTTGAAGTAGACTTAAAAGTCCTGCTTATCTTTAGCCAAAGTAACACAGCAGACA	CCAGTTTTTTGAAGTAGACTTAAAAGTCCTGCTTATCTTTAGCCAAAGTAACACAGCAGACA	CCAGTTTTTTGAAGTAGACTTAAAAGTCCTGCTTATCTTTAGCCAAAGTAACACAGCAGACA	CCAGTTTTTTGAAGTAGACTTAAAAGTCCTGCTTATCTTTAGCCAAAGTAACACAGCAGACA	CAGTTTTTTGAAGTAGACTTAAAAGTCCTGCTTATCTTTAGCCAAAGTAACACAGCAGACACAGTTTTTTGAAGTAGACTTAAAAGTCCTGCTTATCTTTAGCCAAAGTAACACAGCAGACA	CAGTTTTTTGAAGTAGACTTAAAAGTCCTGCTTATCTTTAGCCAAAGTAACACAGCAGACACAGTTTTTTGAAGTAGACTTAAAAGTCCTGCTTATCTTTAGCCAAAGTAACACAGCAGACA	CAGTTTTTTGAAGTAGACTTAAAAGTCCTGCTTATCTTTAGCCAAAGTAACACAGCAGACACAGTTTTTTGAAGTAGACTTAAAAGTCCTGCTTATCTTTAGCCAAAGTAACACAGCAGACA	intronic	gene-ETNPPL
NW_004677028.1	1040244	C	CG	CCG	CCG	CCG	CGCG	CGCG	CGCG	intronic	gene-COL25A1
NW_004677028.1	1040246	A	AT	AAT	AAT	AAT	ATAT	ATAT	ATAT	intronic	gene-COL25A1
NW_004677028.1	1056134	A	AT	AAT	AAT	AAT	ATAT	ATAT	ATAT	intronic	gene-COL25A1
NW_004677028.1	1126334	A	AC	AAC	AAC	AAC	ACAC	ACAC	ACAC	intronic	gene-COL25A1
NW_004677028.1	1146210	G	GT	GGT	GGT	GGT	GTGT	GTGT	GTGT	intronic	gene-COL25A1
NW_004677028.1	1153597	A	AAAATTTAT	AAAAATTTAT	AAAAATTTAT	AAAAATTTAT	AAAATTTATAAAATTTAT	AAAATTTATAAAATTTAT	AAAATTTATAAAATTTAT	intronic	gene-COL25A1
NW_004677028.1	1153602	T	TATAAAATTAAAAATAAA	TTATAAAATTAAAAATAAA	TTATAAAATTAAAAATAAA	TTATAAAATTAAAAATAAA	TATAAAATTAAAAATAAATATAAAATTAAAAATAAA	TATAAAATTAAAAATAAATATAAAATTAAAAATAAA	TATAAAATTAAAAATAAATATAAAATTAAAAATAAA	intronic	gene-COL25A1
NW_004677028.1	1156522	A	AG	AAG	AAG	AAG	AGAG	AGAG	AGAG	intronic	gene-COL25A1
NW_004677028.1	1156524	A	AAAC	AAAAC	AAAAC	AAAAC	AAACAAAC	AAACAAAC	AAACAAAC	intronic	gene-COL25A1
NW_004677028.1	1160943	T	TGTTTAAAAACA	TTGTTTAAAAACA	TTGTTTAAAAACA	TTGTTTAAAAACA	TT	TT	TT	intronic	gene-COL25A1
NW_004677028.1	1163061	T	TA	TTA	TTA	TTA	TATA	TATA	TATA	intronic	gene-COL25A1
NW_004677028.1	1164720	T	TAA	TTAA	TTAA	TTAA	TT	TT	TT	intronic	gene-COL25A1
NW_004677028.1	1172866	G	GTT	GGTT	GGTT	GGTT	GTTGTT	GTTGTT	GTTGTT	intronic	gene-COL25A1
NW_004677028.1	1173554	T	TA	TTA	TTA	TTA	TATA	TATA	TATA	intronic	gene-COL25A1
NW_004677028.1	1181512	G	GT	GGT	GGT	GGT	GTGT	GTGT	GTGT	intronic	gene-COL25A1
NW_004677028.1	1182972	A	ATGCTCTGGACAT	AATGCTCTGGACAT	AATGCTCTGGACAT	AATGCTCTGGACAT	AA	AA	AA	intronic	gene-COL25A1
NW_004677028.1	1188162	A	AATCT	AAATCT	AAATCT	AAATCT	AATCTAATCT	AATCTAATCT	AATCTAATCT	intronic	gene-COL25A1
NW_004677028.1	1188165	A	AAAAACACC	AAAAAACACC	AAAAAACACC	AAAAAACACC	AAAAACACCAAAAACACC	AAAAACACCAAAAACACC	AAAAACACCAAAAACACC	intronic	gene-COL25A1
NW_004677028.1	1192487	T	TAA	TTAA	TTAA	TTAA	TAATAA	TAATAA	TAATAA	intronic	gene-COL25A1
NW_004677028.1	1193441	C	CA	CCA	CCA	CCA	CC	CC	CC	intronic	gene-COL25A1
NW_004677028.1	1199765	A	AAT	AAAT	AAAT	AAAT	AA	AA	AA	intronic	gene-COL25A1
NW_004677028.1	1199769	A	AAT	AAAT	AAAT	AAAT	AA	AA	AA	intronic	gene-COL25A1
NW_004677028.1	1199905	G	GAAC	GGAAC	GGAAC	GGAAC	GG	GG	GG	intronic	gene-COL25A1
NW_004677028.1	1224345	G	GCA	GGCA	GGCA	GGCA	GCAGCA	GCAGCA	GCAGCA	intronic	gene-COL25A1
NW_004677028.1	1232951	G	GT	GGT	GGT	GGT	GTGT	GTGT	GTGT	intronic	gene-COL25A1
NW_004677028.1	1246248	T	TCTGA	TTCTGA	TTCTGA	TTCTGA	TCTGATCTGA	TCTGATCTGA	TCTGATCTGA	intronic	gene-COL25A1
NW_004677028.1	1246584	A	AG	AAG	AAG	AAG	AGAG	AGAG	AGAG	intronic	gene-COL25A1
NW_004677028.1	1256207	G	GA	GGA	GGA	GGA	GAGA	GAGA	GAGA	intronic	gene-COL25A1
NW_004677028.1	1258886	A	ATTTAAAAT	AATTTAAAAT	AATTTAAAAT	AATTTAAAAT	AA	AA	AA	intronic	gene-COL25A1
NW_004677028.1	1260351	T	TATTC	TTATTC	TTATTC	TTATTC	TATTCTATTC	TATTCTATTC	TATTCTATTC	intronic	gene-COL25A1
NW_004677028.1	1266225	A	AC	AAC	AAC	AAC	ACAC	ACAC	ACAC	intronic	gene-COL25A1
NW_004677028.1	1266647	A	AGTT	AAGTT	AAGTT	AAGTT	AGTTAGTT	AGTTAGTT	AGTTAGTT	intronic	gene-COL25A1
NW_004677028.1	1277489	A	AGG	AAGG	AAGG	AAGG	AGGAGG	AGGAGG	AGGAGG	intronic	gene-COL25A1
NW_004677028.1	1306356	C	CT	CCT	CCT	CCT	CTCT	CTCT	CTCT	intronic	gene-COL25A1
NW_004677028.1	1321826	G	GGA	GGGA	GGGA	GGGA	GGAGGA	GGAGGA	GGAGGA	intronic	gene-COL25A1
NW_004677028.1	1323926	C	CTT	CCTT	CCTT	CCTT	CTTCTT	CTTCTT	CTTCTT	intronic	gene-COL25A1
NW_004677028.1	1335254	C	CTTGT	CCTTGT	CCTTGT	CCTTGT	CC	CC	CC	intergenic	gene-COL25A1(dist=5495);gene-SEC24B(dist=12446)
NW_004677028.1	1337060	G	GTGTT	GGTGTT	GGTGTT	GGTGTT	GTGTTGTGTT	GTGTTGTGTT	GTGTTGTGTT	intergenic	gene-COL25A1(dist=7301);gene-SEC24B(dist=10640)
NW_004677028.1	1343879	G	GA	GGA	GGA	GGA	GAGA	GAGA	GAGA	intergenic	gene-COL25A1(dist=14120);gene-SEC24B(dist=3821)
NW_004677028.1	1358175	G	GGA	GGGA	GGGA	GGGA	GGAGGA	GGAGGA	GGAGGA	intronic	gene-SEC24B
NW_004677028.1	1359601	A	ATTTT	AATTTT	AATTTT	AATTTT	ATTTTATTTT	ATTTTATTTT	ATTTTATTTT	intronic	gene-SEC24B
NW_004677028.1	1379837	C	CT	CCT	CCT	CCT	CTCT	CTCT	CTCT	intronic	gene-SEC24B
NW_004677028.1	1380270	T	TC	TTC	TTC	TTC	TT	TT	TT	intronic	gene-SEC24B
NW_004677028.1	1460917	T	TGCAGAG	TTGCAGAG	TTGCAGAG	TTGCAGAG	TGCAGAGTGCAGAG	TGCAGAGTGCAGAG	TGCAGAGTGCAGAG	intronic	gene-PLA2G12A
NW_004677028.1	1468710	A	ACACT	AACACT	AACACT	AACACT	ACACTACACT	ACACTACACT	ACACTACACT	intronic	gene-CFI
NW_004677028.1	1478325	C	CCT	CCCT	CCCT	CCCT	CC	CC	CC	intronic	gene-GAR1
NW_004677028.1	1479617	T	TG	TTG	TTG	TTG	TGTG	TGTG	TGTG	intronic	gene-GAR1
NW_004677028.1	1479619	C	CT	CCT	CCT	CCT	CTCT	CTCT	CTCT	intronic	gene-GAR1
NW_004677028.1	1482131	T	TG	TTG	TTG	TTG	TGTG	TGTG	TGTG	UTR3	gene-GAR1
NW_004677028.1	1510350	C	CTTT	CCTTT	CCTTT	CCTTT	CTTTCTTT	CTTTCTTT	CTTTCTTT	UTR3	gene-LRIT3
NW_004677028.1	1511504	C	CAAAGCCAACTCAGGATATTCTATGATTCTATGATTCTAT	CCAAAGCCAACTCAGGATATTCTATGATTCTATGATTCTAT	CCAAAGCCAACTCAGGATATTCTATGATTCTATGATTCTAT	CCAAAGCCAACTCAGGATATTCTATGATTCTATGATTCTAT	CC	CC	CC	downstream	gene-LRIT3
NW_004677028.1	1514281	G	GAA	GGAA	GGAA	GGAA	GAAGAA	GAAGAA	GAAGAA	intergenic	gene-LRIT3(dist=3553);gene-EGF(dist=6074)
NW_004677028.1	1514725	A	AGTT	AAGTT	AAGTT	AAGTT	AA	AA	AA	intergenic	gene-LRIT3(dist=3997);gene-EGF(dist=5630)
NW_004677028.1	1516974	A	AT	AAT	AAT	AAT	ATAT	ATAT	ATAT	intergenic	gene-LRIT3(dist=6246);gene-EGF(dist=3381)
NW_004677028.1	1532174	A	AAAAT	AAAAAT	AAAAAT	AAAAAT	AAAATAAAAT	AAAATAAAAT	AAAATAAAAT	intronic	gene-EGF
NW_004677028.1	1533847	A	AGATCT	AAGATCT	AAGATCT	AAGATCT	AA	AA	AA	intronic	gene-EGF
NW_004677028.1	1537937	T	TAG	TTAG	TTAG	TTAG	TT	TT	TT	intronic	gene-EGF
NW_004677028.1	1554615	A	AG	AAG	AAG	AAG	AGAG	AGAG	AGAG	intronic	gene-EGF
NW_004677028.1	1612299	A	ACACAGGCT	AACACAGGCT	AACACAGGCT	AACACAGGCT	ACACAGGCTACACAGGCT	ACACAGGCTACACAGGCT	ACACAGGCTACACAGGCT	intergenic	gene-EGF(dist=23530);gene-ELOVL6(dist=3465)
NW_004677028.1	1613543	A	AAT	AAAT	AAAT	AAAT	AATAAT	AATAAT	AATAAT	intergenic	gene-EGF(dist=24774);gene-ELOVL6(dist=2221)
NW_004677028.1	1615915	T	TTTTTA	TTTTTTA	TTTTTTA	TTTTTTA	TTTTTATTTTTA	TTTTTATTTTTA	TTTTTATTTTTA	UTR3	gene-ELOVL6
NW_004677028.1	1620961	C	CT	CCT	CCT	CCT	CTCT	CTCT	CTCT	UTR3	gene-ELOVL6
NW_004677028.1	1623902	T	TG	TTG	TTG	TTG	TGTG	TGTG	TGTG	intronic	gene-ELOVL6
NW_004677028.1	1629065	C	CCGAG	CCCGAG	CCCGAG	CCCGAG	CCGAGCCGAG	CCGAGCCGAG	CCGAGCCGAG	intronic	gene-ELOVL6
NW_004677028.1	1629067	G	GCTCTGTGAGAACCGGCCTTGTCTATGCAAACCC	GGCTCTGTGAGAACCGGCCTTGTCTATGCAAACCC	GGCTCTGTGAGAACCGGCCTTGTCTATGCAAACCC	GGCTCTGTGAGAACCGGCCTTGTCTATGCAAACCC	GCTCTGTGAGAACCGGCCTTGTCTATGCAAACCCGCTCTGTGAGAACCGGCCTTGTCTATGCAAACCC	GCTCTGTGAGAACCGGCCTTGTCTATGCAAACCCGCTCTGTGAGAACCGGCCTTGTCTATGCAAACCC	GCTCTGTGAGAACCGGCCTTGTCTATGCAAACCCGCTCTGTGAGAACCGGCCTTGTCTATGCAAACCC	intronic	gene-ELOVL6
NW_004677028.1	1632786	C	CTG	CCTG	CCTG	CCTG	CTGCTG	CTGCTG	CTGCTG	intronic	gene-ELOVL6
NW_004677028.1	1632828	C	CTTT	CCTTT	CCTTT	CCTTT	CTTTCTTT	CTTTCTTT	CTTTCTTT	intronic	gene-ELOVL6
NW_004677028.1	1640738	A	AC	AAC	AAC	AAC	ACAC	ACAC	ACAC	intronic	gene-ELOVL6
NW_004677028.1	1640995	T	TC	TTC	TTC	TTC	TCTC	TCTC	TCTC	intronic	gene-ELOVL6
NW_004677028.1	1641886	T	TA	TTA	TTA	TTA	TATA	TATA	TATA	intronic	gene-ELOVL6
NW_004677028.1	1672486	C	CTG	CCTG	CCTG	CCTG	CTGCTG	CTGCTG	CTGCTG	intergenic	gene-ELOVL6(dist=13758);gene-ENPEP(dist=76089)
NW_004677028.1	1675018	C	CA	CCA	CCA	CCA	CACA	CACA	CACA	intergenic	gene-ELOVL6(dist=16290);gene-ENPEP(dist=73557)
NW_004677028.1	1676964	G	GCAA	GGCAA	GGCAA	GGCAA	GCAAGCAA	GCAAGCAA	GCAAGCAA	intergenic	gene-ELOVL6(dist=18236);gene-ENPEP(dist=71611)
NW_004677028.1	1703473	C	CCCAGGATACAGCTGGATGCAGCTGAAGGA	CCCCAGGATACAGCTGGATGCAGCTGAAGGA	CCCCAGGATACAGCTGGATGCAGCTGAAGGA	CCCCAGGATACAGCTGGATGCAGCTGAAGGA	CCCAGGATACAGCTGGATGCAGCTGAAGGACCCAGGATACAGCTGGATGCAGCTGAAGGA	CCCAGGATACAGCTGGATGCAGCTGAAGGACCCAGGATACAGCTGGATGCAGCTGAAGGA	CCCAGGATACAGCTGGATGCAGCTGAAGGACCCAGGATACAGCTGGATGCAGCTGAAGGA	intergenic	gene-ELOVL6(dist=44745);gene-ENPEP(dist=45102)
NW_004677028.1	1718838	A	AC	AAC	AAC	AAC	ACAC	ACAC	ACAC	intergenic	gene-ELOVL6(dist=60110);gene-ENPEP(dist=29737)
NW_004677028.1	1720200	C	CACT	CCACT	CCACT	CCACT	CC	CC	CC	intergenic	gene-ELOVL6(dist=61472);gene-ENPEP(dist=28375)
NW_004677028.1	1725659	A	AG	AAG	AAG	AAG	AGAG	AGAG	AGAG	intergenic	gene-ELOVL6(dist=66931);gene-ENPEP(dist=22916)
NW_004677028.1	1769715	C	CT	CCT	CCT	CCT	CTCT	CTCT	CTCT	intronic	gene-ENPEP
NW_004677028.1	1803535	C	CTG	CCTG	CCTG	CCTG	CC	CC	CC	intergenic	gene-ENPEP;NONE(dist=NONE)
NW_004677041.1	335246	C	CT	CC	CC	CC	CCT	CCT	CCT	intronic	gene-PCDH7
NW_004677041.1	465911	G	GAAAC	GG	GG	GG	GGAAAC	GGAAAC	GGAAAC	intergenic	gene-PCDH7;NONE(dist=NONE)
NW_004677042.1	25655	T	TAA	TT	TT	TT	TTAA	TTAA	TTAA	intergenic	gene-LOC106017210(dist=2227);gene-LOC106017209(dist=1686)
NW_004677054.1	250862	G	GGCGATGCAGAAATGCAGGGCGAGAGCATCACAAGGCGCGTTCA	GG	GG	GG	GGGCGATGCAGAAATGCAGGGCGAGAGCATCACAAGGCGCGTTCA	GGGCGATGCAGAAATGCAGGGCGAGAGCATCACAAGGCGCGTTCA	GGGCGATGCAGAAATGCAGGGCGAGAGCATCACAAGGCGCGTTCA	intergenic	gene-NDRG4(dist=1135);gene-GINS3(dist=12997)
NW_004677054.1	579508	A	AC	AA	AA	AA	AAC	AAC	AAC	intergenic	gene-CIAPIN1(dist=25552);gene-SLC7A9(dist=7136)
NW_004677054.1	1460497	G	GATTT	GGATTT	GGATTT	GGATTT	GATTTGATTT	GATTTGATTT	GATTTGATTT	intronic	gene-LOC101804819
NW_004677060.1	1683211	G	GCCTAGGCTGCCCCCGAGCAAACCC	GGCCTAGGCTGCCCCCGAGCAAACCC	GGCCTAGGCTGCCCCCGAGCAAACCC	GGCCTAGGCTGCCCCCGAGCAAACCC	GCCTAGGCTGCCCCCGAGCAAACCCGCCTAGGCTGCCCCCGAGCAAACCC	GCCTAGGCTGCCCCCGAGCAAACCCGCCTAGGCTGCCCCCGAGCAAACCC	GCCTAGGCTGCCCCCGAGCAAACCCGCCTAGGCTGCCCCCGAGCAAACCC	intergenic	gene-ADAP1(dist=1006);gene-LOC101803908(dist=21853)
NW_004677060.1	2656100	A	AT	ATAT	ATAT	ATAT	AAT	AAT	AAT	intronic	gene-MAD1L1
NW_004677060.1	2846515	A	AC	ACAC	ACAC	ACAC	AAC	AAC	AAC	intergenic	gene-LFNG(dist=3090);gene-TTYH3(dist=9202)
NW_004677060.1	2866113	A	AG	AGAG	AGAG	AGAG	AAG	AAG	AAG	intronic	gene-TTYH3
NW_004677060.1	2871142	G	GT	GTGT	GTGT	GTGT	GGT	GGT	GGT	intronic	gene-TTYH3
NW_004677060.1	2893065	A	AAC	AA	AA	AA	AAAC	AAAC	AAAC	intergenic	gene-TTYH3(dist=1343);gene-IQCE(dist=41087)
NW_004677060.1	2893227	C	CGCAGAGCG	CC	CC	CC	CCGCAGAGCG	CCGCAGAGCG	CCGCAGAGCG	intergenic	gene-TTYH3(dist=1505);gene-IQCE(dist=40925)
NW_004677060.1	2893484	T	TAATTTAACCA	TT	TT	TT	TTAATTTAACCA	TTAATTTAACCA	TTAATTTAACCA	intergenic	gene-TTYH3(dist=1762);gene-IQCE(dist=40668)
NW_004677060.1	2907033	T	TAA	TT	TT	TT	TTAA	TTAA	TTAA	intergenic	gene-TTYH3(dist=15311);gene-IQCE(dist=27119)
NW_004677060.1	2911800	C	CAAT	CC	CC	CC	CCAAT	CCAAT	CCAAT	intergenic	gene-TTYH3(dist=20078);gene-IQCE(dist=22352)
NW_004677060.1	2915600	T	TGA	TT	TT	TT	TTGA	TTGA	TTGA	intergenic	gene-TTYH3(dist=23878);gene-IQCE(dist=18552)
NW_004677060.1	2922417	A	AT	AAT	AAT	AAT	AA	AA	AA	intergenic	gene-TTYH3(dist=30695);gene-IQCE(dist=11735)
NW_004677060.1	2958275	G	GAA	GG	GG	GG	GGAA	GGAA	GGAA	intronic	gene-IQCE
NW_004677060.1	2958494	A	AAAAAT	AA	AA	AA	AAAAAAT	AAAAAAT	AAAAAAT	intronic	gene-IQCE
NW_004677060.1	2960345	T	TAG	TT	TT	TT	TTAG	TTAG	TTAG	intronic	gene-IQCE
NW_004677060.1	2983740	T	TTCC	TT	TT	TT	TTTCC	TTTCC	TTTCC	intergenic	gene-BRAT1(dist=10696);gene-AMZ1(dist=10044)
NW_004677060.1	2985370	T	TC	TT	TT	TT	TTC	TTC	TTC	intergenic	gene-BRAT1(dist=12326);gene-AMZ1(dist=8414)
NW_004677060.1	3051918	A	AGT	AAGT	AAGT	AAGT	AGTAGT	AGTAGT	AGTAGT	intergenic	gene-GNA12(dist=2755);gene-CARD11(dist=16064)
NW_004677060.1	3051922	T	TCATTAACATCAGTGCAGGA	TTCATTAACATCAGTGCAGGA	TTCATTAACATCAGTGCAGGA	TTCATTAACATCAGTGCAGGA	TCATTAACATCAGTGCAGGATCATTAACATCAGTGCAGGA	TCATTAACATCAGTGCAGGATCATTAACATCAGTGCAGGA	TCATTAACATCAGTGCAGGATCATTAACATCAGTGCAGGA	intergenic	gene-GNA12(dist=2759);gene-CARD11(dist=16060)
NW_004677060.1	3064273	C	CCTAA	CCCTAA	CCCTAA	CCCTAA	CC	CC	CC	intergenic	gene-GNA12(dist=15110);gene-CARD11(dist=3709)
NW_004677060.1	3075616	C	CAG	CCAG	CCAG	CCAG	CC	CC	CC	intronic	gene-CARD11
NW_004677060.1	3077409	G	GT	GGT	GGT	GGT	GG	GG	GG	intronic	gene-CARD11
NW_004677060.1	3114235	T	TA	TTA	TTA	TTA	TATA	TATA	TATA	intronic	gene-CARD11
NW_004677060.1	3119205	A	AT	AAT	AAT	AAT	ATAT	ATAT	ATAT	intronic	gene-CARD11
NW_004677060.1	3127139	A	AAATAT	AAAATAT	AAAATAT	AAAATAT	AAATATAAATAT	AAATATAAATAT	AAATATAAATAT	intronic	gene-CARD11
NW_004677060.1	3137041	T	TA	TTA	TTA	TTA	TATA	TATA	TATA	intronic	gene-CARD11
NW_004677060.1	3147997	A	AACACAC	AAACACAC	AAACACAC	AAACACAC	AACACACAACACAC	AACACACAACACAC	AACACACAACACAC	intronic	gene-CARD11
NW_004677060.1	3149852	G	GATTTAGAA	GGATTTAGAA	GGATTTAGAA	GGATTTAGAA	GATTTAGAAGATTTAGAA	GATTTAGAAGATTTAGAA	GATTTAGAAGATTTAGAA	intronic	gene-CARD11
NW_004677060.1	3191199	G	GT	GGT	GGT	GGT	GG	GG	GG	intronic	gene-SDK1
NW_004677060.1	3212945	G	GA	GGA	GGA	GGA	GG	GG	GG	intronic	gene-SDK1
NW_004677060.1	3221167	C	CT	CCT	CCT	CCT	CC	CC	CC	intronic	gene-SDK1
NW_004677060.1	3237720	A	ACC	AACC	AACC	AACC	AA	AA	AA	intronic	gene-SDK1
NW_004677060.1	3242642	A	AG	AAG	AAG	AAG	AA	AA	AA	intronic	gene-SDK1
NW_004677060.1	3259555	G	GT	GGT	GGT	GGT	GG	GG	GG	intronic	gene-SDK1
[truncated: 2,704 more rows]

## Sheet: Table S6
Table S6. GO function enrichment analyses result for the genes of the common differential variants.
Category	Term	P Value	FDR	Number of list genes	Ratio %	Count	Genes
Molecular function	GO:0001071~nucleic acid binding transcription factor activity	2.72494e-06	0.00167039	1237	4.87914	109	ATF1, MYT1L, LOC101801846, PRDM5, ZBTB20, AHR, RBPJ, ETS1, BACH2, SPIC, SALL1, MYC, CREB3L2, EP300, SOX6, PITX2, WNT5A, SOX14, SOX11, FOXP4, MYT1, FOXP1, RUNX1, AR, MYCN, RFX6, RFX4, CLOCK, ATF3, GCM1, L3MBTL3, NOTCH1, CTBP1, EPAS1, FOXG1, FOXO3, FOXO1, RAD21, ALX1, ZBTB7A, TFAP2B, CREBBP, SMAD3, POU2F1, BCL11B, ZBTB16, NR2F2, ST18, NR4A2, STAG1, MAFB, FUBP3, SP4, ZFAT, SNAI2, TCF4, MYF5, ZNF770,…
Molecular function	GO:0003700~transcription factor activity, sequence-specific DNA binding	2.72494e-06	0.00167039	1237	4.87914	109	ATF1, MYT1L, LOC101801846, PRDM5, ZBTB20, AHR, RBPJ, ETS1, BACH2, SPIC, SALL1, MYC, CREB3L2, EP300, SOX6, PITX2, WNT5A, SOX14, SOX11, FOXP4, MYT1, FOXP1, RUNX1, AR, MYCN, RFX6, RFX4, CLOCK, ATF3, GCM1, L3MBTL3, NOTCH1, CTBP1, EPAS1, FOXG1, FOXO3, FOXO1, RAD21, ALX1, ZBTB7A, TFAP2B, CREBBP, SMAD3, POU2F1, BCL11B, ZBTB16, NR2F2, ST18, NR4A2, STAG1, MAFB, FUBP3, SP4, ZFAT, SNAI2, TCF4, MYF5, ZNF770,…
Cell components	GO:0005886~plasma membrane	5.05571e-05	0.0423163	1552	15.2193	340	SLC4A1AP, LOC101792090, LDLRAD3, AQP4, ANTXR2, ZDHHC2, ABRA, ACTB, GJA1, EFR3A, ALCAM, VSIG1, EVA1A, GJA3, ANPEP, KDR, CPNE3, CPNE2, CDON, ACVR1, EPHA5, SLC34A2, EPHA7, EPHA6, PRKCB, SLC6A15, PRKCE, UNC5C, PRKCA, ADGRA3, ANK2, MYO7A, MAPK8IP3, SYTL2, CD2AP, AR, ARC, ADCY9, ADGRB3, CLNS1A, KCNQ3, KCNQ5, EPHA3, PTGFR, LRPAP1, ENPEP, TTYH3, PCDH10, TWF1, SLCO5A1, LPAR4, PCDH19, APCDD1, PCDH18, NKAIN…
Cell components	GO:0071944~cell periphery	0.000109468	0.0458125	1552	15.5774	348	SLC4A1AP, LOC101792090, LDLRAD3, AQP4, ANTXR2, ZDHHC2, ABRA, ACTB, GJA1, EFR3A, ALCAM, VSIG1, EVA1A, GJA3, FAM110C, ANPEP, KDR, HMCN2, CPNE3, CPNE2, CDON, ACVR1, EPHA5, SLC34A2, EPHA7, EPHA6, PRKCB, SLC6A15, PRKCE, UNC5C, PRKCA, ADGRA3, ANK2, MYO7A, MAPK8IP3, SYTL2, CD2AP, AR, ARC, ADCY9, ADGRB3, CLNS1A, KCNQ3, KCNQ5, EPHA3, PTGFR, LRPAP1, ENPEP, TTYH3, PCDH10, TWF1, SLCO5A1, LPAR4, PCDH19, APCDD…
Biological process	GO:0007156~homophilic cell adhesion via plasma membrane adhesion molecules	1.50265e-06	0.00728543	1308	1.16383	26	CLSTN2, PCDH10, PTPRM, PCDH19, PCDH18, CDH8, CELSR3, CDH7, CDH6, LOC101793684, CDH4, CDH2, CDH26, LOC101801046, KIRREL3, CADM3, PCDH9, PCDH7, LOC101797599, DCHS2, FAT1, CDH13, FAT4, IGSF9B, DSCAML1, CDH18
Biological process	GO:0023052~signaling	2.41344e-06	0.00728543	1308	21.5756	482	ITSN2, PID1, TRIO, MAML2, RBPJ, RXFP1, TSKU, RXFP2, GJA1, NSDHL, PPP4R1, FAM110C, CREB3L2, RBFOX2, PRKCB, PRKCE, STARD8, PRKCA, SOX11, DKK2, AR, ADCY9, RFX6, RFX4, RABL3, MAML3, CLOCK, ATF3, LRPAP1, PRKDC, IL20RA, GLG1, MTDH, HSPH1, RIC8B, FLRT2, CHST11, PDGFD, PRDM16, MYO6, PDGFC, PLCG1, LOC101793529, CGA, WDR59, JAG1, FZD4, FZD6, BRAF, BTBD11, COL1A2, SNAI2, NOX4, FAT4, SRPX, PIGU, ARHGAP8, CHM…
Biological process	GO:0007154~cell communication	4.43417e-06	0.00728543	1308	21.6652	484	ITSN2, PID1, TRIO, MAML2, RBPJ, RXFP1, TSKU, RXFP2, GJA1, NSDHL, PPP4R1, GJA3, FAM110C, CREB3L2, RBFOX2, PRKCB, PRKCE, STARD8, PRKCA, SOX11, DKK2, AR, ADCY9, RFX6, RFX4, RABL3, MAML3, CLOCK, FREM2, ATF3, LRPAP1, PRKDC, IL20RA, GLG1, MTDH, HSPH1, RIC8B, FLRT2, CHST11, PDGFD, PRDM16, MYO6, PDGFC, PLCG1, CGA, ATG7, WDR59, JAG1, FZD4, FZD6, BRAF, BTBD11, COL1A2, SNAI2, NOX4, GJB7, FAT4, SRPX, PIGU, A…
Biological process	GO:0023051~regulation of signaling	5.69413e-06	0.00728543	1308	12.9364	289	ITSN2, PID1, TRIO, CBLB, RBPJ, ABRA, TSKU, GJA1, FAM110C, KDR, TNFSF11, IL12B, FBXO8, CDON, FBXO9, ACVR1, DYNC2H1, EPHA5, EPHA7, PRKCB, PRKCE, PAQR3, PRKCA, ANK2, SOX11, MMD2, MAPK8IP3, DKK2, TIAM2, AR, SFRP2, GAREM1, RFX6, CD109, RFX4, SPATA13, TRIB1, CLOCK, ATF3, LRPAP1, INTU, IL20RA, APCDD1, GLG1, MTDH, PKHD1, HSPH1, RIC8B, CHST11, PRDM16, TSPAN5, LOC101793529, ATP6V1C2, WDR59, JAG1, FZD4, IQS…
Biological process	GO:0044700~single organism signaling	5.81883e-06	0.00728543	1308	21.2623	475	ITSN2, PID1, TRIO, MAML2, RBPJ, RXFP1, TSKU, RXFP2, GJA1, NSDHL, PPP4R1, FAM110C, CREB3L2, RBFOX2, PRKCB, PRKCE, STARD8, PRKCA, SOX11, DKK2, AR, ADCY9, RFX6, RFX4, RABL3, MAML3, CLOCK, ATF3, LRPAP1, PRKDC, IL20RA, GLG1, MTDH, HSPH1, RIC8B, FLRT2, CHST11, PDGFD, PRDM16, MYO6, PDGFC, PLCG1, CGA, WDR59, JAG1, FZD4, FZD6, BRAF, BTBD11, COL1A2, SNAI2, NOX4, FAT4, SRPX, PIGU, ARHGAP8, CHM, AREG, MED17,…
Biological process	GO:0010646~regulation of cell communication	6.434e-06	0.00728543	1308	12.7574	285	ITSN2, PID1, TRIO, RBPJ, ABRA, TSKU, GJA1, FAM110C, KDR, TNFSF11, IL12B, FBXO8, CDON, FBXO9, ACVR1, DYNC2H1, EPHA5, EPHA7, PRKCB, PRKCE, PAQR3, PRKCA, ANK2, SOX11, MMD2, MAPK8IP3, DKK2, TIAM2, AR, SFRP2, GAREM1, RFX6, CD109, RFX4, SPATA13, TRIB1, CLOCK, ATF3, LRPAP1, INTU, IL20RA, APCDD1, GLG1, MTDH, PKHD1, HSPH1, RIC8B, CHST11, PRDM16, TSPAN5, ATP6V1C2, WDR59, JAG1, FZD4, IQSEC1, IQSEC3, FZD6, B…
Biological process	GO:0009966~regulation of signal transduction	1.17742e-05	0.0114277	1308	11.6383	260	ITSN2, PID1, TRIO, RBPJ, ABRA, TSKU, GJA1, FAM110C, KDR, TNFSF11, IL12B, FBXO8, CDON, FBXO9, ACVR1, DYNC2H1, EPHA7, PRKCB, PRKCE, PAQR3, PRKCA, SOX11, MMD2, MAPK8IP3, DKK2, TIAM2, AR, SFRP2, GAREM1, CD109, RFX4, SPATA13, TRIB1, CLOCK, ATF3, LRPAP1, INTU, IL20RA, APCDD1, GLG1, MTDH, PKHD1, HSPH1, RIC8B, CHST11, PRDM16, TSPAN5, ATP6V1C2, WDR59, JAG1, FZD4, IQSEC1, IQSEC3, FZD6, BRAF, PUM1, GDF5, PT…
Biological process	GO:0007165~signal transduction	4.08723e-05	0.0317575	1308	19.4718	435	ITSN2, PID1, TRIO, MAML2, RBPJ, RXFP1, TSKU, RXFP2, GJA1, NSDHL, PPP4R1, FAM110C, CREB3L2, RBFOX2, PRKCB, PRKCE, STARD8, PRKCA, SOX11, DKK2, AR, ADCY9, RFX4, RABL3, MAML3, CLOCK, ATF3, LRPAP1, PRKDC, IL20RA, GLG1, MTDH, HSPH1, RIC8B, FLRT2, CHST11, PDGFD, PRDM16, MYO6, PDGFC, PLCG1, WDR59, JAG1, FZD4, FZD6, BRAF, BTBD11, COL1A2, SNAI2, NOX4, FAT4, SRPX, PIGU, ARHGAP8, CHM, AREG, MED17, LFNG, IFIH…
Biological process	GO:0071310~cellular response to organic substance	4.60347e-05	0.0317575	1308	7.47538	167	ZNF451, PID1, PDCD5, STMN2, AQP4, RBPJ, CTGF, FGF9, SESN3, CREB3L2, KDR, IL12B, EP300, TNFSF11, CPNE3, SOX6, SOX5, ACVR1, EPHA5, RBFOX2, DGAT2, PRKCB, PRKCE, LMO3, WNT5A, CASK, SOX11, PRKCA, SHISA2, NPNT, AR, RAB31, SFRP2, GAREM1, RFX6, DOK5, KIF16B, CD109, FKBP4, TRIB1, CLOCK, ATF3, EPHA3, PTGFR, BLM, NOTCH1, PRKDC, IL20RA, ITPR2, UBR2, FOXO3, FOXO1, GLG1, MTDH, SLC9A1, HSP90B1, FLRT2, CHST11, M…
Biological process	GO:0098742~cell-cell adhesion via plasma-membrane adhesion molecules	4.67434e-05	0.0317575	1308	1.20859	27	CLSTN2, PCDH10, PTPRM, PCDH19, PCDH18, CDH8, CELSR3, CDH7, CDH6, LOC101793684, CDH4, ALCAM, CDH2, CDH26, LOC101801046, KIRREL3, CADM3, PCDH9, PCDH7, LOC101797599, DCHS2, FAT1, CDH13, FAT4, IGSF9B, DSCAML1, CDH18

## Sheet: Table S7
Table S7. Pathway function enrichment analyses result for the genes of the common differential variants.
Pathway	ID	Input number	Background number	P-Value	Corrected P-Value	Input	Hyperlink
Neuroactive ligand-receptor interaction	apla04080	52	321	7.43419e-06	0.00112256	RXFP2, PTGFR, DRD5, GRIA2, GABRR1, GABRR3, GRIA4, TRHR, GPR50, GABBR2, PTGER3, GABRA3, GABRA2, CNR1, GALR3, RXFP1, PRL, CHRNB2, ADRA2A, ADRA2C, HTR2C, GRIA3, GRM5, EDN2, PENK, GRM2, GRM3, HRH1, CHRM2, GLRB, NMU, MAS1, OPRK1, GABRB1, GABRB2, P2RY6, ADRA1B, ADRA1D, TAAR2, GLRA2, GRIK2, NPY1R, CCKAR, GRIN2B, CGA, NMBR, SSTR5, TAC1, HTR1E, HTR1F, HCRTR2, HTR1B	http://www.genome.jp/kegg-bin/show_pathway?apla04080/apla:101792508%09red/apla:101794034%09red/apla:101800019%09red/apla:101798071%09red/apla:101802922%09red/apla:101802458%09red/apla:101795578%09red/apla:101805339%09red/apla:101793331%09red/apla:101804934%09red/apla:101798910%09red/apla:101795515%09red/apla:101793463%09red/apla:101800830%09red/apla:101792126%09red/apla:106016070%09red/apla:10180…
Metabolic pathways	apla01100	138	1228	9.84251e-05	0.0063767	PTGS2, AGL, TUSC3, CHSY1, DHTKD1, PAH, B3GAT2, PFKP, ASS1, SQLE, CERS5, CERS3, INPP4B, PDE7A, PDE7B, SPTLC3, HMGCLL1, MTMR6, ASRGL1, MTMR2, B3GALT5, TBXAS1, EXT1, CRYL1, EXTL3, XYLT2, BCAT1, XYLT1, IMPA1, ALDH8A1, MAN1A1, MLYCD, INPP5A, NME6, PCYT1B, ADCY1, NME3, ADCY8, ADCY9, ETNPPL, TYR, ALG8, SMPD3, NSDHL, ATP6V1H, MGST1, IMPAD1, PLA2G12A, DGAT2, NT5E, FIG4, GUCY1A2, RRM2B, GATB, B4GALT6, NUDT…	http://www.genome.jp/kegg-bin/show_pathway?apla01100/apla:101804367%09red/apla:101801143%09red/apla:101799797%09red/apla:101790102%09red/apla:101791217%09red/apla:101792768%09red/apla:101793833%09red/apla:101790585%09red/apla:101798227%09red/apla:101798787%09red/apla:101800672%09red/apla:101791169%09red/apla:101795779%09red/apla:101791042%09red/apla:101799232%09red/apla:101802283%09red/apla:10179…
MAPK signaling pathway	apla04010	40	253	0.000126689	0.0063767	MYC, MAP2K5, MKNK2, MAP2K3, MAPK10, RAPGEF2, FLT3, FLT1, AREG, CACNA1C, FGFR3, ANGPT2, DUSP7, ANGPT1, EGF, KDR, PDGFC, PDGFD, PRKCA, PRKCB, MRAS, STK3, FASLG, FGF9, CACNA2D3, PLA2G4A, TAOK1, RASA2, MAPK8IP3, NRK, FGF2, RPS6KA3, RASGRF1, TAB2, MAP3K13, GNA12, BRAF, CACNG2, CACNG3, PAK1	http://www.genome.jp/kegg-bin/show_pathway?apla04010/apla:101792994%09red/apla:101802476%09red/apla:101793257%09red/apla:101792182%09red/apla:101803578%09red/apla:101800164%09red/apla:101790806%09red/apla:101794380%09red/apla:101797579%09red/apla:101802321%09red/apla:101790585%09red/apla:101797950%09red/apla:101802546%09red/apla:101802364%09red/apla:101790062%09red/apla:101789884%09red/apla:10179…
Notch signaling pathway	apla04330	13	43	0.000175415	0.00662193	EP300, MAML2, MAML3, PSEN2, RBPJ, NOTCH1, DLL1, HDAC2, CTBP1, MFNG, LFNG, JAG1, CREBBP	http://www.genome.jp/kegg-bin/show_pathway?apla04330/apla:101793506%09red/apla:101803503%09red/apla:101798689%09red/apla:101790022%09red/apla:101801713%09red/apla:101804735%09red/apla:101797427%09red/apla:101800809%09red/apla:101793300%09red/apla:101791857%09red/apla:101802372%09red/apla:101805260%09red/apla:101796241%09red
Wnt signaling pathway	apla04310	26	144	0.000318792	0.00920422	SOST, LGR6, MAPK10, LEF1, FZD4, FZD6, FZD8, CTBP1, MYC, WNT2B, RSPO3, PRKCA, PRKCB, MMP7, RHOA, EP300, CSNK2A2, SFRP2, RSPO2, DKK2, ROCK2, WNT11, RBX1, WNT5A, CREBBP, WNT7B	http://www.genome.jp/kegg-bin/show_pathway?apla04310/apla:101804305%09red/apla:101796040%09red/apla:101804474%09red/apla:101792620%09red/apla:101792052%09red/apla:101798327%09red/apla:101793749%09red/apla:101796453%09red/apla:101802546%09red/apla:101796241%09red/apla:101790422%09red/apla:101794947%09red/apla:101800865%09red/apla:101799157%09red/apla:101804770%09red/apla:101803370%09red/apla:10180…
Vascular smooth muscle contraction	apla04270	22	113	0.00036573	0.00920422	PLA2G4A, PLA2G12A, CACNA1C, GUCY1A2, PRKG1, PPP1R12B, EDN2, PRKCA, PRKCB, PRKCE, RAMP3, ITPR2, RHOA, ADRA1D, ADRA1B, ADCY1, ADCY8, ADCY9, ROCK2, CALML4, GNA12, BRAF	http://www.genome.jp/kegg-bin/show_pathway?apla04270/apla:101800019%09red/apla:101802614%09red/apla:101795578%09red/apla:101792620%09red/apla:101794380%09red/apla:101790585%09red/apla:101802546%09red/apla:101800617%09red/apla:101790062%09red/apla:101804276%09red/apla:101794844%09red/apla:101795972%09red/apla:101790692%09red/apla:101804073%09red/apla:101797910%09red/apla:101791934%09red/apla:10179…
Regulation of actin cytoskeleton	apla04810	29	176	0.000565805	0.0122052	PTK2, DOCK1, ITGA11, EGF, WASF1, ARHGEF4, FGF2, PPP1R12B, SPATA13, PDGFC, PDGFD, DIAPH2, ITGB8, CHRM2, RDX, SSH2, FGF9, RHOA, FGFR3, MRAS, MOS, ARPC1B, ROCK2, ITGAE, GNA12, BRAF, PAK5, ACTB, PAK1	http://www.genome.jp/kegg-bin/show_pathway?apla04810/apla:101793257%09red/apla:101794726%09red/apla:101805216%09red/apla:101804433%09red/apla:101792126%09red/apla:101800934%09red/apla:101804698%09red/apla:101795474%09red/apla:101794380%09red/apla:101792620%09red/apla:101790141%09red/apla:101796890%09red/apla:101802364%09red/apla:101797604%09red/apla:101790467%09red/apla:101789650%09red/apla:10179…
Gap junction	apla04540	17	81	0.000794582	0.0149977	TUBA8, GJA1, PDGFC, PDGFD, MAP2K5, PRKCA, PRKCB, ADCY8, ADCY9, GUCY1A2, PRKG1, HTR2C, PRKG2, ITPR2, GRM5, EGF, ADCY1	http://www.genome.jp/kegg-bin/show_pathway?apla04540/apla:101792508%09red/apla:101804073%09red/apla:101789650%09red/apla:101790692%09red/apla:101802614%09red/apla:101790644%09red/apla:101794423%09red/apla:101800617%09red/apla:101791934%09red/apla:101805339%09red/apla:101804607%09red/apla:101798843%09red/apla:101795002%09red/apla:101794043%09red/apla:101802546%09red/apla:101799551%09red/apla:10180…
Melanogenesis	apla04916	18	93	0.00127462	0.0203511	WNT2B, CREBBP, FZD4, ADCY1, FZD6, PRKCA, PRKCB, ADCY8, ADCY9, CALML4, CREB3L2, FZD8, TYR, WNT5A, EP300, LEF1, WNT11, WNT7B	http://www.genome.jp/kegg-bin/show_pathway?apla04916/apla:101805245%09red/apla:101792494%09red/apla:101798327%09red/apla:101800809%09red/apla:101794043%09red/apla:101791683%09red/apla:101804276%09red/apla:101800617%09red/apla:101800865%09red/apla:101792907%09red/apla:101796241%09red/apla:101802371%09red/apla:101804073%09red/apla:101802546%09red/apla:101804770%09red/apla:101792052%09red/apla:10179…
Cell cycle	apla04110	20	110	0.00138077	0.0203511	YWHAZ, E2F5, HDAC2, CCNA1, STAG1, RAD21, MAD1L1, ATM, ANAPC10, SMAD3, PRKDC, MAD2L1, MCM3, CDK6, ABL1, RBX1, MYC, EP300, TFDP2, CREBBP	http://www.genome.jp/kegg-bin/show_pathway?apla04110/apla:101793506%09red/apla:101803433%09red/apla:101802339%09red/apla:101795780%09red/apla:101803370%09red/apla:101797341%09red/apla:101793324%09red/apla:101801230%09red/apla:101800809%09red/apla:101798731%09red/apla:101794264%09red/apla:101796040%09red/apla:101793820%09red/apla:101795401%09red/apla:101804792%09red/apla:101795186%09red/apla:10179…
Glycosaminoglycan biosynthesis - heparan sulfate / heparin	apla00534	8	23	0.00148253	0.0203511	HS3ST5, HS3ST2, EXT1, EXTL3, XYLT2, XYLT1, HS6ST2, GLCE	http://www.genome.jp/kegg-bin/show_pathway?apla00534/apla:101791181%09red/apla:101791819%09red/apla:101789857%09red/apla:101790534%09red/apla:101802041%09red/apla:101801382%09red/apla:101792373%09red/apla:101800694%09red
Calcium signaling pathway	apla04020	27	175	0.00200919	0.0252823	STIM2, CACNA1C, PTGFR, ADCY9, TRHR, PLCG1, RYR3, RYR2, SLC25A6, PTGER3, HTR2C, HRH1, GRM5, PRKCA, PRKCB, CHRM2, SLC25A4, ITPR2, ATP2B2, ADCY1, ADRA1B, ADRA1D, DRD5, ADCY8, CCKAR, CALML4, GNAL	http://www.genome.jp/kegg-bin/show_pathway?apla04020/apla:101792508%09red/apla:101800019%09red/apla:101789513%09red/apla:101804306%09red/apla:101791934%09red/apla:101805339%09red/apla:101800830%09red/apla:101799034%09red/apla:101792126%09red/apla:101802546%09red/apla:101800617%09red/apla:101790062%09red/apla:101795912%09red/apla:101798634%09red/apla:101802176%09red/apla:101803485%09red/apla:10179…
Focal adhesion	apla04510	28	188	0.00264062	0.0306718	PTK2, DOCK1, BIRC2, ITGA11, MAPK10, EGF, FLT1, LAMA3, PPP1R12B, KDR, LAMA1, LAMA2, PDGFC, PDGFD, LAMA5, PRKCA, ITGB8, PRKCB, COL9A1, PDPK1, RHOA, RASGRF1, ROCK2, COL1A2, BRAF, PAK5, ACTB, PAK1	http://www.genome.jp/kegg-bin/show_pathway?apla04510/apla:101798010%09red/apla:101805216%09red/apla:101802546%09red/apla:101792620%09red/apla:101795474%09red/apla:101804708%09red/apla:101797579%09red/apla:101790960%09red/apla:101796890%09red/apla:101797604%09red/apla:101789884%09red/apla:101799829%09red/apla:101789650%09red/apla:101793263%09red/apla:101794718%09red/apla:101798843%09red/apla:10179…
Endocytosis	apla04144	29	206	0.00459544	0.0495651	WASHC1, ITCH, WASHC5, SMAD3, CHMP2B, DNM1, CLTC, IQSEC1, IQSEC3, SMURF1, RAB31, GRK7, STAM2, WWP1, FGFR3, PSD2, VTA1, CBLB, SH3GLB2, EPN2, ARFGEF1, RHOA, CYTH4, RAB11FIP3, ARPC1B, PDCD6IP, RAB4A, ASAP1, ASAP2	http://www.genome.jp/kegg-bin/show_pathway?apla04144/apla:101801328%09red/apla:101799340%09red/apla:101793376%09red/apla:101793138%09red/apla:101804698%09red/apla:101802528%09red/apla:101802787%09red/apla:101790586%09red/apla:101801259%09red/apla:101794116%09red/apla:101799051%09red/apla:101790068%09red/apla:101794415%09red/apla:101801692%09red/apla:101802425%09red/apla:101803836%09red/apla:10179…

## Sheet: Table S8
Table S8. The primers of FZD6 genotyped used in Sequenom MassARRAY platform.
SNP	Forward primer sequence	Reverse primer sequence	Extended primer sequence
A1546176G	ACGTTGGATGTGGTTAGGTAACATGAGAGC	ACGTTGGATGATTGCCTTACAGTGATGGAC	TTATTAGGCAAACAACACTTAA
A1546196T	ACGTTGGATGTGGTTAGGTAACATGAGAGC	ACGTTGGATGCCATGGTCTAGAAGATTGCC	TCTAGAAGATTGCCTTACAG
C1546217T	ACGTTGGATGTCCATCACTGTAAGGCAATC	ACGTTGGATGACAGCAATGATGGTGGGTGG	TGCAGAGATGAGCCATG
A1546400G	ACGTTGGATGGAAGTTCACCTTGGGAACTC	ACGTTGGATGGTGAAATACATCAGTGGTAG	ACTGTTAGTTATTTATGGCACAGT
G1546616A	ACGTTGGATGGACCTTTTTCCTAAACTGCC	ACGTTGGATGACCTCTAGCTAAAGACCTCC	CCACAATATGCTCTTGCTA
A1547351G	ACGTTGGATGGTGCCATGCAATTTTGCTCG	ACGTTGGATGTATTGTGTGGAGGATCTGTG	GAGGATCTGTGTTCCAGTT
A1547887T	ACGTTGGATGATACGCTTTCACTGCAGCTC	ACGTTGGATGTCCTCTATCCAGGAAGACAG	GCTCAGTAAAAAACAACAAAAAA
A1547889C	ACGTTGGATGATACGCTTTCACTGCAGCTC	ACGTTGGATGTCCTCTATCCAGGAAGACAG	ATCTCAGTAAAAAACAACAAAAAAAA
C1548016T	ACGTTGGATGATGCACTGGAACACCATACC	ACGTTGGATGATCTGGGCATCTTGTACAGG	AGGGGTAGTACATGAGAT
C1548761T	ACGTTGGATGGTGCAAAACAAGATGTGTCTG	ACGTTGGATGCCAGTTCAAACCCTTGAAAG	GGCACAGAATATCTGTTATTT
G1550814A	ACGTTGGATGACATAGCTGAGTGCTGTGCC	ACGTTGGATGGGTTTCCAGTCAAATCAGGG	AACTTAGATCTTTTCATGTGTTCAGA
C1551010T	ACGTTGGATGAATGCAGTCAGGTCTCTGTG	ACGTTGGATGTGAATGCTGCATATGGGCAC	TGGAAACCTTCCACAGAC
T1551159C	ACGTTGGATGGAAGAAATTGGCCCATTCCG	ACGTTGGATGCATATCTCCAGTCTTCTGGG	CCCATTCCGAGCAGGTCTT
G1551821A	ACGTTGGATGATGTTACCTGGCTTACCTGC	ACGTTGGATGCCTAAGTAGCTAAGGCTACG	TCCTATCTACAAAAATCAGC
C1552291T	ACGTTGGATGATAGCCAAGAAGCCTGTGAG	ACGTTGGATGCCATGTTTGTAAGCATCCTC	TTCAGTTTACACCAAGTTCAA
A1552824T	ACGTTGGATGGGAAGTGACAGCTATCATGG	ACGTTGGATGGTTGTTTATAACCACAGCTT	ACAGCTTTAAAATCATTTTCATC
G1553772A	ACGTTGGATGGCAGCTCCATTTTCTTCCTG	ACGTTGGATGTCTTCACTATGGCAGGAACC	ATTTGGTGGGTGATTCT
A1553775G	ACGTTGGATGGCAGCTCCATTTTCTTCCTG	ACGTTGGATGTCTTCACTATGGCAGGAACC	CCATTTGGTGGGTGAT
G1553886A	ACGTTGGATGGCTTTGTTTTGGGAGCCAAG	ACGTTGGATGGGAATAGAACTGCCTGTAAC	TGTAACAAGGCAGACAA
C1553982G	ACGTTGGATGCTATGCTGTAACAGACCGAG	ACGTTGGATGACGCTTTTCACGTTCCTGAC	AACAGACCGAGTAATAAATGAT
T1554192C	ACGTTGGATGCCTTGTCCATTGGAAGTGTG	ACGTTGGATGACATGGAACTCAGAAGACCC	AATTCTGGTGTCCCCG
A1554255G	ACGTTGGATGTAATCCCTTCGTGTCTGTCC	ACGTTGGATGCTAGACTAGTCAATTGTGACG	TCTGAGTTCCATGTGC
T1554298C	ACGTTGGATGGAGTTCCATGTGCATTCGTG	ACGTTGGATGGGGTATTAAGATATTTCCTC	CTGTTAATTTATCTAGACTAGTCA
T1557630C	ACGTTGGATGTGCTCAAATGCTCCCATGTC	ACGTTGGATGTTTGCCTGGTGTTGCAGGGA	AATCCCAATATCTTGGTCTGCTGT
T1557633C	ACGTTGGATGATCCCAATATCTTGGTCTGC	ACGTTGGATGTTACCTAATGAGCTCCACTG	CCCAATATCTTGGTCTGCTGTTTG
G1557719C	ACGTTGGATGCATTAGGTAAAGCTAGGTCG	ACGTTGGATGCCTGCAGATCAATTTTGCCC	TGCCCACAGGCCTCAGTTAAT
C1557731G	ACGTTGGATGGGTCGTTTAATAACTCTGGG	ACGTTGGATGAAAGCACTTAGGCTGATGGG	AGCAGGGATTAACTGAGG
C1557809T	ACGTTGGATGCCATCAGCCTAAGTGCTTTG	ACGTTGGATGTACACGTGATATGGGGATTC	TTGATGAGACACTGTCCA
A1558367G	ACGTTGGATGTACTCTTAGAGCACGGACTG	ACGTTGGATGAGAGCAGACACCTAGGTGAG	AGACACCTAGGTGAGGGATCAAG
C1558458T	ACGTTGGATGAGGACAAGGAAAGATGCTTC	ACGTTGGATGTTAGGGCTAATGGCTGACTG	AGGAAAGATGCTTCCTAAAA
T1558531C	ACGTTGGATGAAAGCAGTCAGCCATTAGCC	ACGTTGGATGAAAGAAGAACAGACCTAGCG	GAATTACATTTCCTTTGCACTGTCG
C1558820T	ACGTTGGATGAGAGCTCTTGCAGACTTCAG	ACGTTGGATGACACAGCTTTCTTCATGCTC	TTAAAATTTCCTACTCCTAAAGAAAAT
G1558943A	ACGTTGGATGGTTTGGTTAAAAGGTCAGGC	ACGTTGGATGCTGGCTTTGGAATCGTTTCG	TGCAACCTACCTCAGCC
G1562443A	ACGTTGGATGTTTACATTTCCCACCCCAGC	ACGTTGGATGCCATGGTTCTTGAGCCATTG	TTTCCTTTGTTTTTTTTCTCAGAT
A1562579G	ACGTTGGATGTGAGCCAAATCACTCACCTG	ACGTTGGATGCAGTGGTGATGAAGGGTTAG	ACCTGAGCGTTCAGC
G1562687C	ACGTTGGATGAACCCTTCATCACCACTGTC	ACGTTGGATGTAATGATCCCATCCCCTGTG	TATTTAATATATAACTTGGCTGTGAG
A1562993G	ACGTTGGATGGAGGCTAAGCTGCTAGTTTG	ACGTTGGATGAGGGAAGACAAGGGAATAAG	ACAAGGGAATAAGTTGTCTTA
G1564507A	ACGTTGGATGCGTGGTACTGAATCAAACGC	ACGTTGGATGAGCGACCTGTGCGGATTTTG	GCGGATTTTGTAAGTGCTAAC
C1565460T	ACGTTGGATGGGCTGTCAACAAAACTACGG	ACGTTGGATGAAGGGAGGAGAGACTTTGTG	TTCTAAGGGATCCTCCTTCTGCACA
G1566061C	ACGTTGGATGTGGGATGTGCAGACCCCTC	ACGTTGGATGAGGACTATAAGCACCTCCTG	CAGACCCCTCCTGCTCT
C1566250T	ACGTTGGATGCAAGCTTACACAGCGCTTAC	ACGTTGGATGTGCACAGGTGGAAGTGGAAG	CGCTTACCCTCCCTTGAATACCT
C1567012T	ACGTTGGATGCCATACAAAGCGGCTCTAAG	ACGTTGGATGAGCTCATTGAAACAAGGTGG	TAGTTCAGCATTTGCAAACTTTGAT
G1567392C	ACGTTGGATGGCTTCCAGTTTCAAAGTACC	ACGTTGGATGTCTCCCTTACCTCAGACAAG	AGTGCTTGCTGCAGTACAC
A1567491G	ACGTTGGATGGTACAGGTCTCAGTGCATTC	ACGTTGGATGTTGGTGCAGACTGCTGTTAG	GCAGACTGCTGTTAGTGGGACAT
T1570377C	ACGTTGGATGAGCACTCCAGACAAAGGATG	ACGTTGGATGACCCACAGATCTCAGATACC	GGAGAGAGAGAGAGCG
C1570687T	ACGTTGGATGGCAGCCTTCCCCAATACTAC	ACGTTGGATGTGCTGTGCAGAGAGTGAAAC	CCCCAATACTACCTTCAA
A1570698G	ACGTTGGATGCCTTCCCCAATACTACCTTC	ACGTTGGATGTGCTGTGCAGAGAGTGAAAC	TAAAATTCAGAAGCTTCTGG
A1571291G	ACGTTGGATGCGTTAGTAAGGTACATGGGC	ACGTTGGATGTACCCCATGGATTGGTGTAG	GCTGCTGTGTGATGTGGTGA
A1571300G	ACGTTGGATGCGTTAGTAAGGTACATGGGC	ACGTTGGATGTACCCCATGGATTGGTGTAG	GATGTGGTGAAGGGCTCTA
G1571845C	ACGTTGGATGTGTGTCCGGCACTCGCATC	ACGTTGGATGTTCCTTGTGTTCGCAGCTCG	CGGCTACTGCCCCAT
A1572228C	ACGTTGGATGATGGCGGTGAGGGCAATAAA	ACGTTGGATGGACATGAGGGCACACACAC	GCTAGGTGCTCCACT
A1572241G	ACGTTGGATGCGGTGAGGGCAATAAAGTGG	ACGTTGGATGGACATGAGGGCACACACAC	ACACACACCCCCAGC
G1572493C	ACGTTGGATGTGCCCTCATGTTTCCATGTC	ACGTTGGATGTCTGTGTGGCAGAGGAGGTG	GGTGGTTCACAATTCCT
